# Supplementary material for: Exercise modifies glutamate and other metabolic biomarkers in cerebrospinal fluid from Gulf War Illness and Myalgic encephalomyelitis / Chronic Fatigue Syndrome
Source: PLoS One. 2021 Jan 13;16(1):e0244116. doi: 10.1371/journal.pone.0244116 (PMC7806361; doi:10.1371/journal.pone.0244116)
Supplement: S1 Raw data — (XLSX) [file pone.0244116.s001.xlsx]

## Sheet: S1 Raw data
					aminoacids	aminoacids	aminoacids	aminoacids	aminoacids	aminoacids	aminoacids	aminoacids	aminoacids	aminoacids	aminoacids	aminoacids	aminoacids	aminoacids	aminoacids	aminoacids	aminoacids	aminoacids	aminoacids	aminoacids	aminoacids	biogenic amines	biogenic amines	biogenic amines	biogenic amines	biogenic amines	biogenic amines	biogenic amines	biogenic amines	biogenic amines	biogenic amines	biogenic amines	biogenic amines	biogenic amines	biogenic amines	biogenic amines	biogenic amines	biogenic amines	biogenic amines	biogenic amines	biogenic amines	biogenic amines	acylcarnitines	acylcarnitines	acylcarnitines
Group	Exercise	gender	age	BMI	Ala	Arg	Asn	Asp	Cit	Gln	Glu	Gly	His	Ile	Leu	Lys	Met	Orn	Phe	Pro	Ser	Thr	Trp	Tyr	Val	Ac-Orn	ADMA	alpha-AAA	c4-OH-Pro	Carnosine	Creatinine	DOPA	Dopamine	Histamine	Kynurenine	Met-SO	Nitro-Tyr	PEA	Putrescine	Sarcosine	SDMA	Serotonin	Spermidine	Spermine	t4-OH-Pro	Taurine	C0	C2	C3
sc0	0	female	22	22.9	38.6	22.8	8.44	0	0	523	0.572	9.37	17.1	8.95	15.8	36.4	2.47	6.57	11.5	2.6	22.9	28.4	2.44	10.2	21.7	0	0.021	0	0.019	0.009	53.4	0.108	0	0	0	0	0	0	0.142	1.51	0.093	0.009	0.051	0.057	0.779	6.49	2.57	0.292	0.019
sc0	0	female	60	25.7	56.4	28.3	6.66	0	0	544	1.35	7.78	18.6	9.83	23	43.6	2.36	6.3	12.9	1.37	24.7	36.7	2.15	9.65	26.4	1.89	0.113	0	0.046	0.005	99.7	0.156	0.123	0	0.059	0	0	0	0.254	2.66	0.183	0.005	0.123	0.061	0.506	11.3	6.34	1.93	0.076
sc0	0	female	48	24	50	46.6	9.94	0	0	814	1.42	10.9	30.5	11.1	25.5	49.4	4.09	6.34	15.9	1.39	37.2	67.4	3.17	12.7	30.5	0	0.104	0	0.065	0.007	123	0.452	0.118	0	0.033	0	0	0	0.383	2.19	0.187	0.007	0.166	0.055	0.945	11.2	4.87	1.25	0.08
sc0	0	female	33	25.5	29.3	25.8	7.85	0	0	671	0.315	6.58	18.4	7.8	17.3	39.9	2.21	5.57	12.7	1.76	33.2	28.6	2.63	9.89	19.7	0	0.06	0	0.03	0.015	84.9	0.202	0	0	0.001	0	0.04	0	0.16	1.01	0.092	0.013	0.062	0.062	0.584	4.57	2.2	0.341	0.028
sc0	0	female	42	19.4	20.9	12.9	1.52	6.47	0	300	0.358	2.75	8.26	4.56	12.6	12.2	1.52	2.82	4.73	1.17	13.6	13.3	1.07	4.73	6.31	1.86	0	3.55	0.038	0.032	29	0.136	0.115	0	0.003	0	0.525	0	0.039	0.672	0.077	0.011	0.049	0.089	0.222	3.81	1.32	0.297	0.022
sc0	0	female	45	20.4	60.1	37.1	12.9	0	0	826	1.14	9.35	25.9	15.7	32.1	74.3	3.45	8.23	19.4	1.96	41.8	60.2	3.54	19.3	38.2	0	0.109	0	0.028	0.006	115	0	0	0	0.029	0	0.031	0	0.328	2.55	0.124	0.012	0.112	0.06	0.492	8.41	3.36	0.532	0.055
sc0	0	female	65	33.3	51.2	23.2	6.13	0	0	581	0.027	10.1	20.2	10.1	22.5	55.3	4.17	7.33	13.1	1.82	30.3	55.6	2.18	11	33.1	0	0.011	0	0.028	0.014	90.6	0.076	0.111	0	0.051	0	0.012	0	0.131	2.31	0.088	0.008	0.074	0.059	0.933	11	2.92	1.04	0.07
sc0	0	female	50	39	30.7	22.4	5.24	0	0	460	0.543	6.14	13.7	4.78	6.58	27	2.12	3.51	9.68	1.15	22.5	32.1	2.3	10.4	12.4	0	0.051	0	0.024	0.008	74.4	0.085	0.11	0	0	0	0	0	0.126	1.27	0.121	0.005	0.07	0.06	0.348	5.05	1.68	0.437	0.016
sc0	0	female	26	22.9	41	24.1	7.85	0	0	483	1.45	10.6	19.3	5.48	15.1	36.3	1.78	4.95	10.6	1.39	30	28.9	2.32	9.21	12.6	0	0.037	0	0.049	0.018	73.7	0.131	0.112	0	0	0	0	0	0.125	1.75	0.102	0.004	0.063	0.059	0.671	5.37	2.3	0.541	0.025
sc0	0	female	23	24.6	30.5	22.2	10.8	0	0	488	3.38	4.93	23.7	4.33	17.9	30.4	1.55	3.46	12.2	1.42	16.9	41.4	2.74	9.3	15.6	0	0.011	0	0.023	0.007	64.9	0	0	0	0.002	0	0.029	0	0.077	1.14	0.109	0.013	0.054	0.071	0.459	4.24	2.1	0.234	0.024
sc0	0	male	56	24.3	17.7	11.4	3.45	2.79	0	297	0	3.69	7.21	3.9	3.9	11.6	2	1.99	5.26	0.97	13.5	19.8	1.18	4.85	8.66	0	0	0	0.032	0.029	31.2	0.109	0.108	0	0	0	0.004	0	0.056	0.811	0.066	0.005	0.043	0.062	0.238	2.73	1.2	0.39	0.019
sc0	0	male	53	22.9	32.1	24.8	5.74	0	0	546	0.995	5.42	16.2	4.33	9.12	22.8	2.25	3.4	8.51	0.87	18.9	27.9	2.22	11.3	10.2	0	0.07	0	0.031	0.005	104	0.526	0.132	0	0	0	0.003	0	0.128	1.41	0.121	0.004	0.069	0.061	0.27	4.98	2.54	0.579	0.026
sc0	0	male	26	23.3	43	30.8	9.23	0	0	648	0.934	6.49	21.2	7.2	16.7	40.7	2.14	5.49	14.3	2.11	33.7	38	2.53	12.4	19.2	0	0.113	0	0.043	0.006	115	0.232	0	0	0.01	0	0.057	0	0.217	1.82	0.147	0.01	0.077	0.057	0.749	7.65	2.78	0.347	0.021
sc0	0	male	34	27.6	34.4	20.1	5.87	0	0	519	0.846	6.01	21.3	6.19	11.3	33.7	2.15	4.37	10.7	1.27	17.9	20.9	2.18	9.53	17.9	0	0.013	0	0.054	0.015	71.1	0.111	0.165	0	0.018	0	0	0	0.121	1.34	0.083	0.005	0.071	0.059	0.497	6.56	2.7	0.406	0.025
sc0	0	male	47	28.7	27.5	28.9	6.21	0	0	526	0.248	5.83	13.5	5.52	13.3	42.4	2.37	4.69	8.99	1.46	25.8	37.1	1.49	6.85	15.4	0	0.048	0	0.095	0.008	70.2	0.249	0.118	0	0	0	0	0	0.104	1.14	0.097	0.004	0.054	0.056	0.628	5.35	1.77	0.352	0.024
sc0	0	male	49	27.4	38.6	20.8	5.25	0	0	499	0	4.89	15.1	7.14	17	37.1	2.47	5.14	8.28	1.22	23.5	18.7	1.96	8.09	19.1	0	0.079	0	0.034	0.008	69.3	0.123	0.117	0	0.003	0	0	0	0.117	1.74	0.106	0.005	0.055	0.055	0.499	5.89	1.98	0.462	0.022
sc0	0	male	45	35.2	70	38.2	15.1	0	0	730	2.29	6.73	16.9	11.1	26.4	60.9	2.3	7.68	14.5	1.44	29.4	57.6	2.82	14.4	32.7	0	0.153	0	0.057	0.007	121	0	0.256	0	0.023	0	0.052	0	0.269	2.63	0.229	0.015	0.127	0.064	0.788	9.89	2.74	0.613	0.066
sc0	0	male	62	37.5	55.8	28.3	8.43	0	0	721	0.201	11.6	23.2	12.3	33.3	64.4	2.8	6.54	17.9	3.19	38.8	39	3.58	16.3	39.1	0	0.11	0	0.03	0.011	90.5	0.087	0	0	0.054	0	0.031	0	0.126	2.18	0.119	0.009	0.057	0.059	1.13	8.67	3.53	0.792	0.069
sc0	0	male	32	24.3	61	35.2	12.1	0	0	852	1.06	11.4	28.5	13.8	31.9	61.5	2.99	7.94	17.7	2.88	49.2	64.4	3.55	17.2	38.8	0	0.066	0	0.048	0.021	127	0.201	0	0	0.032	0	0.06	0	0.283	2.32	0.125	0.013	0.105	0.067	1.16	8.29	2.51	0.646	0.054
sc0	0	male	38	32.8	42.8	25.1	7.07	0	0	575	3.32	4.93	16.5	9.79	19.6	38.2	1.94	5.26	11.7	1.32	27.3	44.4	2.29	12.3	26.7	0	0.082	0	0.038	0.005	76.3	0.105	0.17	0	0	0	0	0	0.282	1.97	0.083	0.007	0.104	0.058	1.04	6.37	2.76	0.582	0.074
sc0	0	male	32	24.9	39.9	29.9	7.6	0	0	521	1.69	6.57	15.6	12.1	26.1	50.2	2.74	8.24	14.7	1.2	28.5	45.4	2.46	12.3	33.3	0	0.017	0	0.038	0.005	58	1.05	0.136	0	0.006	0	0	0	0.267	1.66	0.089	0.005	0.103	0.061	0.876	5.56	3.82	0.829	0.079
cfs0	0	female	41	28.2	39.8	24	7.19	0	0	533	0.843	13.5	22.2	7.36	15.4	35.4	2.14	5.89	12.8	1.58	33.1	25.2	2.97	12.2	15.2	0	0.035	0	0.035	0.006	110	0	0	0	0	0	0.072	0	0.093	1.44	0.177	0.01	0.057	0.061	0.691	7.27	1.39	0.252	0.027
cfs0	0	female	54	26.4	27.7	21.9	7.8	0	0	512	1.04	9.78	17.5	5.07	16.5	34.4	2.62	4.12	11.5	2.04	29.2	31	2.3	9.17	15.4	0	0.021	0	0.027	0.015	119	0.136	0.117	0	0.062	0	0.005	0	0.156	1.22	0.113	0.007	0.103	0.079	1.07	6.98	1.52	0.57	0.039
cfs0	0	female	57	21.8	53.6	31.7	9.56	0	0	527	0.506	8.67	19.4	7.22	12.2	45.6	2.48	5.03	10.3	2.56	30	42.9	3.2	13.1	21.3	0	0.048	0	0.044	0.006	76.3	0.089	0	0	0.008	0	0.019	0	0.187	2.03	0.067	0.011	0.084	0.059	0.638	7.79	2.52	0.492	0.033
cfs0	0	female	54	24.1	30.8	20.5	5.1	0	0	430	0.403	6.21	17.3	2.69	6.46	29.4	1.61	3.4	8.75	1.15	25	23.5	2.48	8.65	11.2	0	0.077	0	0.032	0.007	97.2	0.228	0	0	0.008	0	0.045	0	0.077	1.26	0.16	0.012	0.043	0.057	0.341	7.83	1.54	0.301	0.023
cfs0	0	female	44	28	39.9	26.7	3.74	0	0	526	0.26	11.4	16.5	6.51	15.6	34.9	1.82	5.68	11.1	1.52	34.9	23	2.34	14.8	15.9	0	0.069	0	0.018	0.009	82.4	0.132	0.112	0	0.049	0	0	0	0.23	1.59	0.119	0.008	0.086	0.057	0.771	10.1	1.99	0.495	0.02
cfs0	0	female	20	33.7	24.3	16.9	6.73	0	0	450	0.349	4.48	18	3.77	10.5	29.5	1.5	2.57	7.56	1.23	23.7	46.4	2.46	6.71	9.56	0	0.038	0	0.031	0.006	72.6	0.143	0	0	0.006	0	0.021	0	0.091	1.02	0.119	0.011	0.056	0.056	0.299	6.36	1.56	0.35	0.016
cfs0	0	female	59	35.3	52.9	36.6	10.5	0	NA	659	2.04	16.3	24.8	11.1	23	58.4	4.4	8.55	18.3	3.83	40.1	57.7	3.63	16.8	37.5	0	0.093	0	0.03	0.005	114	0.365	0.132	0	0.065	0	0	0	0.182	2.31	0.128	0.008	0.089	0.067	1.19	10.8	4.47	1.68	0.08
cfs0	0	female	43	22	55.7	35	9.2	0	0	710	0.749	12.5	22.4	9.35	17.9	53.7	2.93	7.12	16.3	1.38	46.5	47.6	3.31	13.5	23.2	0	0.075	0	0.042	0.005	93.6	0.213	0.11	0	0.006	0	0	0	0.277	2.41	0.118	0.009	0.109	0.055	0.635	11.3	2.93	0.758	0.034
cfs0	0	female	34	27.4	16.9	11.9	3.84	0	0	293	0.127	3.64	8.86	1.81	5.44	17.8	1.97	3.12	5.18	0.987	19.8	25.7	1.24	5.36	9.2	0.538	0	0	0.018	0.014	29.6	0.141	0.115	0	0	0	0.006	0	0.131	0.749	0.046	0.01	0.03	0.058	0.273	2.51	1.13	0.174	0.01
cfs0	0	female	41	25	45	37.5	10.5	0	0	686	0.942	9.18	23.4	7.08	12.4	43.5	2.25	6.03	12	1.55	37	32.6	2.99	14.2	17	0	0.077	0	0.022	0.007	104	0.529	0	0	0.01	0	0.024	0	0.16	1.8	0.158	0.014	0.065	0.068	0.64	10.1	2.77	0.456	0.024
cfs0	0	female	57	28.5	35.9	27.1	7.72	0	0	573	0.717	7.78	17.1	6.3	9.93	35.4	2.27	5.37	9.89	1.44	37.9	37.3	2.45	8.66	17	0	0.05	0	0.033	0.005	85.4	0.133	0	0	0.003	0	0	0	0.26	1.49	0.106	0.013	0.084	0.058	1.63	6.46	1.67	0.384	0.025
cfs0	0	female	24	33.8	16.2	8.66	1.04	0	0	227	0.198	3.64	7.54	2.05	2.71	13.2	1.74	2.24	5.02	0.879	13.6	12.3	1.25	5.13	7.1	0	0	0	0.018	0.03	23.3	0.083	0.127	0.08	0.058	0	0	0	0.082	0.713	0.039	0.01	0.118	0.157	0.226	3.64	1.64	0.375	0.085
cfs0	0	female	31	34.1	37.8	16.1	7.71	0	0	486	0.378	4.55	20.8	7.18	10.2	32.5	1.8	2.77	12.1	1.97	22.8	41.6	2.78	9.69	20.2	0	0.04	0	0.017	0.006	62.1	0	0	0	0.029	0	0.01	0	0.134	1.41	0.14	0.01	0.068	0.056	0.909	6.18	1.81	0.337	0.015
cfs0	0	female	57	20.7	38.4	23.9	8.11	0	0	508	0.094	6.43	16	8.89	17.8	43.2	2.76	4.83	11.5	1.56	26.3	38.4	2.11	11.6	24.2	0	0.043	0	0	0.005	68.6	0.112	0	0	0	0	0	0	0.186	1.46	0.086	0.01	0.071	0.061	0.328	5.21	1.95	0.308	0.022
cfs0	0	female	52	27	39.4	20.4	4.89	0	0	427	0.007	4.75	12	5.02	10.2	28.9	2.75	3.21	9.29	1.46	24.7	23.7	2.58	10.5	11.6	0	0.044	0	0.028	0.006	80.6	0.145	0.107	0	0.042	0	0	0	0.099	1.61	0.155	0.005	0.07	0.058	0.678	4.06	3.78	1.06	0.062
cfs0	0	female	41	34.9	30.6	23.7	6.25	0	0	412	0.252	5.4	12.9	6.1	12.3	33	1.76	6.04	10.2	1.11	22.9	28.5	2.18	9.88	14.2	0	0.051	0	0.022	0.005	61.4	0.103	0	0	0.001	0	0.053	0	0.108	1.26	0.105	0.009	0.057	0.057	0.394	5.6	1.96	0.303	0.022
cfs0	0	female	46	24.5	31.5	24.4	6.26	0	0	428	0.164	4.33	12.9	5.97	8.73	41.2	1.7	5.19	8.52	1.5	22.3	28.9	1.49	8.23	12.4	0	0.048	0	0.035	0.012	53.1	0.159	0.454	0	0	0	0.043	0	0.106	1.23	0.093	0.01	0.05	0.059	0.527	5.82	1.52	0.21	0.025
cfs0	0	female	58	21.2	52.4	29.6	11.1	1.29	0	606	0.917	17.9	22.1	5.84	18.2	42.1	2.63	6.16	14.2	2.76	32.1	47.3	2.54	11.6	19.1	0.549	0.06	0	0.063	0.01	109	0.234	0.162	0	0.055	0	0	0	0.329	2.28	0.103	0.011	0.078	0.072	0.972	13.5	2.71	0.672	0.032
cfs0	0	female	42	42.5	29.3	20.3	4.84	0	0	461	0.058	5.49	14	4.29	9.04	35.2	1.63	3.51	8.79	1.42	28.6	32.8	2.13	10.5	16.7	0	0.028	0	0.037	0.011	60.1	0.106	0.256	0	0	0	0.015	0	0.111	1.03	0.094	0.01	0.057	0.064	0.422	5.78	2.24	0.359	0.028
cfs0	0	female	63	23.1	36.3	37.7	7.57	0	0	638	1.4	11.1	14.7	9.89	23.6	53	3.13	9.07	12.8	1.87	38.9	39.8	2.61	13.5	23.2	0	0.038	0	0.054	0.009	160	0.281	0	0	0.045	0	0.015	0	0.212	1.34	0.177	0.011	0.104	0.058	0.641	10.7	2.39	0.62	0.039
cfs0	0	female	35	21	35.6	27.6	7.47	0	0	647	1.58	10.1	18.6	5.9	9.31	36	2.2	5.14	10.7	1.1	33	48.7	2.45	9.53	18	0	0	0	0.034	0.009	77.9	0.1	0.115	0	0	0	0.021	0	0.241	1.59	0.104	0.004	0.075	0.065	0.51	7.43	2.55	0.466	0.028
cfs0	0	female	59	21.3	59.6	45.8	12.5	0.213	0	590	7.14	25.6	22.1	9.04	16.5	39.7	1.97	8.52	14.5	11.7	27	38.8	3.32	15.2	23.7	0.309	0.041	0	0.064	0.012	121	0	0	0	0.063	0	0.046	0	0.15	2.36	0.153	0.202	0.108	0.094	0.803	16.7	3.7	0.79	0.05
cfs0	0	female	55	48	25.3	17.8	3.55	0	0	390	0.38	5.25	12.9	5.7	11.4	27.5	1.83	3.33	8.04	1.05	16.6	18.2	2.07	8.51	14.9	0	0.041	0	0.034	0.01	64.6	0.081	0.125	0	0.028	0	0.002	0	0.104	1.05	0.055	0.008	0.065	0.061	0.316	4.69	2.27	0.672	0.025
cfs0	0	female	51	27.2	49.7	31.5	8.28	0	0	723	1.13	7.5	20.7	10.7	23.1	64.6	2.33	8.59	12.6	1.62	27.8	47.2	2.51	11.4	28.9	0	0.049	0	0.021	0.008	103	0.329	0	0	0.004	0	0.047	0	0.121	2.04	0.113	0.013	0.057	0.061	0.723	11.9	2.85	0.596	0.042
cfs0	0	female	35	25.5	21.9	20	6.33	0	0	490	2.58	3.44	14.7	30.8	192	32.6	1.3	10.4	8.86	10.9	40.5	27.5	3.15	24.5	27.3	1.96	0	7.01	4.67	1.23	72.9	1.36	2.84	0.047	0.096	0	0.209	0.27	0.181	4.67	0.548	0.036	0.184	1.12	0.688	5.83	2.3	0.272	0.019
cfs0	0	female	44	25.3	37.3	14	7.8	0	0	465	0.754	5.74	18.3	6.57	15.7	32.4	2.6	2.41	9.07	1.4	23.3	36.2	2.12	6.21	20.5	0	0.014	0	0.027	0.005	67.1	0.123	0.134	0	0.002	0	0	0	0.108	1.64	0.066	0.01	0.056	0.062	0.608	4.16	2.18	0.657	0.033
cfs0	0	female	46	20.4	41.7	20.2	0.959	23.8	0	744	3.75	9.68	18	10.8	74	35.2	1.71	5.89	11.3	5.83	42.5	26	2.58	5.02	14.6	2.28	0	9.85	0.209	0.409	105	3.04	NA	0.019	0.024	0	0.079	0.465	0.223	3.93	0.205	0.032	0.09	0.1	0.5	5.41	1.79	0.255	0.017
cfs0	0	female	52	29.7	42.8	29	5.99	0	0	585	1.75	8.24	25.4	6.69	14.3	44.9	3.39	6.14	12.3	1.44	29	43.4	2.1	9.44	19	0	0.044	0	0.044	0.005	154	0.101	0.116	0	0.058	0	0	0	0.157	1.78	0.139	0.005	0.071	0.058	0.748	11.6	2.42	0.584	0.027
cfs0	0	female	61	32.2	61.5	18.5	7.27	0	0	490	0.932	9.69	13.4	10.8	18.9	41.1	3.11	5.97	11.8	1.81	25.3	31.7	1.92	10.8	22.5	0.191	0.048	0	0.028	0.009	86.1	0.119	0.116	0	0.045	0	0	0	0.089	2.74	0.083	0.008	0.074	0.061	0.579	8.02	2.37	0.74	0.081
cfs0	0	female	33	26.3	33.1	28.1	8.8	0	0	625	0.853	7.99	23.5	9.37	15.4	52.5	2.38	7.1	13.6	1.78	37.6	54.9	3.34	11.8	21	0	0.029	0	0.024	0.008	102	0.127	0	0.01	0.021	0	0.028	0	0.169	1.31	0.098	0.016	0.086	0.107	1.28	7.51	2.7	0.551	0.079
cfs0	0	female	59	44.3	54.7	25.1	7.08	0	0	523	1.35	8.16	17.5	7.89	14.8	48.1	2.63	5.1	12.9	1.6	29.6	27.8	2.6	11.3	35.3	0	0.071	0	0.018	0.008	94.2	0.526	0.138	0	0.01	0	0	0	0.148	2.6	0.146	0.005	0.071	0.055	0.549	7.59	3.23	0.898	0.058
cfs0	0	female	35	21.9	48.9	28.1	12.2	0	0	684	1.11	8.72	33.8	7.79	17.4	65.6	3.06	5.38	15.2	1.59	41.1	53.5	3.62	12.3	23.9	0	0.077	0	0.021	0.006	107	0.132	0.162	0	0	0	0.004	0	0.226	1.78	0.179	0.013	0.081	0.059	0.712	7.73	2.25	0.504	0.035
cfs0	0	female	53	24	32.2	35	7.17	0	0	607	0.808	7.76	22.1	6.37	14.7	43.1	2.54	6.24	11.7	2.46	31.8	38.8	2.88	11.4	22.1	0	0.043	0	0.035	0.009	120	0.127	0	0	0.006	0	0.051	0	0.184	1.19	0.095	0.012	0.08	0.064	0.958	8.61	1.9	0.41	0.031
cfs0	0	female	31	22.9	36.8	19.2	8.42	0	0	506	0.567	3.71	19.1	4.9	13	36.3	1.91	3.29	9.54	1.32	30.1	45.5	2.03	8.06	13.5	0	0.021	0	0.073	0.017	74.2	0.295	0	0	0	0	0.056	0	0.068	1.39	0.11	0.017	0.057	0.071	0.374	4.73	1.8	0.219	0.021
cfs0	0	female	28	31.4	81.4	49.9	12.6	0	0	832	3.95	13.7	29.9	16.9	40.8	87.3	5.41	10.5	23.3	3.08	45.4	72.1	4.7	24.4	51	0	0.084	0	0.044	0.01	104	0.669	0.257	0	0.04	0	0	0	0.321	3.65	0.134	0.007	0.11	0.083	1.23	15.2	5.72	0.839	0.119
cfs0	0	female	59	18.3	18.1	22.3	3.64	0	0	412	0.682	10	13.4	8.19	15.9	35.8	2.66	5.41	12.1	1.39	23.8	20	2.02	11.8	25.7	0	0.031	0	0.026	0.01	28	0.095	0.12	0	0.013	0	0	0	0.089	0.818	0.046	0.005	0.043	0.057	0.635	2.33	2.27	0.324	0.029
cfs0	0	male	45	40.8	84.5	37.3	13.1	0	0	814	2.71	9.37	24.1	16.6	27.6	63.1	2.85	6.97	18.7	2.21	39.2	50.5	3.07	18.8	42.4	0	0.054	0	0.047	0.011	156	0	0	0	0.034	0	0.019	0	0.185	3.45	0.119	0.012	0.065	0.06	1.04	8.63	2.75	0.927	0.059
cfs0	0	male	57	31.9	67.1	34.9	11.3	0	0	626	2.84	10.4	18.5	15.9	37.1	54.5	3.19	6.54	17.4	1.85	29.8	61.5	2.96	17.5	41.5	0	0.049	0	0.096	0.007	106	0.141	0.407	0	0.097	0	0.03	0	0.181	2.78	0.119	0.017	0.108	0.068	0.914	8.54	3.78	0.762	0.072
cfs0	0	male	48	22.7	30.3	27.3	6.32	0	0	629	1.22	9.34	16.4	7.33	14.8	28.4	2.96	5.77	10.8	1.52	28.3	33.3	2.1	11.4	21.7	0	0.053	0	0.027	0.006	96.5	0.172	0.11	0	0	0	0.016	0	0.189	1.3	0.086	0.009	0.079	0.057	0.41	5.73	2.45	0.529	0.04
cfs0	0	male	39	37	35.1	24.3	5.07	0	0	495	0.509	9.49	14	7.88	20.2	38.1	2.82	4.4	12.3	1.68	22.6	27.3	2.25	15	24.9	0	0.01	0	0.023	0.007	72.8	0.116	0.113	0	0.014	0	0	0	0.145	1.47	0.058	0.006	0.058	0.055	0.456	5.65	2.76	0.668	0.038
cfs0	0	male	39	25.1	27.4	23.3	4.78	0	0	475	0.798	4.72	15.7	3.32	7.36	20.7	2.01	4.2	7.6	1.06	22.1	25.1	1.94	7.81	8.5	0	0.081	0	0.032	0.014	84.4	0.089	0.11	0	0	0	0.015	0	0.169	1.17	0.105	0.007	0.073	0.056	0.372	3.8	1.86	0.344	0.018
cfs0	0	male	34	25.5	31.9	27.4	6.33	0	0	671	0.561	8.6	21.8	6.18	11.8	45.1	2.56	5.21	13.2	1.19	31.8	31.6	2.8	12.6	17.5	0	0.057	0	0.027	0.005	81.3	0.183	0.173	0	0	0	0.001	0	0.203	1.46	0.143	0.009	0.073	0.059	0.296	5.37	2.77	0.415	0.024
cfs0	0	male	39	26.9	29.7	22.1	5.29	0	0	614	3.39	8.11	21.5	7.57	10	23.3	2.2	4.82	46.9	2.24	24	30.1	3.03	8.77	21.4	0	0.098	0	0.026	0.024	68	0.178	0.249	0	0.001	0	0.096	0	0.211	1.13	0.108	0.01	0.064	0.066	0.443	6.09	2.14	0.37	0.026
cfs0	0	male	56	39.4	62.7	25.8	7.78	0	0	564	1.22	7.36	17.6	15.4	33.7	60	3.66	7.21	15.7	2.66	22.8	33.4	2.97	17	34	0	0.043	0	0.037	0.01	86.5	0.169	0	0	0.065	0	0.041	0	0.065	2.47	0.091	0.015	0.048	0.067	0.817	7.94	3.45	0.728	0.049
cfs0	0	male	46	40.7	37.3	19.2	7.19	0	0	511	1.68	7.14	15.1	7.08	15	33.8	2.74	4.1	10.6	1.44	27.3	28.5	1.82	10.4	21.6	0	0.062	0	0.032	0.013	88.5	0.197	0.126	0	0.023	0	0	0	0.094	1.62	0.088	0.009	0.044	0.063	0.547	5	2.48	0.643	0.027
gwi0	0	female	55	32.7	39.3	22.2	6.32	0	0	503	0.65	7.02	13.1	7.42	14.9	40.7	1.97	5.25	9.49	1.12	20.4	36.1	1.44	8.33	16.7	0	0.051	0	0.029	0.013	88	0.527	0.177	0	0.013	0	0.033	0	0.155	1.53	0.134	0.012	0.087	0.056	0.589	7.79	2.21	0.325	0.022
gwi0	0	female	42	21.2	35.8	28	6.59	0	0	639	0.392	8.11	18.2	6.89	10.6	41.7	1.97	4.99	12	1.42	30.5	31.9	2.31	11.5	20	0	0.061	0	0.026	0.006	84.3	0.157	0	0	0.001	0	0.013	0	0.144	1.34	0.112	0.015	0.065	0.059	0.403	6.57	2.17	0.388	0.031
gwi0	0	female	43	24.8	21.8	16.6	4.29	25.8	0	590	2.9	1.41	7.72	8.17	52.6	33.3	1.47	4	16.4	5.37	34.1	43.5	4.01	9.19	18.6	1.67	0	10.9	3.95	0.316	84.5	NA	5.99	0.173	0.02	0	0.119	0.394	0.388	1.18	0.386	0.015	0.108	0.124	0.92	8.58	1.56	0.253	0.026
gwi0	0	female	48	37.9	61.1	20.9	7.31	0	0	430	1.96	9.15	14.4	7.38	15.6	40.6	2.65	4.23	12.2	1.34	21.9	26.3	2.11	9.47	31.5	0	0.105	0	0.065	0.012	84.2	0.162	0.12	0	0.016	0	0	0	0.153	2.63	0.139	0.009	0.081	0.065	0.453	8.86	2.47	0.83	0.038
gwi0	0	female	45	25.7	36.3	26.9	6.46	0	0	542	0.507	4.35	14.4	8.38	16.8	49.3	2.27	5.44	11.4	1.86	19.7	40.9	1.89	10.7	23.1	0	0.032	0	0.054	0.007	80	0.199	0.137	0	0	0	0	0	0.103	1.53	0.088	0.008	0.061	0.056	0.7	8.3	0	0.574	0.037
gwi0	0	female	63	28.6	41.8	14.5	5.14	0	0	553	0.779	6.91	19.8	8.25	11.8	30	1.9	3.5	8.6	1.86	20.8	32.5	1.51	7.11	22.6	0	0.022	0	0.03	0.006	71.2	0.327	0.125	0	0.018	0	0	0	0.087	1.77	0.085	0.006	0.048	0.057	0.498	8.55	2.32	0.856	0.071
gwi0	0	female	58	29.2	43.9	30.2	7.99	0	0	612	1.84	12.6	20.5	9.96	13.2	45.5	2.61	8.95	14	1.5	34.3	40.7	2.75	14.2	26	0	0.052	0	0.06	0.009	124	0.115	0	0	0.039	0	0.032	0	0.205	1.68	0.103	0.011	0.096	0.059	0.478	5.62	2.87	0.476	0.032
gwi0	0	female	41	30.6	43.3	22.8	7.47	0	0	546	0.509	7.06	14.8	7.19	11.6	40.2	2.18	5.3	11.7	1.23	33.4	30.4	2.19	9.02	16.3	0	0.097	0	0.092	0.008	60.8	0.116	0.134	0	0.001	0	0.086	0	0.08	1.7	0.097	0.011	0.052	0.06	0.378	6.17	0	0.253	0.022
gwi0	0	female	66	33.7	109	37.1	12.8	0	0	724	1.39	19.6	26.5	15	40.1	78.8	3.96	9.78	16.8	2.77	35.4	54.5	3.56	20.4	42.3	0	0.216	0	0.045	0.008	146	0.171	0	0	0.061	0	0.082	0	0.39	4.07	0.182	0.015	0.118	0.082	1.51	10.2	4.53	1.64	0.132
gwi0	0	female	51	31.3	58.7	23.4	7.04	0	0	593	0.907	7.94	15.2	10	29.7	49.2	2.04	5.28	11.8	1.4	26.7	22.2	2.26	11.5	24.7	0	0.022	0	0.048	0.016	105	0.184	0.204	0	0.007	0	0.045	0	0.131	2.28	0.109	0.011	0.065	0.06	0.639	7.71	2	0.491	0.041
gwi0	0	female	31	30.3117	31.9	24.7	7.49	0	0	482	2.14	5.73	15.9	8.47	17.3	41.1	2.02	10.7	13.5	1.65	27.9	39.1	2.11	10.3	22.8	0	0.017	0	0.069	0.005	62.5	0.11	0.112	0	0.022	0	0	0	0.247	1.33	0.071	0.005	0.077	0.063	0.935	5.8	2.47	0.451	0.033
gwi0	0	male	54	27.8	38.1	26.4	8.46	0	0	567	0.847	7.39	17.7	8.84	17.5	38.5	3.73	6.3	17	1.55	21.7	38.5	2.2	10.4	24.5	0	0.078	0	0.035	0.01	82.7	0.123	0.114	0	0	0	0	0	0.213	1.79	0.078	0.004	0.076	0.055	0.97	5.48	3.82	0.898	0.072
gwi0	0	male	35	28.7	46.7	40.5	9.95	0	0	696	1.88	7	25.1	8.35	16.8	38	2.3	6.02	12	1.73	29.8	36.6	2.94	12	19.8	0	0.18	0	0.02	0.009	153	0.189	0	0	0.005	0	0.036	0	0.255	1.91	0.14	0.017	0.102	0.112	0.904	8.82	2.14	0.445	0.044
gwi0	0	male	36	27.4	37.6	34.2	5.93	0	0	716	1.01	9.33	25.1	7.41	15.5	33.5	2.25	5.56	11.9	1.41	23.9	42.8	2.74	10.5	15	0	0.091	0	0.032	0.006	68.5	0.093	0.15	0	0.007	0	0	0	0.196	1.69	0.115	0.008	0.078	0.056	0.516	9.04	3.63	0.711	0.03
gwi0	0	male	43	33.8	36.6	34.7	7.19	0	0	441	0.63	4.25	11.6	8.74	15.2	34.8	2.22	4.46	9.3	1.3	21.2	27.7	1.69	8.49	17.5	0.433	0.043	0	0.05	0.006	76.2	0.219	0.115	0	0	0	0.012	0	0.145	1.52	0.085	0.004	0.055	0.057	1.36	4.2	1.99	0.534	0.032
gwi0	0	male	69	25.7	59.5	21.4	9.43	0	0	518	0.938	8.19	15.6	11.7	22.9	37.8	2.49	4.7	13.2	2.3	16.8	35	2.49	14.5	32.5	0	0.056	0	0	0.006	102	0.177	0	0	0.008	0	0.005	0	0.172	2.36	0.117	0.013	0.069	0.058	0.77	6.55	2.62	0.559	0.04
gwi0	0	male	52	43.2	68.5	21.5	9.97	0	0	584	7.51	8.06	18.7	15.7	30.4	58	4.83	6.81	16.6	4.39	37.1	48.1	4.12	18.5	44.5	0	0.016	0	0.024	0.007	118	0.49	0.194	0	0.111	0	0	0	0.14	2.92	0.091	0.005	0.074	0.065	0.94	7.76	2.72	0.682	0.058
gwi0	0	male	45	27.9	46.7	37.1	10.3	0	0	641	1.19	8.8	18.8	10.2	20.8	34.2	2.99	6.76	13.7	1.77	19.8	37.4	2.63	10.9	26.8	0	0.095	0	0.038	0.005	90.7	0.225	0.109	0	0.009	0	0	0	0.228	1.98	0.096	0.005	0.094	0.07	0.941	5.22	4.48	1.3	0.097
gwi0	0	male	50	37.4	71.5	22.5	7.82	0	0	545	0.929	7.21	14.4	12	23.1	43.3	3.08	5.48	14.7	3.01	23.4	40.1	2.18	14	33.5	0	0.024	0	0.028	0.005	101	0.11	0.109	0	0.036	0	0	0	0.169	3.12	0.099	0.005	0.1	0.064	0.731	5.24	2.71	0.632	0.06
gwi0	0	male	50	37.3	43.3	21.3	6.18	0	0	459	2.09	60.7	14.2	7.97	16.9	42.2	1.97	5.03	9.53	1.56	24.7	37.6	1.61	8.2	20.4	0	0.062	0	0.02	0.009	77.6	0.114	0.132	0	0.01	0	0	0	0.115	1.82	0.089	0.005	0.058	0.055	0.696	9.41	2.06	0.476	0.042
SC	1	male	46	26.2	48.1	33.8	8.46	0	0	624	1.38	7.38	18.2	9.99	23.1	41	2.89	5.82	15.4	1.7	23.2	49.1	2.38	16	23.4	0	0.036	0	0.024	0.005	74.4	0.124	0.112	0	0.005	0	0	0	0.123	2.12	0.085	0.006	0.062	0.056	0.621	6.95	4.07	1.04	0.08
SC	1	male	45	30.6481	38.8	26.4	6.75	0	0	595	0.122	4.89	15.5	9.58	17.9	43.1	3.03	5.67	10.9	1.78	26.5	33.6	1.52	9.24	16.9	0	0.028	0	0.054	0.009	84.7	0	0.126	0	0	0	0.029	0	0.146	1.63	0.07	0.015	0.066	0.059	0.564	4.32	2.73	0.591	0.039
SC	1	male	41	33.4	43.1	21.3	4.77	0	0	486	1.41	8.68	15.7	9.75	21.1	40.6	2.7	5.51	10.4	1.54	18.4	28.1	1.97	10.4	20.9	0	0.078	0	0.066	0.01	55.4	0.114	0.112	0	0.006	0	0.008	0	0.1	1.87	0.094	0.005	0.043	0.055	0.563	5.07	3.23	0.962	0.071
SC	1	male	54	32.9	42.2	25.3	5.69	0	0	449	1.32	6.81	14.5	6.88	16.8	39.6	2.19	3.72	10.7	1.15	17.3	23.5	2.19	14.2	17.8	0	0.031	0	0.024	0.011	73.6	0.169	0.128	0	0.025	0	0	0	0.108	1.79	0.07	0.005	0.048	0.055	0.458	5.91	2.32	0.851	0.037
SC	1	male	46	29.2967	68.4	38	12.5	0	0	798	1.96	9.8	28.8	14.9	31.8	74.7	2.93	9.31	16.2	1.96	33	48.2	3.65	17.1	35.5	0	0.102	0	0.086	0.01	120	0.206	0	0	0.029	0	0.064	0	0.448	2.65	0.144	0.015	0.172	0.058	1.57	9.06	3.04	0.81	0.063
SC	1	male	55	31.2	64.2	26.8	8.99	0	0	724	1.86	9.83	25	9.76	22.9	56.2	3.92	7.86	14.6	1.37	30.9	45.2	2.35	14	26.3	0	0.123	0	0.018	0.006	126	0.33	0.147	0	0.009	0	0	0	0.328	3.01	0.132	0.006	0.111	0.056	0.836	8.92	4.56	1.06	0.08
SC	1	male	64	26.6965	71	36.8	6.91	0	0	709	1.85	8.25	22.5	11.8	27.8	51.3	2.95	5.71	14.8	2.94	36.8	42.5	3.42	16.1	35.3	0	0.114	0	0.051	0.005	138	0.468	0.205	0	0.01	0	0.062	0	0.181	2.64	0.107	0.01	0.083	0.062	0.931	6.09	3.21	0.753	0.073
START	1	female	48	39.3	32.7	21.3	7.21	0	0	459	0.044	5.2	11.5	7.96	12.1	37.6	2.42	5.02	11.3	1.38	28.8	34.7	2.62	9.99	17.3	0	0.032	0	0.032	0.006	65.2	0.088	0.113	0	0.001	0	0.005	0	0.125	0.682	0.08	0.01	0.032	0.058	0.563	5.54	1.87	0.404	0.028
START	1	male	41	30	29.1	15.3	5.7	0	0	445	0.669	4.9	14.9	4.3	12.3	30	1.97	3.08	7.05	1.05	17.6	20.3	1.21	6.87	9.17	0	0.057	0	0.043	0.005	58.8	0.21	0.109	0	0	0	0	0	0.088	1.29	0.101	0.006	0.05	0.056	0.287	5.22	2.33	0.471	0.022
START	1	male	52	31	50	23.9	6.07	0	0	510	0.95	7.83	21.4	8.73	17.3	33.5	3.36	5.25	13.5	1.46	25.4	30.2	2.39	11.6	21.4	0	0.057	0	0.031	0.005	71.3	0.228	0.163	0	0.029	0	0	0	0.124	2.19	0.068	0.011	0.07	0.057	0.563	6.31	2.86	0.818	0.068
START	1	male	39	24.8	45.7	27.3	7.43	0	0	576	0.285	6.75	20.7	11.4	24.9	38.5	2.35	5.26	12.9	1.68	22.4	23.7	2.29	9.05	25	0	0.026	0	0.081	0.018	56.6	0.23	0	0	0.01	0	0.042	0	0.183	1.78	0.11	0.014	0.096	0.066	0.405	4.82	3.46	0.72	0.047
START	1	male	31	22.469	36.1	24.3	5.78	0	0	414	2.21	5.89	17.1	8.91	14.1	28.4	1.93	4.16	10.5	1.6	21	35.4	2.26	7.52	21.3	0	0.066	0	0.044	0.009	58.6	0	0	0	0	0	0.044	0	0.193	1.44	0.106	0.013	0.074	0.061	0.741	4.6	2.17	0.335	0.023
START	1	male	42	28.5943	85.4	60.7	12.4	0	0	811	1.86	13.9	28.8	10.9	26.4	52.5	4.97	8.98	17.5	1.54	42.5	81.3	2.74	12.8	32	0	0.155	0	0.068	0.007	146	0.279	0.149	0	0.031	0	0	0	0.408	3.85	0.133	0.004	0.123	0.058	0.814	8.19	3.39	0.821	0.034
START	1	male	63	27.0176	71.5	28.8	8.31	0	0	545	1.46	11.5	19.5	9.55	14.6	47.4	2.66	5.72	11.8	2.74	33.9	46.2	2.87	11.2	20.6	0	0.038	0	0.023	0.008	119	0.117	0.208	0	0.002	0	0	0	0.144	3.11	0.126	0.011	0.064	0.06	1.15	5.71	2.67	0.519	0.039
STOPP	1	female	43	24.5	36.2	22.3	6.27	0.867	0	451	3.72	10.2	14	7.21	14.1	21.6	2.17	4.43	10.3	1.32	30.4	35.9	2.03	9.58	22.5	0	0.023	0	0.018	0.01	111	0.104	0.114	0	0.009	0	0	0	0.139	1.54	0.105	0.005	0.071	0.057	0.816	5.28	3.33	0.635	0.064
STOPP	1	female	42	29.2	38.4	25.1	5.99	0	0	565	2.08	6.77	20.6	8.6	16.7	40.9	1.8	5.44	9.38	1.66	28.6	32.1	1.59	8.77	19.9	0	0.124	0	0.056	0.005	99.7	0.157	0	0	0	0	0.011	0	0.099	1.53	0.095	0.012	0.066	0.056	0.638	7.84	2.01	0.331	0.028
STOPP	1	female	32	22.6	21.8	24	5.69	0	0	558	0.805	4.67	18.6	6.14	8.2	25	1.89	4.52	7.95	1.07	32.2	39.9	2.18	8.03	12.2	0	0.046	0	0.046	0.01	79.8	0.126	0.166	0	0.004	0	0.036	0	0.109	0.751	0.095	0.016	0.062	0.061	0.317	5.31	1.96	0.382	0.026
STOPP	1	male	56	31.9	46.8	29.3	8.42	0	0	618	1.79	8.72	19.8	11.3	27.4	60.2	3.87	8.11	14.9	1.58	26.1	42.5	2.59	13.4	22.1	0	0.033	0	0.024	0.005	131	0.303	0.115	0	0.048	0	0	0	0.128	2.15	0.115	0.007	0.054	0.062	0.763	7.39	3.34	0.753	0.059
STOPP	1	male	41	33	90.5	32.4	12	1.44	0	601	4.93	11.3	22.7	17.6	37.6	61.6	4.39	6.52	20.3	1.83	25.1	53.4	3.75	19	40.8	0	0.104	0	0.035	0.011	98.7	0.517	0.131	0	0.078	0	0	0	0.296	3.96	0.108	0.005	0.118	0.062	0.954	7.88	3.89	1.61	0.115
STOPP	1	male	43	28.7	50.8	28.6	8.07	0	0	627	4.69	5.32	15.5	11	18.4	51.4	1.75	6.31	11	1.23	25.7	37.5	2.31	13.1	23.2	0	0.045	0	0.057	0.011	91.7	0	0	0	0.006	0	0.063	0	0.265	2.1	0.108	0.012	0.086	0.059	0.737	7.58	3.25	0.436	0.038
STOPP	1	male	41	34	44.4	23	5.96	0	0	503	3.68	5.52	14.4	10.5	20.9	38.1	1.71	6.2	10.3	2.03	17.9	29.9	1.84	8.77	21.8	0	0.029	0	0.044	0.011	81.1	0.22	0.111	0	0	0	0	0	0.223	2.05	0.095	0.005	0.074	0.059	0.64	5.59	2.88	0.629	0.072
STOPP	1	male	41	40.3	42.9	37.8	8.6	0	0	674	7.16	9.1	18.9	9.52	17.3	45.8	2.75	6.81	13.5	2.37	32.1	48	2.45	12.8	28	0	0.074	0	0.02	0.005	95	0	0.178	0	0.028	0	0.009	0	0.134	1.73	0.137	0.011	0.063	0.063	0.822	6.69	2.64	0.511	0.042
STOPP	1	male	46	31.9	56.6	36.9	8.32	1.26	0	708	5.85	7.98	21.2	13.2	26	55.3	3.09	8.93	13.4	3.9	33.9	58	2.38	16.4	38.4	0	0.04	0	0.032	0.005	93.1	0.209	0.126	0	0.068	0	0	0	0.241	2.58	0.145	0.005	0.067	0.059	1.21	9.81	4.07	0.683	0.071
STOPP	1	male	53	33.4	50.1	21.6	7.3	0	0	484	1.39	8.25	12.8	7.93	15.9	39.3	3.06	4.8	12.3	1.5	18.7	42	2.22	10.6	22.6	0	0.036	0	0.065	0.005	72.2	0.276	0.121	0	0.019	0	0.003	0	0.19	2.33	0.12	0.005	0.087	0.065	0.682	4.14	3.88	1.01	0.069
STOPP	1	male	43	27.7	41.9	27.4	7.22	0	0	587	0.701	6.67	18.8	9.37	16.2	35.2	2.2	3.74	11.1	1.61	30.5	41.3	2.67	13	18.5	0	0.043	0	0.041	0.005	72.9	0.114	0	0	0.005	0	0.042	0	0.119	1.68	0.15	0.015	0.064	0.061	0.729	4.52	2.25	0.537	0.03
STOPP	1	male	39	24.6	34.9	24	6.91	0	0	623	1.3	5.8	17.4	7.36	15.3	36.5	1.69	5.41	8.85	1.57	35.5	41.7	2.04	7.68	17.2	0	0.06	0	0.059	0.008	90.6	0.128	0	0	0.018	0	0.044	0	0.115	1.25	0.138	0.013	0.055	0.056	0.572	5.02	2.17	0.379	0.027
STOPP	1	male	47	23.1	26.9	20.3	6.67	0	0	544	0.609	5.01	12.9	8.39	14.5	32.2	2.41	4.82	8.33	1.6	26.3	27.3	1.45	8.24	19.8	0	0.038	0	0.083	0.006	73.7	0	0	0	0	0	0.017	0	0.102	1.07	0.079	0.011	0.06	0.057	0.688	3.7	2.1	0.336	0.038
STOPP	1	male	41	27.1731	56.9	38.3	12.4	0	0	838	2.66	9.35	28.1	15.6	31.7	50.1	2.67	7.52	20.9	2.4	36.4	51.9	3.48	13.8	41.1	0	0.046	0	0.022	0.007	113	0.233	0	0	0.016	0	0.004	0	0.365	2.24	0.18	0.013	0.125	0.064	1.08	7.39	2.97	1.07	0.069
STOPP	1	male	48	38.3491	65.7	26.7	8.75	0	0	576	2.34	8.26	17.6	17.1	33.3	60.8	2.76	7.47	13.9	2.51	30.6	35.8	2.92	12.4	39.5	0	0.043	0	0.064	0.012	68.2	0.099	0	0	0.011	0	0.024	0	0.202	2.62	0.114	0.013	0.084	0.061	0.708	7.46	3.09	1.09	0.069
STOPP	1	male	55	28	37.3	21.1	10.6	1.96	0	770	5.09	7.32	25.9	8.55	19.6	33.9	4.82	6	13.7	1.35	35.5	58.7	2.07	13.6	23.3	0	0.025	0	0.021	0.005	134	0.174	0.11	0	0.007	0	0	0	0.177	1.64	0.09	0.006	0.054	0.058	0.393	4.41	3.33	4.8	0.253
[truncated: 142 more columns]
