# Supplementary material for: Exercise modifies glutamate and other metabolic biomarkers in cerebrospinal fluid from Gulf War Illness and Myalgic encephalomyelitis / Chronic Fatigue Syndrome
Source: PLoS One. 2021 Jan 13;16(1):e0244116. doi: 10.1371/journal.pone.0244116 (PMC7806361; doi:10.1371/journal.pone.0244116)
Supplement: S1 Table — (XLSX) [file pone.0244116.s002.xlsx]

## Sheet: sc0
Nonexercise Control (sc0)		acylcarnitines	acylcarnitines	acylcarnitines	acylcarnitines	acylcarnitines	acylcarnitines	acylcarnitines	acylcarnitines	acylcarnitines	acylcarnitines	acylcarnitines	acylcarnitines	acylcarnitines	acylcarnitines	acylcarnitines	acylcarnitines	acylcarnitines	acylcarnitines	acylcarnitines	acylcarnitines	acylcarnitines	acylcarnitines	acylcarnitines	acylcarnitines	acylcarnitines	acylcarnitines	acylcarnitines	acylcarnitines	acylcarnitines	acylcarnitines	acylcarnitines	acylcarnitines	acylcarnitines	acylcarnitines	acylcarnitines	acylcarnitines	acylcarnitines	acylcarnitines	acylcarnitines	acylcarnitines	aminoacids	aminoacids	aminoacids	aminoacids	aminoacids	aminoacids	aminoacids	aminoacids
	Pearson	C0	C10	C10:1	C10:2	C12	C12:1	C12-DC	C14	C14:1	C14:1-OH	C14:2	C14:2-OH	C16	C16:1	C16:1-OH	C16:2	C16:2-OH	C16-OH	C18	C18:1	C18:1-OH	C18:2	C2	C3	C3:1	C3-DC (C4-OH)	C3-OH	C4	C4:1	C5	C5:1	C5:1-DC	C5-DC (C6-OH)	C5-M-DC	C5-OH (C3-DC-M)	C6 (C4:1-DC)	C6:1	C7-DC	C8	C9	Ala	Arg	Asn	Asp	Cit	Gln	Glu	Gly
acylcarnitines	C0	1	0.163448	-0.133693	-0.0273384	-0.296581	-0.116121	-0.0171241	-0.12818	-0.217875	0.0460883	0.0696088	0.251643	-0.260357	-0.209884	-0.00824806	-0.151078	-0.359038	0.168995	-0.255838	0.0925378	-0.388519	-0.013776	0.893689	0.748972	0.182981	0.563289	-0.130628	0.857007	-0.150237	0.612352	0.354471	-0.00509189	-0.105404	0.440357	0.626793	0.167298	-0.300117	0.244963	-0.25614	0.0779323	0.610092	0.587484	0.306567	-0.384832	#DIV/0!	0.464878	0.231955	0.483419
acylcarnitines	C10	0.163448	1	0.492654	0.729342	0.547876	0.508061	0.454702	0.358201	0.555402	0.693684	0.711563	0.735779	0.388474	0.439237	0.642886	0.641832	0.241648	0.784792	0.46749	0.517041	0.480042	0.557392	-0.0668294	0.189813	0.606631	0.608239	0.581803	-0.00903264	0.278344	0.674586	0.60969	0.555212	0.619834	0.690221	0.684336	0.00882172	0.353615	0.464444	0.151181	0.542762	0.557037	0.55467	0.780107	-0.583336	#DIV/0!	0.80476	0.268699	0.536211
acylcarnitines	C10:1	-0.133693	0.135007	1	0.754615	0.643175	0.950482	0.250969	0.460054	0.380888	0.594623	0.656879	0.537064	0.443065	0.211347	0.446422	0.560663	0.300247	0.611573	0.568693	0.244207	0.491982	0.420719	-0.168914	0.174352	0.564203	0.419172	0.454333	-0.0382776	0.637331	0.412957	0.311228	0.296754	0.553348	-0.0694075	0.150857	0.131741	0.225277	0.437947	0.403975	0.640578	0.344971	0.301887	0.554081	-0.164609	#DIV/0!	0.480714	0.0767192	0.263743
acylcarnitines	C10:2	-0.0273384	0.729342	0.754615	1	0.223169	-0.130511	-0.0546622	0.523597	0.26612	0.085355	0.163127	-0.116471	0.475338	0.363803	0.317271	0.0486083	0.301725	-0.0137052	0.115255	0.154645	0.32024	0.24205	0.181044	0.219118	0.219983	0.138533	0.0514896	0.144524	0.1429	0.0999614	0.171075	0.3609	0.0796591	0.0225825	0.113321	0.120287	0.106514	0.0656071	0.15803	0.0851621	0.0710546	-0.254409	-0.140126	0.207625	#DIV/0!	-0.0833115	0.185279	0.0579335
acylcarnitines	C12	-0.296581	0.547876	0.643175	0.646094	1	0.577098	0.222623	0.527114	0.692577	0.697493	0.735584	0.596306	0.810074	0.484645	0.685208	0.823099	0.607132	0.671676	0.6975	0.413516	0.681136	0.608952	-0.359611	-0.107733	0.564732	0.292899	0.564471	-0.203248	0.46929	0.200357	0.288125	0.499191	0.404643	0.068582	0.0766327	0.43383	0.477319	0.435563	0.362827	0.694387	0.199499	0.0961851	0.53691	-0.0124991	#DIV/0!	0.289545	0.169257	0.276239
acylcarnitines	C12:1	-0.116121	0.508061	0.950482	0.708774	0.577098	1	0.265617	0.334732	0.402364	0.553412	0.638921	0.531619	0.311003	0.185829	0.427243	0.531302	0.263473	0.584014	0.566722	0.281221	0.37818	0.345144	-0.185769	0.102996	0.488357	0.400944	0.440644	-0.0975686	0.586607	0.395533	0.238085	0.306571	0.54317	-0.019203	0.233421	0.0944844	0.248455	0.445514	0.380495	0.604658	0.346072	0.305037	0.559919	-0.289258	#DIV/0!	0.505483	0.0286889	0.283812
acylcarnitines	C12-DC	-0.0171241	0.454702	0.250969	0.651819	0.222623	0.265617	1	0.0277504	0.289835	0.583766	0.384471	0.295841	0.194309	0.389717	0.382332	0.478207	0.325551	0.192359	0.0315718	0.347318	0.410753	0.641189	-0.262024	-0.144585	0.496973	-0.00383623	0.747136	-0.249242	0.255317	0.258588	0.151061	0.319663	0.45136	0.484805	0.342616	0.147246	0.3884	0.0945338	0.304292	0.1666	-0.0333922	-0.00496841	0.24307	-0.284234	#DIV/0!	0.176542	-0.0477121	0.0212265
acylcarnitines	C14	-0.12818	0.358201	0.460054	0.387969	0.527114	0.334732	0.0277504	1	0.566012	0.471473	0.563221	0.329534	0.642064	0.709735	0.668099	0.536901	0.604148	0.331188	0.653652	0.331688	0.805438	0.638399	-0.0859838	0.247939	0.69436	0.270112	0.181913	-0.0478798	0.511559	0.331715	0.62677	0.677534	0.344537	-0.0665681	0.0611604	0.191076	0.515164	0.450672	0.438485	0.500836	0.116695	-0.0092166	0.216273	0.172938	#DIV/0!	0.174193	0.209326	0.124809
acylcarnitines	C14:1	-0.217875	0.555402	0.380888	0.523265	0.692577	0.402364	0.289835	0.566012	1	0.556123	0.531011	0.410295	0.695908	0.804653	0.799748	0.717036	0.749799	0.568742	0.632495	0.449492	0.657267	0.682599	-0.373519	-0.0983974	0.57752	0.186321	0.568226	-0.2617	0.276155	0.247398	0.334664	0.498728	0.249689	0.322727	0.129907	0.319139	0.533586	0.371827	0.406381	0.462515	0.0824332	-0.0705427	0.456811	-0.13866	#DIV/0!	0.135521	0.454002	0.103152
acylcarnitines	C14:1-OH	0.0460883	0.693684	0.594623	0.680565	0.697493	0.553412	0.583766	0.471473	0.556123	1	0.740692	0.756134	0.543991	0.593375	0.707244	0.785781	0.335394	0.600185	0.483046	0.640198	0.644658	0.734574	-0.112034	0.270896	0.708051	0.431739	0.639853	-0.00960643	0.606442	0.531832	0.424666	0.663947	0.668299	0.419827	0.364836	0.276773	0.519814	0.382929	0.17272	0.469709	0.381095	0.327147	0.635166	-0.467628	#DIV/0!	0.516195	0.196019	0.442321
acylcarnitines	C14:2	0.0696088	0.711563	0.656879	0.760092	0.735584	0.638921	0.384471	0.563221	0.531011	0.740692	1	0.783814	0.457903	0.431798	0.667085	0.777533	0.509929	0.707156	0.542175	0.542125	0.564513	0.603168	-0.141869	0.234107	0.711681	0.45399	0.528843	-0.0259505	0.532754	0.548658	0.590493	0.5117	0.657867	0.297679	0.560968	0.240858	0.415204	0.464781	0.313623	0.804564	0.438417	0.413193	0.66389	-0.139653	#DIV/0!	0.634735	0.151282	0.357395
acylcarnitines	C14:2-OH	0.251643	0.735779	0.537064	0.63356	0.596306	0.531619	0.295841	0.329534	0.410295	0.756134	0.783814	1	0.282148	0.289601	0.638244	0.721264	0.250778	0.806144	0.460396	0.475001	0.33512	0.496866	0.0669277	0.340115	0.577372	0.544291	0.440481	0.223067	0.344943	0.654837	0.617297	0.47063	0.597818	0.427292	0.59975	0.2136	0.264706	0.446078	0.0487533	0.635796	0.646423	0.611972	0.773201	-0.419389	#DIV/0!	0.753126	0.0989717	0.582638
acylcarnitines	C16	-0.260357	0.388474	0.443065	0.498024	0.810074	0.311003	0.194309	0.642064	0.695908	0.543991	0.457903	0.282148	1	0.682986	0.710631	0.630098	0.66359	0.472443	0.631607	0.358832	0.80366	0.726654	-0.291596	-0.0559534	0.618723	0.204387	0.435196	-0.186834	0.360931	0.0689753	0.227985	0.522694	0.159811	0.0687598	-0.0714397	0.383766	0.432268	0.341838	0.331263	0.46589	0.0565032	-0.0691985	0.360981	0.090547	#DIV/0!	0.0569292	0.44228	0.116548
acylcarnitines	C16:1	-0.209884	0.439237	0.211347	0.393134	0.484645	0.185829	0.389717	0.709735	0.804653	0.593375	0.431798	0.289601	0.682986	1	0.823254	0.572278	0.717263	0.247037	0.540073	0.505111	0.825229	0.796188	-0.310684	0.0314535	0.669326	0.16504	0.408883	-0.265893	0.346277	0.23125	0.436347	0.708917	0.263958	0.291771	0.104513	0.205793	0.625571	0.239768	0.299036	0.25632	-0.00986255	-0.136075	0.281327	-0.0810133	#DIV/0!	0.0551326	0.452733	-0.0117812
acylcarnitines	C16:1-OH	-0.00824806	0.642886	0.446422	0.637073	0.685208	0.427243	0.382332	0.668099	0.799748	0.707244	0.667085	0.638244	0.710631	0.823254	1	0.796456	0.709951	0.564087	0.685734	0.67063	0.769744	0.85673	-0.155568	0.121741	0.780941	0.354978	0.49712	-0.027029	0.363031	0.449784	0.581841	0.74724	0.380712	0.355602	0.385457	0.360165	0.553685	0.340238	0.300928	0.617982	0.29448	0.0991864	0.512215	-0.134637	#DIV/0!	0.349494	0.327206	0.315397
acylcarnitines	C16:2	-0.151078	0.641832	0.560663	0.716149	0.823099	0.531302	0.478207	0.536901	0.717036	0.785781	0.777533	0.721264	0.630098	0.572278	0.796456	1	0.62081	0.660532	0.702299	0.657908	0.721696	0.782609	-0.296629	-0.0844092	0.737362	0.195545	0.659644	-0.173643	0.405683	0.300476	0.423017	0.607565	0.488525	0.254224	0.266695	0.470947	0.624189	0.443756	0.408167	0.763748	0.185575	0.08979	0.501738	-0.149937	#DIV/0!	0.327301	0.0470547	0.367211
acylcarnitines	C16:2-OH	-0.359038	0.241648	0.300247	0.54284	0.607132	0.263473	0.325551	0.604148	0.749799	0.335394	0.509929	0.250778	0.66359	0.717263	0.709951	0.62081	1	0.286723	0.597448	0.280072	0.712125	0.705767	-0.45799	-0.21158	0.607497	-0.0611496	0.53519	-0.350489	0.359353	0.0926251	0.380198	0.457567	0.165343	0.0462317	0.0231363	0.298953	0.425058	0.261849	0.587066	0.504362	-0.0902311	-0.246365	0.206586	0.407275	#DIV/0!	-0.0733839	0.174691	-0.108989
acylcarnitines	C16-OH	0.168995	0.784792	0.611573	0.700859	0.671676	0.584014	0.192359	0.331188	0.568742	0.600185	0.707156	0.806144	0.472443	0.247037	0.564087	0.660532	0.286723	1	0.495254	0.306098	0.330101	0.477941	-0.0738685	0.183242	0.518147	0.475332	0.491053	0.0871462	0.271369	0.52844	0.447939	0.279363	0.483534	0.467121	0.476299	0.159217	0.223613	0.506126	0.121534	0.636355	0.563384	0.60339	0.845862	-0.414792	#DIV/0!	0.692761	0.35044	0.49641
acylcarnitines	C18	-0.255838	0.46749	0.568693	0.523428	0.6975	0.566722	0.0315718	0.653652	0.632495	0.483046	0.542175	0.460396	0.631607	0.540073	0.685734	0.702299	0.597448	0.495254	1	0.536931	0.720112	0.583212	-0.249539	-0.03306	0.661241	0.276963	0.447827	-0.19298	0.561347	0.230441	0.475671	0.719667	0.284198	0.0804745	0.0218865	0.135285	0.517561	0.53081	0.272758	0.693912	0.241814	0.101933	0.429727	-0.0464287	#DIV/0!	0.300331	0.0539568	0.49218
acylcarnitines	C18:1	0.0925378	0.517041	0.244207	0.405112	0.413516	0.281221	0.347318	0.331688	0.449492	0.640198	0.542125	0.475001	0.358832	0.505111	0.67063	0.657908	0.280072	0.306098	0.536931	1	0.515092	0.553791	-0.0749285	0.187043	0.55232	0.206404	0.435442	-0.0324622	0.392921	0.307431	0.300057	0.629169	0.40033	0.454168	0.397231	0.0883512	0.390773	0.0811023	-0.071972	0.496601	0.28312	0.116064	0.327658	-0.30007	#DIV/0!	0.362195	0.114722	0.541898
acylcarnitines	C18:1-OH	-0.388519	0.480042	0.491982	0.609564	0.681136	0.37818	0.410753	0.805438	0.657267	0.644658	0.564513	0.33512	0.80366	0.825229	0.769744	0.721696	0.712125	0.330101	0.720112	0.515092	1	0.840168	-0.416118	-0.0827093	0.778249	0.144574	0.518717	-0.340608	0.548675	0.162256	0.458258	0.738433	0.435146	0.107571	-0.0160163	0.214666	0.677984	0.285836	0.418081	0.521907	-0.00470808	-0.13455	0.282127	0.06694	#DIV/0!	0.106112	0.199575	0.0868316
acylcarnitines	C18:2	-0.013776	0.557392	0.420719	0.724523	0.608952	0.345144	0.641189	0.638399	0.682599	0.734574	0.603168	0.496866	0.726654	0.796188	0.85673	0.782609	0.705767	0.477941	0.583212	0.553791	0.840168	1	-0.190373	0.0401621	0.885875	0.207207	0.639746	-0.103935	0.442291	0.367978	0.513351	0.71137	0.367644	0.388922	0.261111	0.416535	0.65534	0.380238	0.398258	0.541953	0.129446	0.0611902	0.453541	-0.109415	#DIV/0!	0.221031	0.278093	0.213591
acylcarnitines	C2	0.893689	-0.0668294	-0.168914	-0.24795	-0.359611	-0.185769	-0.262024	-0.0859838	-0.373519	-0.112034	-0.141869	0.0669277	-0.291596	-0.310684	-0.155568	-0.296629	-0.45799	-0.0738685	-0.249539	-0.0749285	-0.416118	-0.190373	1	0.746488	0.0596927	0.561574	-0.346398	0.931741	-0.17009	0.488751	0.300246	-0.0165901	-0.253973	0.112266	0.364175	0.218523	-0.375762	0.234362	-0.187116	-0.0183223	0.529192	0.40889	0.0760763	-0.224295	#DIV/0!	0.27941	0.0685271	0.420919
acylcarnitines	C3	0.748972	0.189813	0.174352	0.0607596	-0.107733	0.102996	-0.144585	0.247939	-0.0983974	0.270896	0.234107	0.340115	-0.0559534	0.0314535	0.121741	-0.0844092	-0.21158	0.183242	-0.03306	0.187043	-0.0827093	0.0401621	0.746488	1	0.321954	0.689095	-0.1077	0.768997	0.294064	0.738425	0.514532	0.163539	0.168847	0.258958	0.475018	-0.0447281	-0.333679	0.237048	-0.167162	0.104357	0.712713	0.609927	0.394033	-0.268483	#DIV/0!	0.546571	0.346019	0.470438
acylcarnitines	C3:1	0.182981	0.606631	0.564203	0.75848	0.564732	0.488357	0.496973	0.69436	0.57752	0.708051	0.711681	0.577372	0.618723	0.669326	0.780941	0.737362	0.607497	0.518147	0.661241	0.55232	0.778249	0.885875	0.0596927	0.321954	1	0.498167	0.574317	0.138002	0.547253	0.570276	0.709443	0.702502	0.428402	0.361046	0.386858	0.377241	0.532102	0.52324	0.393225	0.721367	0.403204	0.280445	0.586019	-0.164386	#DIV/0!	0.43329	0.306616	0.382067
acylcarnitines	C3-DC (C4-OH)	0.563289	0.608239	0.419172	0.359576	0.292899	0.400944	-0.00383623	0.270112	0.186321	0.431739	0.45399	0.544291	0.204387	0.16504	0.354978	0.195545	-0.0611496	0.475332	0.276963	0.206404	0.144574	0.207207	0.561574	0.689095	0.498167	1	0.124423	0.605721	0.215651	0.795855	0.662521	0.362629	0.226184	0.378126	0.567959	0.167781	-0.029109	0.52162	-0.0210326	0.426892	0.793457	0.697234	0.70317	-0.476955	#DIV/0!	0.762063	0.402145	0.555231
acylcarnitines	C3-OH	-0.130628	0.581803	0.454333	0.800832	0.564471	0.440644	0.747136	0.181913	0.568226	0.639853	0.528843	0.440481	0.435196	0.408883	0.49712	0.659644	0.53519	0.491053	0.447827	0.435442	0.518717	0.639746	-0.346398	-0.1077	0.574317	0.124423	1	-0.245576	0.517737	0.362206	0.293867	0.405413	0.496083	0.54265	0.224083	0.0652606	0.315174	0.287507	0.319542	0.428195	0.187608	0.0784205	0.464909	-0.208199	#DIV/0!	0.302194	-0.00710978	0.348099
acylcarnitines	C4	0.857007	-0.00903264	-0.0382776	-0.0913759	-0.203248	-0.0975686	-0.249242	-0.0478798	-0.2617	-0.00960643	-0.0259505	0.223067	-0.186834	-0.265893	-0.027029	-0.173643	-0.350489	0.0871462	-0.19298	-0.0324622	-0.340608	-0.103935	0.931741	0.768997	0.138002	0.605721	-0.245576	1	-0.0903899	0.538808	0.366369	-0.0647701	-0.150324	0.146512	0.337202	0.300447	-0.373481	0.122881	-0.207084	0.134822	0.644346	0.424694	0.22145	-0.178775	#DIV/0!	0.306286	0.167133	0.407684
acylcarnitines	C4:1	-0.150237	0.278344	0.637331	0.580664	0.46929	0.586607	0.255317	0.511559	0.276155	0.606442	0.532754	0.344943	0.360931	0.346277	0.363031	0.405683	0.359353	0.271369	0.561347	0.392921	0.548675	0.442291	-0.17009	0.294064	0.547253	0.215651	0.517737	-0.0903899	1	0.383757	0.331282	0.54669	0.65965	0.0907525	0.0287787	-0.121647	0.251347	0.201337	0.268947	0.372186	0.35163	0.171234	0.396499	-0.0612747	#DIV/0!	0.311648	-0.0501508	0.34771
acylcarnitines	C5	0.612352	0.674586	0.412957	0.541199	0.200357	0.395533	0.258588	0.331715	0.247398	0.531832	0.548658	0.654837	0.0689753	0.23125	0.449784	0.300476	0.0926251	0.52844	0.230441	0.307431	0.162256	0.367978	0.488751	0.738425	0.570276	0.795855	0.362206	0.538808	0.383757	1	0.798813	0.436676	0.437292	0.567435	0.749845	0.0198361	-0.0473396	0.49473	0.15003	0.386638	0.779635	0.704789	0.687874	-0.417377	#DIV/0!	0.82167	0.200862	0.612046
acylcarnitines	C5:1	0.354471	0.60969	0.311228	0.501914	0.288125	0.238085	0.151061	0.62677	0.334664	0.424666	0.590493	0.617297	0.227985	0.436347	0.581841	0.423017	0.380198	0.447939	0.475671	0.300057	0.458258	0.513351	0.300246	0.514532	0.709443	0.662521	0.293867	0.366369	0.331282	0.798813	1	0.597912	0.346312	0.407832	0.548127	0.0819769	0.226231	0.518488	0.202383	0.564328	0.581989	0.488052	0.535421	-0.0924249	#DIV/0!	0.634194	0.138623	0.471137
acylcarnitines	C5:1-DC	-0.00509189	0.555212	0.296754	0.431023	0.499191	0.306571	0.319663	0.677534	0.498728	0.663947	0.5117	0.47063	0.522694	0.708917	0.74724	0.607565	0.457567	0.279363	0.719667	0.629169	0.738433	0.71137	-0.0165901	0.163539	0.702502	0.362629	0.405413	-0.0647701	0.54669	0.436676	0.597912	1	0.430817	0.310676	0.302154	0.139617	0.622016	0.468164	0.238009	0.406979	0.279775	0.117831	0.336614	-0.247864	#DIV/0!	0.366985	-0.0205137	0.512386
acylcarnitines	C5-DC (C6-OH)	-0.105404	0.619834	0.553348	0.655038	0.404643	0.54317	0.45136	0.344537	0.249689	0.668299	0.657867	0.597818	0.159811	0.263958	0.380712	0.488525	0.165343	0.483534	0.284198	0.40033	0.435146	0.367644	-0.253973	0.168847	0.428402	0.226184	0.496083	-0.150324	0.65965	0.437292	0.346312	0.430817	1	0.323211	0.403611	-0.199606	0.312906	0.0174202	0.192929	0.361533	0.439587	0.273222	0.486214	-0.361739	#DIV/0!	0.528084	-0.085648	0.276574
acylcarnitines	C5-M-DC	0.440357	0.690221	-0.0694075	0.423471	0.068582	-0.019203	0.484805	-0.0665681	0.322727	0.419827	0.297679	0.427292	0.0687598	0.291771	0.355602	0.254224	0.0462317	0.467121	0.0804745	0.454168	0.107571	0.388922	0.112266	0.258958	0.361046	0.378126	0.54265	0.146512	0.0907525	0.567435	0.407832	0.310676	0.323211	1	0.633059	-0.167616	0.103723	0.120613	-0.241273	0.122184	0.504372	0.505502	0.605643	-0.616496	#DIV/0!	0.576289	0.352489	0.503947
acylcarnitines	C5-OH (C3-DC-M)	0.626793	0.684336	0.150857	0.432141	0.0766327	0.233421	0.342616	0.0611604	0.129907	0.364836	0.560968	0.59975	-0.0714397	0.104513	0.385457	0.266695	0.0231363	0.476299	0.0218865	0.397231	-0.0160163	0.261111	0.364175	0.475018	0.386858	0.567959	0.224083	0.337202	0.0287787	0.749845	0.548127	0.302154	0.403611	0.633059	1	-0.015571	-0.0419009	0.310843	0.0356778	0.352305	0.630019	0.662729	0.569454	-0.439653	#DIV/0!	0.797174	0.15583	0.486843
acylcarnitines	C6 (C4:1-DC)	0.167298	0.00882172	0.131741	0.154282	0.43383	0.0944844	0.147246	0.191076	0.319139	0.276773	0.240858	0.2136	0.383766	0.205793	0.360165	0.470947	0.298953	0.159217	0.135285	0.0883512	0.214666	0.416535	0.218523	-0.0447281	0.377241	0.167781	0.0652606	0.300447	-0.121647	0.0198361	0.0819769	0.139617	-0.199606	-0.167616	-0.015571	1	0.389587	0.283056	0.391857	0.431598	-0.0357102	-0.15971	0.100014	0.091069	#DIV/0!	-0.184892	0.119882	-0.0608336
acylcarnitines	C6:1	-0.300117	0.353615	0.225277	0.332389	0.477319	0.248455	0.3884	0.515164	0.533586	0.519814	0.415204	0.264706	0.432268	0.625571	0.553685	0.624189	0.425058	0.223613	0.517561	0.390773	0.677984	0.65534	-0.375762	-0.333679	0.532102	-0.029109	0.315174	-0.373481	0.251347	-0.0473396	0.226231	0.622016	0.312906	0.103723	-0.0419009	0.389587	1	0.256351	0.200777	0.380594	-0.23125	-0.191672	0.134612	-0.188107	#DIV/0!	-0.0501225	0.030677	0.00861176
acylcarnitines	C7-DC	0.244963	0.464444	0.437947	0.348033	0.435563	0.445514	0.0945338	0.450672	0.371827	0.382929	0.464781	0.446078	0.341838	0.239768	0.340238	0.443756	0.261849	0.506126	0.53081	0.0811023	0.285836	0.380238	0.234362	0.237048	0.52324	0.52162	0.287507	0.122881	0.201337	0.49473	0.518488	0.468164	0.0174202	0.120613	0.310843	0.283056	0.256351	1	0.368186	0.444187	0.2567	0.450794	0.445694	-0.228739	#DIV/0!	0.490011	0.0602337	0.484035
acylcarnitines	C8	-0.25614	0.151181	0.403975	0.450042	0.362827	0.380495	0.304292	0.438485	0.406381	0.17272	0.313623	0.0487533	0.331263	0.299036	0.300928	0.408167	0.587066	0.121534	0.272758	-0.071972	0.418081	0.398258	-0.187116	-0.167162	0.393225	-0.0210326	0.319542	-0.207084	0.268947	0.15003	0.202383	0.238009	0.192929	-0.241273	0.0356778	0.391857	0.200777	0.368186	1	0.328732	-0.107511	-0.247668	0.039601	0.304587	#DIV/0!	-0.0759403	-0.152286	-0.216637
acylcarnitines	C9	0.0779323	0.542762	0.640578	0.70146	0.694387	0.604658	0.1666	0.500836	0.462515	0.469709	0.804564	0.635796	0.46589	0.25632	0.617982	0.763748	0.504362	0.636355	0.693912	0.496601	0.521907	0.541953	-0.0183223	0.104357	0.721367	0.426892	0.428195	0.134822	0.372186	0.386638	0.564328	0.406979	0.361533	0.122184	0.352305	0.431598	0.380594	0.444187	0.328732	1	0.416671	0.263649	0.542029	0.0314036	#DIV/0!	0.454705	0.0664044	0.410109
aminoacids	Ala	0.610092	0.557037	0.344971	0.413053	0.199499	0.346072	-0.0333922	0.116695	0.0824332	0.381095	0.438417	0.646423	0.0565032	-0.00986255	0.29448	0.185575	-0.0902311	0.563384	0.241814	0.28312	-0.00470808	0.129446	0.529192	0.712713	0.403204	0.793457	0.187608	0.644346	0.35163	0.779635	0.581989	0.279775	0.439587	0.504372	0.630019	-0.0357102	-0.23125	0.2567	-0.107511	0.416671	1	0.744251	0.760434	-0.47573	#DIV/0!	0.795977	0.257543	0.685052
aminoacids	Arg	0.587484	0.55467	0.301887	0.328128	0.0961851	0.305037	-0.00496841	-0.0092166	-0.0705427	0.327147	0.413193	0.611972	-0.0691985	-0.136075	0.0991864	0.08979	-0.246365	0.60339	0.101933	0.116064	-0.13455	0.0611902	0.40889	0.609927	0.280445	0.697234	0.0784205	0.424694	0.171234	0.704789	0.488052	0.117831	0.273222	0.505502	0.662729	-0.15971	-0.191672	0.450794	-0.247668	0.263649	0.744251	1	0.781801	-0.53322	#DIV/0!	0.886376	0.301149	0.604161
aminoacids	Asn	0.306567	0.780107	0.554081	0.693271	0.53691	0.559919	0.24307	0.216273	0.456811	0.635166	0.66389	0.773201	0.360981	0.281327	0.512215	0.501738	0.206586	0.845862	0.429727	0.327658	0.282127	0.453541	0.0760763	0.394033	0.586019	0.70317	0.464909	0.22145	0.396499	0.687874	0.535421	0.336614	0.486214	0.605643	0.569454	0.100014	0.134612	0.445694	0.039601	0.542029	0.760434	0.781801	1	-0.549756	#DIV/0!	0.805808	0.493549	0.519702
aminoacids	Asp	-0.384832	-0.583336	-0.164609	-0.19119	-0.0124991	-0.289258	-0.284234	0.172938	-0.13866	-0.467628	-0.139653	-0.419389	0.090547	-0.0810133	-0.134637	-0.149937	0.407275	-0.414792	-0.0464287	-0.30007	0.06694	-0.109415	-0.224295	-0.268483	-0.164386	-0.476955	-0.208199	-0.178775	-0.0612747	-0.417377	-0.0924249	-0.247864	-0.361739	-0.616496	-0.439653	0.091069	-0.188107	-0.228739	0.304587	0.0314036	-0.47573	-0.53322	-0.549756	1	#DIV/0!	-0.564289	-0.252396	-0.492905
aminoacids	Cit	#DIV/0!	#DIV/0!	#DIV/0!	#DIV/0!	#DIV/0!	#DIV/0!	#DIV/0!	#DIV/0!	#DIV/0!	#DIV/0!	#DIV/0!	#DIV/0!	#DIV/0!	#DIV/0!	#DIV/0!	#DIV/0!	#DIV/0!	#DIV/0!	#DIV/0!	#DIV/0!	#DIV/0!	#DIV/0!	#DIV/0!	#DIV/0!	#DIV/0!	#DIV/0!	#DIV/0!	#DIV/0!	#DIV/0!	#DIV/0!	#DIV/0!	#DIV/0!	#DIV/0!	#DIV/0!	#DIV/0!	#DIV/0!	#DIV/0!	#DIV/0!	#DIV/0!	#DIV/0!	#DIV/0!	#DIV/0!	#DIV/0!	#DIV/0!	#DIV/0!	#DIV/0!	#DIV/0!	#DIV/0!
aminoacids	Gln	0.464878	0.80476	0.480714	0.548388	0.289545	0.505483	0.176542	0.174193	0.135521	0.516195	0.634735	0.753126	0.0569292	0.0551326	0.349494	0.327301	-0.0733839	0.692761	0.300331	0.362195	0.106112	0.221031	0.27941	0.546571	0.43329	0.762063	0.302194	0.306286	0.311648	0.82167	0.634194	0.366985	0.528084	0.576289	0.797174	-0.184892	-0.0501225	0.490011	-0.0759403	0.454705	0.795977	0.886376	0.805808	-0.564289	#DIV/0!	1	0.172768	0.698234
aminoacids	Glu	0.231955	0.268699	0.0767192	0.121279	0.169257	0.0286889	-0.0477121	0.209326	0.454002	0.196019	0.151282	0.0989717	0.44228	0.452733	0.327206	0.0470547	0.174691	0.35044	0.0539568	0.114722	0.199575	0.278093	0.0685271	0.346019	0.306616	0.402145	-0.00710978	0.167133	-0.0501508	0.200862	0.138623	-0.0205137	-0.085648	0.352489	0.15583	0.119882	0.030677	0.0602337	-0.152286	0.0664044	0.257543	0.301149	0.493549	-0.252396	#DIV/0!	0.172768	1	-0.0845464
aminoacids	Gly	0.483419	0.513257	0.571131	0.572867	0.497723	0.477061	0.558124	0.124809	0.103152	0.442321	0.357395	0.582638	0.116548	-0.0117812	0.315397	0.367211	-0.108989	0.49641	0.49218	0.541898	0.0868316	0.213591	0.420919	0.470438	0.382067	0.555231	0.348099	0.407684	0.34771	0.612046	0.471137	0.512386	0.276574	0.503947	0.486843	-0.0608336	0.00861176	0.484035	-0.216637	0.410109	0.685052	0.604161	0.519702	-0.492905	#DIV/0!	0.698234	-0.0845464	1
aminoacids	His	0.513257	0.741069	0.301013	0.406311	0.384457	0.356936	0.151289	0.222185	0.263293	0.523569	0.584667	0.653136	0.292241	0.224731	0.503536	0.380982	0.0193684	0.640014	0.39546	0.513044	0.187938	0.364575	0.307054	0.435025	0.467054	0.693561	0.250347	0.274245	0.182034	0.641503	0.507813	0.537962	0.290714	0.594418	0.754278	0.0172094	0.152468	0.55508	-0.194581	0.443444	0.641812	0.73522	0.695545	-0.561109	#DIV/0!	0.835706	0.284993	0.742334
aminoacids	Ile	0.571131	0.535576	0.449888	0.467276	0.260014	0.41059	0.138018	0.209899	0.0749291	0.552082	0.63557	0.745245	0.0455321	0.0112618	0.31418	0.345509	-0.029927	0.565291	0.183735	0.429688	0.0588138	0.194766	0.432381	0.770504	0.450221	0.648369	0.295955	0.533973	0.438319	0.789243	0.560498	0.250367	0.559837	0.41856	0.68406	-0.0477354	-0.215188	0.300966	-0.0582083	0.462864	0.835405	0.707462	0.646792	-0.356403	#DIV/0!	0.800578	0.135348	0.660714
aminoacids	Leu	0.572867	0.584452	0.453105	0.523062	0.331742	0.373252	0.154065	0.317752	0.158143	0.590834	0.599684	0.769267	0.229357	0.161279	0.47724	0.347746	0.0730817	0.623191	0.255319	0.392286	0.186579	0.355795	0.43487	0.76686	0.53223	0.709268	0.319064	0.56967	0.433021	0.837827	0.665124	0.375136	0.500365	0.476719	0.659128	-0.012954	-0.142957	0.32777	-0.0978396	0.444202	0.846374	0.711851	0.696059	-0.330856	#DIV/0!	0.798585	0.23845	0.672206
aminoacids	Lys	0.497723	0.664862	0.450029	0.513755	0.305492	0.433325	0.178345	0.207216	0.112265	0.645426	0.602705	0.827086	0.0652672	0.0827183	0.392748	0.378139	-0.0763549	0.638	0.263055	0.424171	0.129445	0.271665	0.356308	0.667076	0.465331	0.686919	0.316861	0.465888	0.47601	0.811895	0.601031	0.410879	0.679071	0.526343	0.68172	-0.0712275	-0.00392918	0.284547	-0.131815	0.414114	0.874319	0.768073	0.754582	-0.553036	#DIV/0!	0.860982	0.115092	0.726505
aminoacids	Met	0.477061	0.245015	0.182403	0.078331	0.0640232	0.22379	0.0295964	-0.00977348	-0.287673	0.381426	0.341741	0.432314	-0.190989	-0.183129	-0.0030621	0.0701605	-0.302358	0.0929564	0.090955	0.307685	-0.125409	-0.0625883	0.498689	0.602816	0.169527	0.541646	0.0507729	0.398036	0.377184	0.560036	0.328397	0.354213	0.297725	0.180598	0.504261	-0.0851348	-0.149011	0.367655	-0.168522	0.143688	0.550871	0.602193	0.31323	-0.34672	#DIV/0!	0.628098	-0.237292	0.670216
aminoacids	Orn	0.558124	0.496772	0.458514	0.476031	0.227596	0.427291	0.184199	0.0819503	-0.00744199	0.564864	0.552895	0.712087	-0.00971531	-0.0671411	0.214516	0.288883	-0.153484	0.546024	0.177894	0.376767	0.0235392	0.172885	0.415997	0.701615	0.433769	0.64707	0.349375	0.544956	0.489824	0.714299	0.482138	0.215381	0.576888	0.469683	0.549798	-0.0591381	-0.109692	0.229636	-0.238514	0.43182	0.837837	0.717101	0.679846	-0.49347	#DIV/0!	0.758371	0.12195	0.685981
aminoacids	Phe	0.574275	0.772586	0.466541	0.607881	0.353708	0.449564	0.298009	0.279119	0.226556	0.685141	0.681457	0.799667	0.219493	0.198729	0.507596	0.479542	0.0125758	0.720495	0.32763	0.565331	0.238942	0.450698	0.349142	0.642432	0.608249	0.692431	0.386044	0.415808	0.419091	0.819822	0.612004	0.472506	0.58063	0.645397	0.783741	0.00484821	0.0636787	0.413717	-0.0694787	0.511447	0.817678	0.799825	0.804995	-0.574586	#DIV/0!	0.899927	0.261963	0.749255
aminoacids	Pro	0.145302	0.64069	0.509302	0.717101	0.438537	0.481087	0.429144	0.271988	0.299516	0.517017	0.515911	0.531342	0.333473	0.157696	0.465301	0.5219	0.272727	0.572812	0.487443	0.474209	0.373615	0.45966	0.000549209	0.193006	0.508391	0.293343	0.719837	0.0451625	0.52602	0.55243	0.424796	0.497376	0.599913	0.472794	0.478866	-0.152821	0.066672	0.343874	0.212461	0.476107	0.500011	0.313635	0.450616	-0.251644	#DIV/0!	0.581139	-0.175372	0.697291
aminoacids	Ser	0.374335	0.697389	0.560463	0.532888	0.31194	0.531999	0.120097	0.24018	0.0594205	0.521347	0.580045	0.764709	0.113418	0.00402466	0.370577	0.419197	-0.0835292	0.656808	0.424523	0.459788	0.195487	0.246511	0.263152	0.518307	0.470842	0.637578	0.287553	0.310168	0.359227	0.699886	0.586193	0.393158	0.536509	0.398764	0.640189	-0.179452	-0.0353803	0.439886	-0.109761	0.530341	0.734142	0.767182	0.664219	-0.463128	#DIV/0!	0.900052	0.0152428	0.785024
aminoacids	Thr	0.472869	0.550436	0.47793	0.383679	0.348076	0.42919	-0.0128442	0.257297	0.0780353	0.540926	0.534497	0.593355	0.239812	0.0854778	0.273207	0.247236	-0.0956195	0.541359	0.287936	0.298961	0.155558	0.214033	0.406755	0.719992	0.475165	0.811962	0.12735	0.428931	0.431486	0.70926	0.497845	0.33927	0.379054	0.336506	0.553169	0.0186911	-0.0700866	0.481544	-0.0678407	0.374831	0.760728	0.850168	0.765554	-0.45472	#DIV/0!	0.811014	0.385334	0.617042
aminoacids	Trp	0.429233	0.857033	0.416158	0.595337	0.433664	0.416661	0.298696	0.274013	0.362581	0.672204	0.647668	0.773909	0.322139	0.294318	0.556502	0.520678	0.0828083	0.76314	0.406515	0.582143	0.299429	0.465766	0.197308	0.477062	0.547938	0.653824	0.452466	0.247484	0.33396	0.748163	0.58106	0.514574	0.491995	0.711547	0.725536	-0.0510192	0.0671878	0.472874	-0.0528207	0.469756	0.738424	0.74134	0.813441	-0.586749	#DIV/0!	0.887774	0.290822	0.735397
aminoacids	Tyr	0.415541	0.763984	0.441172	0.551469	0.342322	0.435695	0.187944	0.176507	0.210835	0.590227	0.625562	0.72686	0.167166	0.125598	0.422461	0.408997	-0.0418281	0.679082	0.269555	0.565781	0.17199	0.273282	0.215462	0.563063	0.422808	0.633866	0.329917	0.308691	0.37891	0.732647	0.491578	0.339744	0.600382	0.604436	0.730229	-0.138256	-0.11532	0.231226	-0.0657558	0.447581	0.817214	0.739106	0.778001	-0.52365	#DIV/0!	0.88359	0.259571	0.658374
aminoacids	Val	0.575011	0.572039	0.481585	0.475039	0.26697	0.447332	0.166257	0.29275	0.115326	0.624441	0.598259	0.716173	0.114674	0.115345	0.365304	0.31866	-0.0446279	0.548555	0.229604	0.428624	0.137246	0.264235	0.46316	0.812003	0.498642	0.70862	0.303839	0.537545	0.537524	0.83731	0.578412	0.393405	0.6094	0.446762	0.659747	-0.0648654	-0.129946	0.343085	-0.0378354	0.38547	0.861691	0.699473	0.666752	-0.46289	#DIV/0!	0.807232	0.168722	0.691085
biogenic amines	Ac-Orn	0.307277	-0.416707	-0.36736	-0.24759	-0.260171	-0.498004	-0.273062	-0.0459506	-0.317877	-0.53099	-0.245573	-0.313016	-0.101811	-0.310305	-0.218759	-0.316568	0.0166921	-0.282084	-0.368677	-0.405341	-0.256519	-0.18285	0.425871	0.0900255	-0.126466	-0.064064	-0.318874	0.481702	-0.419122	-0.0985952	0.0837757	-0.370557	-0.440653	-0.254714	-0.071419	0.30345	-0.324712	-0.192223	0.0598051	0.034033	-0.0647439	-0.242821	-0.384998	0.609712	#DIV/0!	-0.339262	-0.0667648	-0.248295
biogenic amines	ADMA	0.502839	0.476864	0.0980271	0.289455	-0.197062	0.133344	0.0463419	-0.133634	-0.0959824	0.0276556	0.14044	0.428317	-0.260153	-0.133999	0.0669496	-0.0846089	-0.17989	0.396866	-0.0891854	-0.0704772	-0.217957	-0.0284468	0.378166	0.446383	0.150138	0.544928	0.00716659	0.421314	-0.0648218	0.644805	0.487723	-0.013314	0.244673	0.499545	0.658305	-0.243094	-0.377743	0.138059	-0.0218097	0.100143	0.722838	0.717458	0.59627	-0.41203	#DIV/0!	0.695165	0.203665	0.315876
biogenic amines	alpha-AAA	-0.280412	-0.458467	-0.246316	-0.164577	-0.031437	-0.407178	-0.275425	0.129174	-0.219089	-0.451261	-0.104312	-0.354833	0.0918469	-0.11789	-0.150775	-0.218187	0.304209	-0.330101	-0.116775	-0.279372	0.05	-0.126025	-0.183785	-0.192099	-0.175734	-0.374192	-0.179556	-0.103602	-0.0926816	-0.346438	1.74945e-18	-0.255398	-0.277908	-0.40121	-0.330549	-0.0613332	-0.2238	-0.321565	0.0412193	0.0234565	-0.339453	-0.385575	-0.452684	0.915257	#DIV/0!	-0.420119	-0.163235	-0.39295
biogenic amines	c4-OH-Pro	0.131696	-0.117823	0.0512137	-0.216377	-0.203797	0.0747304	-0.511027	-0.0722586	-0.264577	-0.30449	-0.138294	0.0161606	-0.316821	-0.389556	-0.309061	-0.365358	-0.31505	0.151051	-0.0903312	-0.506945	-0.400438	-0.392332	0.156664	0.134415	-0.281482	0.096962	-0.424487	0.133027	-0.10006	0.0669369	0.0216737	-0.257201	-0.0576488	-0.195537	0.0110198	-0.240573	-0.103192	0.145553	-0.239659	-0.139932	0.097118	0.399148	0.0978161	-0.0759527	#DIV/0!	0.172613	0.0141598	0.0462171
biogenic amines	Carnosine	-0.501912	-0.343895	0.172712	-0.0425616	0.283916	0.111524	-0.3183	0.427855	0.131434	-0.225073	0.0607805	-0.191417	0.24763	0.062753	0.111376	0.189901	0.477854	-0.18976	0.446395	-0.0370277	0.302747	0.0304761	-0.277796	-0.338395	0.0343244	-0.330317	-0.0539981	-0.257597	0.152269	-0.337567	0.0319668	0.114177	-0.199677	-0.668262	-0.469627	0.17456	0.145832	0.112656	0.404849	0.332979	-0.397445	-0.544546	-0.439812	0.769578	#DIV/0!	-0.415855	-0.418201	-0.161965
biogenic amines	Creatinine	0.511707	0.661001	0.330437	0.367154	0.0967662	0.382928	0.00406922	-0.0250561	-0.0640365	0.251954	0.374438	0.526329	-0.0735017	-0.127571	0.164127	0.0776414	-0.284232	0.5143	0.155901	0.188483	-0.0755505	0.0281229	0.407354	0.472157	0.262009	0.786005	0.0348876	0.412084	0.102107	0.683749	0.491828	0.217792	0.316939	0.481896	0.710283	-0.132481	-0.146041	0.341972	-0.137957	0.343021	0.787892	0.845983	0.720935	-0.578201	#DIV/0!	0.889605	0.199187	0.579345
biogenic amines	DOPA	0.277193	-0.312696	0.0418186	-0.225642	-0.336525	-0.00397901	-0.0711136	-0.288329	-0.466206	-0.0585902	-0.180402	-0.134518	-0.324043	-0.402366	-0.408441	-0.329726	-0.542347	-0.122574	-0.398589	-0.0823019	-0.391643	-0.268037	0.215356	0.278175	-0.269563	-0.0986898	-0.251983	0.205078	-0.0330233	-0.0567969	-0.314812	-0.425319	-0.217748	-0.107753	-0.126293	-0.155299	-0.302058	-0.111353	-0.458991	-0.263089	-0.120123	0.223207	-0.117891	-0.0902549	#DIV/0!	0.00538538	0.0327372	-0.0195394
biogenic amines	Dopamine	0.0536913	-0.522861	-0.328825	-0.615654	-0.484003	-0.300826	-0.682927	-0.146574	-0.310064	-0.505467	-0.451437	-0.400546	-0.435628	-0.258015	-0.518385	-0.663622	-0.363224	-0.387438	-0.335493	-0.506299	-0.463798	-0.616135	0.229642	0.234772	-0.46868	-0.00737324	-0.655496	0.236266	-0.112152	-0.179995	-0.17219	-0.415609	-0.282884	-0.31398	-0.370165	-0.2156	-0.332007	-0.304843	-0.269944	-0.438453	0.0308868	-0.0293783	-0.187022	0.0963349	#DIV/0!	-0.269793	0.201875	-0.348951
biogenic amines	Histamine	#DIV/0!	#DIV/0!	#DIV/0!	#DIV/0!	#DIV/0!	#DIV/0!	#DIV/0!	#DIV/0!	#DIV/0!	#DIV/0!	#DIV/0!	#DIV/0!	#DIV/0!	#DIV/0!	#DIV/0!	#DIV/0!	#DIV/0!	#DIV/0!	#DIV/0!	#DIV/0!	#DIV/0!	#DIV/0!	#DIV/0!	#DIV/0!	#DIV/0!	#DIV/0!	#DIV/0!	#DIV/0!	#DIV/0!	#DIV/0!	#DIV/0!	#DIV/0!	#DIV/0!	#DIV/0!	#DIV/0!	#DIV/0!	#DIV/0!	#DIV/0!	#DIV/0!	#DIV/0!	#DIV/0!	#DIV/0!	#DIV/0!	#DIV/0!	#DIV/0!	#DIV/0!	#DIV/0!	#DIV/0!
biogenic amines	Kynurenine	0.71476	0.290118	0.113059	0.171708	0.0321985	0.10115	-0.0487185	0.237796	-0.101218	0.2276	0.270127	0.377008	-0.0208397	-0.0428376	0.240274	0.069097	-0.106597	0.183878	0.112155	0.217086	-0.0328042	0.135509	0.767695	0.695356	0.342045	0.629748	-0.00261786	0.74739	0.255633	0.714353	0.569993	0.432567	0.236311	0.253002	0.586908	0.167666	-0.138411	0.308843	0.0824822	0.282396	0.724041	0.429561	0.292579	-0.204939	#DIV/0!	0.521236	-0.103381	0.628361
biogenic amines	Met-SO	#DIV/0!	#DIV/0!	#DIV/0!	#DIV/0!	#DIV/0!	#DIV/0!	#DIV/0!	#DIV/0!	#DIV/0!	#DIV/0!	#DIV/0!	#DIV/0!	#DIV/0!	#DIV/0!	#DIV/0!	#DIV/0!	#DIV/0!	#DIV/0!	#DIV/0!	#DIV/0!	#DIV/0!	#DIV/0!	#DIV/0!	#DIV/0!	#DIV/0!	#DIV/0!	#DIV/0!	#DIV/0!	#DIV/0!	#DIV/0!	#DIV/0!	#DIV/0!	#DIV/0!	#DIV/0!	#DIV/0!	#DIV/0!	#DIV/0!	#DIV/0!	#DIV/0!	#DIV/0!	#DIV/0!	#DIV/0!	#DIV/0!	#DIV/0!	#DIV/0!	#DIV/0!	#DIV/0!	#DIV/0!
biogenic amines	Nitro-Tyr	-0.291351	-0.328393	-0.102317	0.00132448	0.072651	-0.272812	-0.203333	0.211293	-0.152613	-0.358421	0.021821	-0.248235	0.175011	-0.0619092	-0.0448955	-0.11764	0.380561	-0.209423	-0.0172	-0.231397	0.156972	-0.0191299	-0.217707	-0.177616	-0.0518813	-0.287419	-0.0893889	-0.110774	-0.000114456	-0.251628	0.103678	-0.17768	-0.167359	-0.354833	-0.25493	-0.049351	-0.176433	-0.262122	0.118191	0.152734	-0.250288	-0.311089	-0.326234	0.88925	#DIV/0!	-0.306938	-0.140428	-0.347106
biogenic amines	PEA	#DIV/0!	#DIV/0!	#DIV/0!	#DIV/0!	#DIV/0!	#DIV/0!	#DIV/0!	#DIV/0!	#DIV/0!	#DIV/0!	#DIV/0!	#DIV/0!	#DIV/0!	#DIV/0!	#DIV/0!	#DIV/0!	#DIV/0!	#DIV/0!	#DIV/0!	#DIV/0!	#DIV/0!	#DIV/0!	#DIV/0!	#DIV/0!	#DIV/0!	#DIV/0!	#DIV/0!	#DIV/0!	#DIV/0!	#DIV/0!	#DIV/0!	#DIV/0!	#DIV/0!	#DIV/0!	#DIV/0!	#DIV/0!	#DIV/0!	#DIV/0!	#DIV/0!	#DIV/0!	#DIV/0!	#DIV/0!	#DIV/0!	#DIV/0!	#DIV/0!	#DIV/0!	#DIV/0!	#DIV/0!
biogenic amines	Putrescine	0.670653	0.419258	0.268234	0.222674	-0.00684568	0.27685	-0.0599275	0.000574766	-0.077589	0.236614	0.427222	0.517379	-0.121108	-0.141495	0.0552786	0.060073	-0.238051	0.479426	0.00236442	0.190612	-0.188418	-0.0244099	0.503943	0.725832	0.288416	0.674616	-0.0374078	0.518651	0.0773722	0.627897	0.412025	-0.0388669	0.19958	0.382124	0.671878	-0.0866722	-0.313409	0.353353	-0.214003	0.315987	0.718994	0.869039	0.65208	-0.430925	#DIV/0!	0.772542	0.413341	0.465629
biogenic amines	Sarcosine	0.703147	0.442923	0.213077	0.249469	0.0436469	0.240078	-0.0778383	-0.0110183	-0.0373324	0.289163	0.297909	0.551588	-0.0640755	-0.0883405	0.201392	0.0677653	-0.223125	0.412304	0.111119	0.267744	-0.140808	0.0199207	0.654745	0.753657	0.309062	0.780644	0.0487144	0.72716	0.21554	0.72604	0.482595	0.210354	0.323649	0.458207	0.640414	-0.00955368	-0.304412	0.189525	-0.182384	0.297377	0.966442	0.710693	0.649002	-0.513237	#DIV/0!	0.727098	0.248687	0.661063
biogenic amines	SDMA	0.569593	0.308834	0.0550575	0.201	-0.0796743	0.0632282	-0.115809	-0.117424	-0.125375	-0.034856	0.0927465	0.301883	-0.111104	-0.20066	-0.0434501	-0.144113	-0.172823	0.379889	-0.0324191	-0.252803	-0.242068	-0.0199766	0.50461	0.428517	0.173746	0.607946	-0.0641062	0.537428	-0.0271713	0.535999	0.426604	-0.0262831	-0.00966707	0.390439	0.440668	0.0300725	-0.297914	0.31524	-0.0241417	0.14819	0.693282	0.734566	0.630884	-0.321418	#DIV/0!	0.562624	0.294112	0.311085
biogenic amines	Serotonin	-0.0908594	0.627057	0.58431	0.834245	0.665369	0.476941	0.416922	0.540069	0.49825	0.52681	0.759494	0.530799	0.585553	0.477912	0.59723	0.574573	0.66122	0.571805	0.496907	0.227665	0.667096	0.643269	-0.228709	0.113505	0.724702	0.453857	0.611004	-0.0647227	0.499566	0.495591	0.660038	0.415836	0.492307	0.3052	0.341033	0.152502	0.263065	0.352108	0.429956	0.681031	0.387439	0.298355	0.634753	0.097579	#DIV/0!	0.47796	0.259155	0.135572
biogenic amines	Spermidine	0.729832	0.255157	0.110581	0.0259953	-0.0901765	0.10747	-0.273088	0.0315897	-0.161063	0.0709243	0.28546	0.363664	-0.144898	-0.179677	-0.0474747	-0.118108	-0.280845	0.340245	-0.0559154	0.00531154	-0.269723	-0.122961	0.650264	0.767977	0.200764	0.706427	-0.246939	0.637322	0.00699202	0.583713	0.426723	-0.0549472	0.000568539	0.269081	0.558706	-0.00881046	-0.349076	0.378598	-0.218176	0.217036	0.69352	0.830898	0.560287	-0.315837	#DIV/0!	0.656929	0.437323	0.390718
biogenic amines	Spermine	-0.307767	-0.214666	0.0447493	0.0881578	0.329352	-0.15778	-0.169935	0.387882	0.121918	-0.157366	0.118917	-0.189558	0.471239	0.153679	0.14861	0.0699853	0.482821	-0.0578306	0.0912641	-0.172824	0.345757	0.177039	-0.215353	-0.168028	0.0990954	-0.148662	-0.027237	-0.0668444	0.0228856	-0.219009	0.112204	-0.0833786	-0.2024	-0.36191	-0.333893	0.260301	0.000781424	-0.123537	0.259347	0.259841	-0.255677	-0.363851	-0.203028	0.806925	#DIV/0!	-0.342212	0.0925265	-0.386202
biogenic amines	t4-OH-Pro	0.369758	0.455417	0.483061	0.380546	0.134724	0.453379	0.071865	0.305649	0.118292	0.434562	0.332929	0.410692	0.175561	0.146782	0.25914	0.138995	-0.057469	0.430428	0.380891	0.362027	0.20067	0.208818	0.286494	0.659171	0.431161	0.542791	0.320158	0.285128	0.571409	0.62172	0.418162	0.387017	0.463235	0.393414	0.386449	-0.401351	-0.103375	0.351331	-0.181859	0.20776	0.64311	0.573423	0.503074	-0.463507	#DIV/0!	0.654953	0.216871	0.689983
biogenic amines	Taurine	0.769317	0.336058	0.0836202	0.158501	-0.0743293	0.118276	-0.0794508	0.00817604	-0.203323	0.162132	0.245052	0.381137	-0.159937	-0.169642	0.0543911	-0.08161	-0.253203	0.236179	0.0579369	0.132996	-0.191866	-0.0220713	0.749134	0.737436	0.28547	0.745146	-0.00199412	0.716191	0.235271	0.714893	0.522564	0.276954	0.23672	0.414937	0.644979	-0.0448853	-0.24556	0.306274	-0.155592	0.222848	0.856161	0.69639	0.497489	-0.408451	#DIV/0!	0.678264	0.0807385	0.664781
glycerophospholipids	lysoPC a C14:0	-0.281762	-0.378548	0.150314	0.0719752	0.0106629	0.0756937	0.0674789	0.420859	-0.0135567	-0.062051	0.0322308	-0.312267	0.195757	0.16859	0.0460478	0.118162	0.367538	-0.299756	0.238182	0.0465786	0.390517	0.277267	-0.190509	-0.141062	0.304472	-0.414435	-0.00713267	-0.243077	0.363773	-0.313743	-0.0756158	0.156813	0.052494	-0.472479	-0.348363	0.140842	0.346659	-0.0388128	0.389951	0.16627	-0.39639	-0.442233	-0.38241	0.490256	#DIV/0!	-0.453416	-0.18557	-0.260989
glycerophospholipids	lysoPC a C16:0	0.0954709	-0.440659	-0.158744	-0.356054	-0.215661	-0.279719	-0.351547	0.140297	-0.239	-0.114888	-0.197269	-0.279333	0.027558	0.0407752	-0.111333	-0.257423	-0.113514	-0.40891	-0.00696932	0.186328	0.0537622	-0.11749	0.226007	0.407818	0.0318345	0.0045859	-0.297151	0.262838	0.156753	-0.150319	-0.027362	-0.0584088	-0.215893	-0.215051	-0.325205	-0.123846	-0.138788	-0.317498	-0.457995	-0.092032	-0.025623	-0.125625	-0.269406	0.264425	#DIV/0!	-0.254086	0.239225	0.000189006
glycerophospholipids	lysoPC a C16:1	-0.0536783	-0.336546	-0.100493	-0.261132	0.00505027	-0.20359	-0.459879	0.230766	-0.106865	-0.113564	-0.134266	-0.166105	0.164744	0.0842371	0.0524319	-0.0975213	0.0490673	-0.271792	0.319517	0.237115	0.183837	-0.0300418	0.111142	0.209934	0.0928895	0.0280291	-0.211841	0.180226	0.211232	-0.166477	0.103302	0.145054	-0.22549	-0.214181	-0.37954	-0.0733015	0.0396539	-0.199135	-0.439599	0.11291	0.0122966	-0.132519	-0.187138	0.323172	#DIV/0!	-0.210939	0.10027	0.177991
glycerophospholipids	lysoPC a C17:0	-0.0659886	-0.406341	-0.0426021	-0.233937	-0.0218312	-0.201633	-0.342695	0.289639	-0.164169	-0.0826399	-0.088411	-0.251975	0.187644	0.099582	-0.0101327	-0.14257	0.0672796	-0.372263	0.136812	0.166041	0.223117	-0.024279	0.110628	0.294344	0.111014	0.00125736	-0.2105	0.178506	0.249093	-0.167483	0.0585139	0.0392528	-0.161798	-0.325848	-0.388199	-0.0488438	-0.0466249	-0.265329	-0.299725	0.0578528	-0.0703204	-0.222224	-0.286892	0.449801	#DIV/0!	-0.282256	0.137012	-0.0254905
glycerophospholipids	lysoPC a C18:0	0.0537641	-0.406057	-0.205943	-0.371693	-0.218566	-0.320331	-0.404187	0.177089	-0.154689	-0.198308	-0.228596	-0.321356	0.0742336	0.109351	-0.058848	-0.269291	-0.025801	-0.409074	0.0302421	0.157034	0.086139	-0.116771	0.195398	0.362605	0.0376052	0.0253346	-0.324115	0.223576	0.0590437	-0.158839	0.0185423	-0.0532956	-0.276282	-0.209192	-0.300937	-0.1385	-0.150734	-0.305218	-0.398109	-0.0864389	-0.0400267	-0.161474	-0.275745	0.312198	#DIV/0!	-0.269845	0.315799	-0.0474964
glycerophospholipids	lysoPC a C18:1	0.154559	-0.362232	-0.201393	-0.296375	-0.134344	-0.314742	-0.454923	0.135065	-0.196547	-0.197203	-0.154387	-0.17479	0.0719773	-2.69228e-17	-0.0531443	-0.206155	-0.0181747	-0.24843	0.162418	0.143163	0.0404593	-0.0740576	0.253556	0.338684	0.0877301	0.0804628	-0.259579	0.314534	0.0921175	-0.103887	0.138288	-0.00938256	-0.339908	-0.104711	-0.278029	-0.0871723	-0.111648	-0.161943	-0.52095	0.0741399	0.0782777	0.0239358	-0.121627	0.307005	#DIV/0!	-0.150026	0.238215	0.155609
glycerophospholipids	lysoPC a C18:2	0.0562966	-0.446942	-0.142332	-0.312457	-0.152853	-0.268946	-0.348647	0.100744	-0.20391	-0.101833	-0.198274	-0.200395	0.0477134	0.00679678	-0.0719751	-0.159702	-0.0904655	-0.305261	0.0663818	0.209882	0.0558321	-0.0621947	0.153264	0.286236	0.0296511	-0.0911204	-0.242628	0.245146	0.125544	-0.220375	-0.0508558	-0.0860486	-0.259599	-0.194194	-0.409394	-0.0560734	-0.0636346	-0.327314	-0.532089	-0.010956	-0.0624359	-0.137159	-0.240276	0.270761	#DIV/0!	-0.290571	0.187581	0.0433108
glycerophospholipids	lysoPC a C20:3	-0.0170096	-0.473346	-0.274176	-0.463128	-0.198257	-0.357055	-0.538212	-0.0411617	-0.348373	-0.311267	-0.301883	-0.286227	-0.00611101	-0.103199	-0.231138	-0.446282	-0.142685	-0.354996	-0.0213746	-0.10041	-0.125321	-0.285587	0.101918	0.202352	-0.236808	-0.0194246	-0.424369	0.116926	-0.00539534	-0.24037	-0.0717867	-0.13613	-0.461734	-0.23172	-0.371377	-0.280489	-0.301225	-0.204624	-0.594883	-0.234575	-0.0699573	0.0490487	-0.191637	0.349512	#DIV/0!	-0.171338	0.183132	-0.0304268
glycerophospholipids	lysoPC a C20:4	0.038626	-0.450445	-0.206402	-0.322914	-0.155508	-0.334408	-0.390526	0.118223	-0.20565	-0.188873	-0.199977	-0.222691	0.0536823	0.0102835	-0.0568974	-0.178184	-0.0147852	-0.327054	0.0946522	0.170211	0.0640655	-0.0663288	0.142208	0.237767	0.0295518	-0.092198	-0.261003	0.227296	0.0644002	-0.227473	0.0206294	-0.0723793	-0.323637	-0.198493	-0.384772	-0.0657171	-0.0721449	-0.306772	-0.512136	0.0234837	-0.0801048	-0.146982	-0.264844	0.377367	#DIV/0!	-0.29564	0.163519	0.0301472
glycerophospholipids	lysoPC a C24:0	-0.0109175	-0.277391	-0.170178	-0.400601	-0.24588	-0.215698	-0.442392	0.190168	-0.295421	-0.141463	-0.1425	-0.182174	-0.161908	0.0367618	-0.255308	-0.376946	-0.165077	-0.394437	0.0227331	-0.157311	0.00601201	-0.276006	0.200626	0.381301	-0.0301861	0.229639	-0.414319	0.127106	0.20244	0.0107152	0.202693	0.094893	-0.0647587	-0.232668	-0.216053	-0.283663	-0.0682921	-0.0147295	-0.271176	-0.212337	0.0966899	0.129633	-0.0886767	0.100894	#DIV/0!	-0.0152569	0.120924	-0.0415844
glycerophospholipids	lysoPC a C26:0	0.10909	-0.184318	-0.150033	-0.233139	-0.0867872	-0.151813	-0.227153	0.0504578	-0.314676	0.00781619	-0.0517341	-0.0588334	-0.0462573	-0.00879607	-0.204863	-0.267986	-0.121227	-0.26997	0.10165	-0.114646	-0.00266474	-0.112837	0.249898	0.307364	0.0674329	0.281098	-0.196066	0.137869	0.310908	0.0654396	0.167296	0.261812	-0.0671174	-0.0579184	-0.093008	-0.143007	-0.0211185	0.185278	-0.240766	-0.147888	0.209189	0.28526	0.0952694	-0.0277614	#DIV/0!	0.107968	0.0173215	0.176878
glycerophospholipids	lysoPC a C26:1	0.290465	-0.104767	-0.0942028	-0.266666	-0.138556	-0.00590253	-0.330868	-0.181155	-0.374924	-0.0808539	0.0256678	0.0870755	-0.256587	-0.275093	-0.322204	-0.359634	-0.335935	-0.0257816	-0.0643344	-0.227806	-0.356884	-0.344696	0.299239	0.312932	-0.169643	0.315697	-0.318652	0.194251	0.10064	0.104421	0.0368646	0.000649661	-0.0862164	0.000226792	0.125853	-0.224271	-0.19159	0.247187	-0.417199	-0.144781	0.306478	0.52777	0.229878	-0.212088	#DIV/0!	0.318054	0.047352	0.212677
glycerophospholipids	lysoPC a C28:0	0.0755807	-0.182261	-0.221988	-0.347334	-0.278181	-0.175163	-0.193684	-0.0381646	-0.35072	-0.108283	-0.135217	-0.24416	-0.219638	-0.0315973	-0.330649	-0.489461	-0.2289	-0.401666	-0.155587	-0.208573	-0.157123	-0.293569	0.173085	0.300375	-0.166364	0.209547	-0.286451	-0.0225227	0.186106	0.0838366	0.0391646	0.12235	-0.0810618	-0.0509431	0.0217174	-0.391723	-0.173787	0.112513	-0.210824	-0.422295	0.0459974	0.249333	-0.0469318	-0.0454313	#DIV/0!	0.119679	0.0381133	-0.0107349
glycerophospholipids	lysoPC a C28:1	-0.227916	-0.00888816	0.0587878	-0.113772	0.123002	0.063621	-0.219252	-0.1674	-0.156909	0.101533	-0.0379564	0.0309851	-0.0279418	-0.121848	-0.223108	-0.203174	-0.326894	0.00544369	-0.0991752	-0.200083	-0.0697175	-0.28595	-0.142846	-0.0286792	-0.240579	0.172696	-0.17045	-0.0377423	0.18675	-0.157646	-0.206214	-0.0868468	0.296096	-0.0693572	-0.252429	-0.125559	0.0797662	-0.323826	-0.361564	-0.164276	0.191833	0.102617	0.202505	-0.278223	#DIV/0!	0.0331557	0.142779	-0.115641
glycerophospholipids	PC aa C24:0	-0.0628154	-0.0862176	-0.00837564	-0.141094	0.331242	-0.109599	-0.33829	0.256999	-0.0348392	0.0530391	0.195147	0.0561524	0.381326	0.118624	0.075494	-0.0338835	0.194264	-0.0290712	0.160396	-0.0613262	0.171463	-0.0180072	0.0502703	0.209883	0.0728997	0.274703	-0.18373	0.0355198	0.108165	-0.0109452	0.158416	0.155542	-0.141173	-0.241745	-0.0365658	0.0585185	-0.0744534	0.206515	-0.121973	0.0877363	0.0697241	0.169923	0.0756348	0.341474	#DIV/0!	0.0818465	0.219129	0.0435713
glycerophospholipids	PC aa C26:0	0.202589	0.0451225	-0.203135	-0.256684	-0.0856161	-0.126556	-0.243859	-0.198589	-0.255505	0.0174915	0.00488091	0.201059	-0.209273	-0.149895	-0.23163	-0.221586	-0.299683	0.0548104	-0.0379165	-0.19645	-0.262567	-0.250051	0.195392	0.20277	-0.11491	0.319265	-0.245041	0.0983679	-0.0344378	0.0946864	0.0996258	0.0671077	-0.0214457	0.141228	0.154727	-0.175718	-0.0128237	0.245433	-0.444861	-0.177967	0.276784	0.55289	0.308407	-0.355553	#DIV/0!	0.32899	0.119526	0.2291
glycerophospholipids	PC aa C28:1	0.251662	0.138889	-0.0452966	-0.115278	0.0571536	0.0131506	-0.23776	-0.088937	-0.1877	0.0925681	0.168221	0.252141	-0.0803503	-0.127809	-0.164698	-0.134474	-0.217076	0.164123	0.10709	-0.0962862	-0.171346	-0.175387	0.226619	0.293804	0.0169641	0.44516	-0.128553	0.135526	0.116309	0.202508	0.196301	0.137608	0.00282392	0.179336	0.212062	-0.166519	-0.0427316	0.391469	-0.385964	0.00325496	0.379102	0.641823	0.420025	-0.316574	#DIV/0!	0.453627	0.162429	0.356566
glycerophospholipids	PC aa C30:0	0.588205	0.441554	0.0637049	0.0605926	0.118612	0.117965	-0.138095	0.0785008	0.0242728	0.24685	0.339903	0.418962	0.0662479	0.0534997	0.150558	0.0567133	-0.178474	0.378944	0.214186	0.208681	-0.0484704	0.0696175	0.48678	0.536929	0.308267	0.74716	-0.0683359	0.407337	0.0275187	0.508133	0.446354	0.296333	-0.0022957	0.43276	0.550246	0.0196774	0.0222424	0.543628	-0.347067	0.255488	0.596492	0.78981	0.606833	-0.505317	#DIV/0!	0.68662	0.414471	0.5714
glycerophospholipids	PC aa C32:0	0.517984	0.153213	-0.162504	-0.303009	-0.201559	-0.088145	-0.313289	-0.124455	-0.212306	-0.0186641	-0.0391671	0.153741	-0.181329	-0.129598	-0.117975	-0.23163	-0.448406	0.0946932	0.0334502	0.0685318	-0.278394	-0.220107	0.491761	0.437028	-0.0153113	0.511364	-0.304857	0.348387	-0.197353	0.244455	0.185732	0.104132	-0.215328	0.264653	0.315183	-0.191026	-0.0741395	0.363335	-0.623911	-0.0752403	0.344282	0.611567	0.258889	-0.500425	#DIV/0!	0.450028	0.27853	0.484086
glycerophospholipids	PC aa C32:1	0.527032	0.197223	-0.118762	-0.216317	-0.0447611	-0.0655769	-0.312488	-0.0550489	-0.157804	0.04082	0.0636622	0.211739	-0.0527745	-0.0915799	-0.0261321	-0.135581	-0.330891	0.144314	0.138363	0.114147	-0.194738	-0.126438	0.516159	0.445781	0.0776366	0.595627	-0.235705	0.391521	-0.125609	0.310028	0.283184	0.200577	-0.248247	0.270228	0.339653	-0.0607584	-0.0578566	0.45863	-0.532896	0.0591725	0.400871	0.643724	0.333989	-0.401696	#DIV/0!	0.493521	0.265322	0.554509
glycerophospholipids	PC aa C32:2	0.570059	0.186786	-0.232819	-0.252127	-0.21593	-0.122693	-0.145438	-0.113204	-0.0797877	0.015687	0.0180394	0.126612	-0.163443	0.0079261	-0.0104038	-0.167365	-0.301321	0.0572962	-0.00463931	0.166139	-0.238372	-0.102361	0.473868	0.420246	0.0744711	0.470761	-0.206079	0.308997	-0.231531	0.2771	0.195714	0.147347	-0.204935	0.367392	0.445076	-0.10762	0.00941431	0.346591	-0.519115	-0.0626699	0.285257	0.526112	0.23333	-0.494075	#DIV/0!	0.399956	0.345932	0.419955
glycerophospholipids	PC aa C32:3	0.067783	-0.508205	-0.336872	-0.495025	-0.223715	-0.347868	-0.499465	0.0987813	-0.248237	-0.470932	-0.187348	-0.369125	-0.0780498	-0.0995047	-0.200647	-0.31027	0.10225	-0.450274	0.0301761	-0.14161	-0.149084	-0.248007	0.216765	0.110897	-0.125756	-0.0902721	-0.456858	0.0633049	-0.193222	-0.211301	0.0273276	-0.0668811	-0.617116	-0.424652	-0.150054	-0.00548629	-0.204116	0.172585	-0.078658	-0.0615471	-0.270036	-0.0914942	-0.404584	0.577591	#DIV/0!	-0.24963	-0.0412662	-0.0822234
glycerophospholipids	PC aa C34:1	0.498669	0.0228602	-0.251137	-0.403401	-0.239023	-0.184855	-0.403212	-0.0868276	-0.201615	-0.0894625	-0.127847	0.0452955	-0.166946	-0.0917148	-0.0948671	-0.249971	-0.406126	-0.0407537	0.0719283	0.134548	-0.252337	-0.223288	0.524473	0.434057	-0.0169919	0.444313	-0.365394	0.389224	-0.204207	0.16408	0.161391	0.126486	-0.310674	0.187749	0.207888	-0.131395	-0.0437386	0.264574	-0.644605	-0.0750497	0.279549	0.455888	0.123968	-0.387601	#DIV/0!	0.29526	0.267078	0.467335
glycerophospholipids	PC aa C34:2	0.105799	-0.396952	-0.174821	-0.380782	-0.117182	-0.267374	-0.442886	0.130748	-0.246867	-0.0908159	-0.187483	-0.183634	0.0474754	0.00223833	-0.0629571	-0.183394	-0.136536	-0.346967	0.167859	0.232476	0.0518985	-0.0975192	0.264952	0.334605	0.0371991	0.0627717	-0.309839	0.280946	0.154769	-0.140396	0.0368751	0.0955729	-0.298555	-0.201055	-0.332104	-0.048777	-0.0213436	-0.159932	-0.537947	-0.00702635	0.00912255	-0.0361142	-0.210642	0.211492	#DIV/0!	-0.182027	0.110903	0.204674
glycerophospholipids	PC aa C34:3	0.126865	-0.341966	-0.201976	-0.351088	-0.0556189	-0.291207	-0.461092	0.150931	-0.181659	-0.0964739	-0.135949	-0.121333	0.102058	0.0288039	-0.00561035	-0.12625	-0.0599863	-0.262568	0.233917	0.245531	0.0704394	-0.0578706	0.259572	0.30854	0.0758245	0.087712	-0.271936	0.284977	0.11492	-0.125639	0.101245	0.124831	-0.327035	-0.140189	-0.28675	-0.0201666	-0.00424307	-0.0943554	-0.545551	0.0685292	0.0487503	0.00288968	-0.150196	0.228129	#DIV/0!	-0.143232	0.141077	0.256242
glycerophospholipids	PC aa C34:4	0.107127	-0.213546	-0.163857	-0.269097	-0.0152717	-0.236834	-0.461603	0.185484	-0.152994	-0.0411031	-0.0558898	0.0622459	0.0738985	0.0660799	0.0954103	-0.0489195	-0.0226709	-0.141287	0.32382	0.257647	0.109302	-0.00765266	0.219796	0.293404	0.128054	0.150792	-0.271369	0.27422	0.128317	-0.033153	0.250442	0.220492	-0.21272	-0.0737945	-0.183752	-0.0558652	0.0647519	-0.0650883	-0.555659	0.141011	0.161699	0.129895	-0.0122952	0.160082	#DIV/0!	-0.00386345	0.106169	0.321796
glycerophospholipids	PC aa C36:0	-0.231454	-0.544194	-0.107605	-0.474507	-0.0987558	-0.189331	-0.586777	-0.11654	-0.374485	-0.30079	-0.331086	-0.30963	-0.106076	-0.259739	-0.319671	-0.434196	-0.209525	-0.432912	-0.107893	-0.238763	-0.207226	-0.469638	0.0135538	0.0929343	-0.417515	-0.0502879	-0.441869	0.0663492	0.0171264	-0.270858	-0.2117	-0.263672	-0.34326	-0.524879	-0.48695	-0.172837	-0.312599	-0.303708	-0.392809	-0.264402	-0.176696	-0.121272	-0.322097	0.427221	#DIV/0!	-0.270795	-0.0546583	-0.149682
glycerophospholipids	PC aa C36:1	0.4459	0.0702727	-0.147236	-0.271033	-0.108001	-0.139571	-0.410819	0.0667536	-0.119123	-0.0381191	-0.00791357	0.0878102	0.00225835	0.010444	0.0129912	-0.175243	-0.233283	0.0269198	0.205035	0.191869	-0.0873279	-0.112721	0.468522	0.498179	0.12489	0.509911	-0.268284	0.384635	-0.0645026	0.226561	0.298777	0.182131	-0.273488	0.199098	0.192439	-0.156621	-0.0696055	0.286087	-0.598494	0.0639359	0.344579	0.484519	0.20866	-0.239516	#DIV/0!	0.342115	0.360858	0.486829
glycerophospholipids	PC aa C36:2	0.172101	-0.353706	-0.212144	-0.403608	-0.163454	-0.299516	-0.4692	0.12567	-0.253444	-0.125982	-0.191574	-0.189271	0.0227088	-0.00339881	-0.0796121	-0.230825	-0.168418	-0.330209	0.139061	0.215039	0.0166489	-0.129713	0.316276	0.387392	0.0312119	0.123341	-0.338274	0.312594	0.100601	-0.0930903	0.0778378	0.0820199	-0.313633	-0.142838	-0.258309	-0.101882	-0.0609863	-0.129416	-0.573303	-0.0263365	0.050977	0.0282235	-0.184605	0.171333	#DIV/0!	-0.122849	0.1716	0.227138
glycerophospholipids	PC aa C36:3	0.119535	-0.403062	-0.195525	-0.376272	-0.122526	-0.295062	-0.46093	0.131959	-0.240578	-0.134229	-0.189137	-0.186611	0.0552512	-0.00742176	-0.059011	-0.18985	-0.105255	-0.326119	0.168453	0.207691	0.0411729	-0.0941164	0.26525	0.321632	0.0364234	0.0495019	-0.310644	0.29006	0.114971	-0.145339	0.0584644	0.0664424	-0.341142	-0.190628	-0.326306	-0.0499727	-0.0457296	-0.152162	-0.543493	0.0141219	0.0045009	-0.0315194	-0.211072	0.25897	#DIV/0!	-0.186439	0.125221	0.196461
glycerophospholipids	PC aa C36:4	0.197971	-0.342749	-0.156256	-0.340646	-0.118769	-0.237422	-0.412005	0.152181	-0.200288	-0.067682	-0.116405	-0.122111	0.0518349	0.0364727	-0.0158053	-0.162075	-0.106006	-0.273338	0.171781	0.256741	0.0444447	-0.0582075	0.304225	0.396639	0.0968384	0.118737	-0.287428	0.323958	0.135067	-0.0763714	0.0954588	0.0935334	-0.293129	-0.128351	-0.236754	-0.045342	-0.01571	-0.104367	-0.568826	0.0437556	0.0609112	0.0357169	-0.14305	0.168935	#DIV/0!	-0.113992	0.195192	0.227748
glycerophospholipids	PC aa C36:5	0.0472746	-0.375762	-0.180723	-0.317962	-0.0478644	-0.268526	-0.415516	0.139608	-0.267032	-0.104573	-0.138151	-0.13965	0.0586899	-0.0162395	-0.0301742	-0.144055	-0.0411794	-0.344553	0.242434	0.205723	0.0848051	-0.0642912	0.216637	0.240061	0.0485218	0.0473652	-0.243479	0.230903	0.19279	-0.122691	0.120203	0.182952	-0.290461	-0.206442	-0.308698	-0.0468123	0.00347913	-0.104854	-0.477354	0.0574101	0.00815067	-0.0370744	-0.210772	0.317061	#DIV/0!	-0.15277	-0.0515244	0.250833
glycerophospholipids	PC aa C36:6	0.294478	-0.12157	-0.227904	-0.283631	-0.140553	-0.244761	-0.290705	0.109272	-0.166622	-0.132598	-0.0169693	-0.0218068	-0.00793768	0.028841	-0.0570594	-0.190304	-0.00956023	-0.0974948	0.118413	-0.00965767	-0.0760522	-0.0348527	0.291058	0.320045	0.0728997	0.20932	-0.245525	0.143061	-0.0866342	0.121732	0.269307	0.128211	-0.462656	0.0344393	0.102865	-0.135695	-0.112863	0.429828	-0.33628	-0.050274	0.00797497	0.390985	0.0328977	0.12353	#DIV/0!	0.180702	0.175719	0.245062
glycerophospholipids	PC aa C38:0	0.0321728	-0.277976	-0.0572455	-0.223792	-0.0496892	-0.170835	-0.384292	0.188886	-0.181016	-0.0648419	-0.0722982	-0.111414	0.102831	0.0599403	-0.0228051	-0.167609	-0.00596071	-0.254201	0.226522	0.181898	0.136506	-0.0724345	0.163694	0.366376	0.117839	0.161303	-0.172959	0.211674	0.241312	-0.0370198	0.175593	0.0877567	-0.181799	-0.138323	-0.265737	-0.199761	-0.0955281	-0.118937	-0.485671	0.0606685	0.0992886	0.0517484	-0.0851699	0.256733	#DIV/0!	-0.0552156	0.183616	0.186991
glycerophospholipids	PC aa C38:3	0.248335	-0.229252	-0.194247	-0.361164	-0.129051	-0.254833	-0.450081	0.152967	-0.229032	-0.0863009	-0.0975434	-0.148862	0.0315999	0.04	-0.0494239	-0.262217	-0.149554	-0.306476	0.14388	0.206869	0.0161313	-0.134895	0.385558	0.485826	0.0708703	0.312399	-0.320724	0.340541	0.137229	0.0672172	0.19578	0.173192	-0.275359	-0.0576733	-0.08596	-0.13689	-0.101968	-0.00567357	-0.514066	-0.0181062	0.168909	0.162647	-0.0722309	0.113737	#DIV/0!	0.0404819	0.22414	0.280498
glycerophospholipids	PC aa C38:4	0.212999	-0.383959	-0.23526	-0.431887	-0.223942	-0.32645	-0.478932	0.132147	-0.266953	-0.191903	-0.182901	-0.23458	-0.000875576	-0.00742472	-0.120388	-0.307487	-0.147589	-0.35092	0.0455095	0.138279	-0.0313164	-0.173986	0.335042	0.440524	0.00492953	0.125313	-0.383588	0.316781	0.0424307	-0.0819011	0.078132	-0.00661909	-0.349494	-0.16286	-0.207381	-0.147933	-0.155703	-0.122095	-0.549542	-0.0680881	0.0302691	0.0407288	-0.210664	0.233511	#DIV/0!	-0.122424	0.246463	0.132756
glycerophospholipids	PC aa C38:5	0.115619	-0.332771	-0.220432	-0.347822	-0.116525	-0.300602	-0.48457	0.098308	-0.119042	-0.189347	-0.217654	-0.136077	0.0722681	0.026775	0.0167589	-0.13507	-0.0379916	-0.220989	0.234777	0.213733	0.0322202	-0.0726389	0.229179	0.248005	0.0526754	0.0523114	-0.273819	0.284073	-0.0183951	-0.150473	0.0946312	0.0284599	-0.399147	-0.108373	-0.299503	-0.0394036	-0.0384645	-0.140779	-0.559731	0.0710598	0.0305351	-0.0270305	-0.149607	0.217958	#DIV/0!	-0.176876	0.205982	0.217728
glycerophospholipids	PC aa C38:6	0.110944	-0.447376	-0.12475	-0.29757	-0.126547	-0.264655	-0.300801	0.165399	-0.348453	-0.0515666	-0.103069	-0.207733	0.0427003	-0.0265219	-0.119881	-0.216349	-0.103735	-0.403502	0.0209306	0.159574	0.0773465	-0.0652159	0.251839	0.387009	0.0616318	0.0144488	-0.260305	0.278846	0.254783	-0.114648	0.0384229	0.0393592	-0.191256	-0.253359	-0.307115	-0.0570754	-0.0862059	-0.21954	-0.4377	-0.0244313	-0.0237752	-0.0663229	-0.263064	0.346691	#DIV/0!	-0.200566	0.0514029	0.0748798
glycerophospholipids	PC aa C40:1	-0.176724	-0.153592	-0.062176	-0.287049	-0.214616	0.0151366	-0.059095	-0.482295	-0.435592	-0.164003	-0.357068	-0.112523	-0.384364	-0.436594	-0.476713	-0.419985	-0.489833	-0.186772	-0.339935	-0.494041	-0.44681	-0.498881	-0.0737666	-0.216433	-0.593593	-0.0859961	-0.161222	-0.186441	-0.177057	-0.145736	-0.352686	-0.225285	-0.0819267	-0.195101	-0.153659	-0.353698	-0.266666	0.0236791	-0.228232	-0.546595	-0.173745	0.0830482	-0.176656	-0.198009	#DIV/0!	0.0342096	-0.417166	-0.0548302
glycerophospholipids	PC aa C40:2	0.0502654	-0.0398776	0.19213	-0.0825803	0.262741	0.0390978	-0.482227	0.316714	-0.181934	0.0785728	0.227485	0.215448	0.239883	-0.0417823	0.0935316	0.0359672	-0.0585244	0.0666197	0.260675	0.121609	0.182154	-0.0652672	0.212471	0.368785	0.150639	0.390921	-0.303554	0.320861	0.154523	0.0626118	0.294613	0.106489	-0.00587719	-0.285558	-0.0824113	0.0525746	-0.0451391	0.0344556	-0.353331	0.349356	0.276147	0.236524	0.112662	0.236959	#DIV/0!	0.19229	0.141733	0.218987
glycerophospholipids	PC aa C40:3	0.0984425	-0.0226835	-0.0134743	-0.158743	0.170867	-0.0699793	-0.42937	0.229295	0.0686997	0.108207	0.07153	0.146899	0.243957	0.197379	0.230683	0.0662499	0.0295864	0.0335771	0.433661	0.376176	0.19552	0.0666377	0.165966	0.326183	0.207453	0.32377	-0.157502	0.2401	0.157825	0.0554082	0.262033	0.262171	-0.196141	0.038468	-0.120131	-0.0124444	0.102473	0.0500871	-0.550458	0.231907	0.233066	0.218606	0.178042	0.0116753	#DIV/0!	0.123876	0.331868	0.382194
glycerophospholipids	PC aa C40:4	0.279212	0.00845492	-0.152111	-0.257352	-0.0583882	-0.151174	-0.402444	0.165129	-0.110054	-0.0876177	0.0098808	-0.0160123	0.0552992	0.0671992	0.0313244	-0.156898	-0.080298	-0.102439	0.299536	0.193211	0.0313509	-0.0790201	0.35317	0.3815	0.150257	0.421986	-0.231709	0.238848	0.0206566	0.157121	0.328151	0.278503	-0.284048	0.0825296	0.1153	-0.173057	-0.0063785	0.29735	-0.455229	0.0989424	0.215755	0.337896	0.0821	-0.0326054	#DIV/0!	0.246232	0.221143	0.424388
glycerophospholipids	PC aa C40:5	0.133817	-0.193687	-0.219465	-0.350286	-0.139518	-0.263999	-0.493934	0.124434	0.00245742	-0.187279	-0.228395	-0.150798	0.0972255	0.130197	0.0630628	-0.162275	-0.0419542	-0.177221	0.256504	0.227626	0.0510352	-0.0884657	0.238922	0.294017	0.0739172	0.180477	-0.274575	0.255054	-0.0724578	-0.0728532	0.131714	0.0699978	-0.366103	-0.00603829	-0.195531	-0.122712	-0.0434867	-0.0833583	-0.527296	0.0220675	0.0994659	0.023372	-0.0694269	0.0598224	#DIV/0!	-0.089134	0.369766	0.22816
glycerophospholipids	PC aa C40:6	-0.011626	-0.464383	-0.228285	-0.306632	-0.128293	-0.385741	-0.380005	0.197085	-0.289607	-0.276291	-0.122609	-0.326435	0.0905052	-0.0154745	-0.116931	-0.284461	0.0841136	-0.423625	-0.0125827	0.012002	0.0817154	-0.116057	0.119461	0.235491	-0.0168943	-0.0775672	-0.287504	0.151931	0.0823108	-0.191148	0.0784729	-0.0706429	-0.298764	-0.299922	-0.289602	-0.130087	-0.187309	-0.263369	-0.320182	-0.0124025	-0.136348	-0.173412	-0.357029	0.624371	#DIV/0!	-0.275719	0.07849	-0.100987
glycerophospholipids	PC aa C42:0	-0.0556988	0.0425852	0.131307	-0.121081	-0.0190927	0.0848769	-0.0541777	0.0353801	-0.13306	0.285485	0.0236018	0.147659	-0.204532	-0.0458964	-0.0690794	-0.0492673	-0.324722	-0.109648	-0.0985016	0.213857	-0.050611	-0.225365	0.0467215	0.33515	-0.213458	0.110186	0.0242334	0.0798717	0.285195	0.244804	0.0463858	0.0730597	0.287227	-0.0239352	-0.0418753	-0.341455	-0.201217	-0.144664	-0.241993	-0.226747	0.0980764	0.040167	-0.0957423	-0.135516	#DIV/0!	0.179608	-0.2483	0.217176
glycerophospholipids	PC aa C42:1	0.212167	-0.212772	-0.121402	-0.209577	-0.389061	-0.154204	-0.208846	-0.176321	-0.381293	-0.261785	-0.199339	-0.182974	-0.359655	-0.241996	-0.432733	-0.477089	-0.32889	-0.16361	-0.248392	-0.435561	-0.281772	-0.268069	0.211696	0.235263	-0.0873828	0.207209	-0.287691	0.202533	-0.0731223	0.0508798	0.113933	-0.32209	-0.250315	0.0168659	-0.128893	-0.195693	-0.0840083	0.0207274	-0.416754	-0.190506	0.0256737	0.372333	0.100801	-0.062737	#DIV/0!	0.0615994	0.2607	-0.146381
glycerophospholipids	PC aa C42:2	0.268006	-0.0432394	-0.148103	-0.315989	-0.194178	-0.0652615	-0.308667	-0.572191	-0.345512	-0.200153	-0.367715	-0.0699482	-0.26706	-0.436189	-0.259678	-0.436729	-0.607863	-0.0960296	-0.27368	-0.103261	-0.53225	-0.507908	0.353192	0.131488	-0.484993	0.31741	-0.272679	0.365375	-0.309864	0.0376045	-0.255952	-0.234221	-0.253256	0.0840574	0.0608617	-0.153147	-0.443772	-0.2113	-0.568788	-0.286686	0.280225	0.201105	0.0319316	-0.345971	#DIV/0!	0.171807	0.00724516	0.252272
glycerophospholipids	PC aa C42:4	0.410991	-0.0710629	-0.046332	-0.223134	0.0094563	-0.104453	-0.360097	0.0507409	-0.257019	0.0814439	0.0753053	0.131639	0.0352253	-0.0867441	-0.0716103	-0.160543	-0.245819	-0.00462733	0.0843024	0.0693293	-0.0902404	-0.0947713	0.463427	0.541481	0.126866	0.485019	-0.273654	0.436972	0.0950108	0.200239	0.227443	0.100205	-0.201288	0.0251863	0.0836438	0.0249063	-0.0629635	0.232145	-0.543068	0.0719685	0.314056	0.506187	0.225395	-0.104557	#DIV/0!	0.277594	0.298906	0.371956
glycerophospholipids	PC aa C42:5	0.0745058	-0.143121	-0.0123888	-0.16589	0.0495391	-0.0888112	-0.324705	0.369643	0.0334108	-0.00860208	0.0748586	-0.0511054	0.182085	0.221268	0.175472	0.0063987	0.130739	-0.134403	0.371	0.294233	0.243998	0.108906	0.136011	0.272808	0.241192	0.166003	-0.142995	0.141542	0.14473	0.0177219	0.297005	0.234534	-0.277705	-0.0919237	-0.156941	-0.0397512	0.181688	0.12532	-0.402296	0.221779	-0.0479967	0.0347898	-0.089435	0.245186	#DIV/0!	-0.0221002	0.197476	0.217509
glycerophospholipids	PC aa C42:6	0.0570684	-0.142219	-0.18859	-0.381747	-0.312946	-0.104468	-0.19594	-0.528587	-0.482147	-0.204143	-0.335771	-0.0345984	-0.445178	-0.479458	-0.525473	-0.510933	-0.613876	-0.0647953	-0.41732	-0.498406	-0.578914	-0.554399	0.0663201	-0.0485876	-0.602519	-0.0038183	-0.303469	-0.0200813	-0.264251	-0.12173	-0.321094	-0.319608	-0.113233	-0.0315521	-0.0569069	-0.400754	-0.30288	-0.0109376	-0.520992	-0.548756	-0.00719667	0.300128	-0.0253739	-0.339065	#DIV/0!	0.134352	-0.166364	0.000378112
glycerophospholipids	PC ae C30:0	0.05548	0.107676	0.28295	0.0199725	0.200293	0.304328	-0.327563	0.267878	-3.94116e-17	0.18825	0.244989	0.226073	0.0829004	0.0770365	0.00674121	-0.0712884	-0.00293665	0.145655	0.347201	-0.0964139	0.08495	-0.0713722	0.15053	0.404004	0.181276	0.512935	-0.0980567	0.112724	0.480271	0.306872	0.319774	0.301858	0.191041	-0.0666837	0.0497916	-0.169333	0.0559172	0.402166	-0.102546	0.0996313	0.406451	0.489442	0.409127	-0.173329	#DIV/0!	0.389246	0.175301	0.285709
glycerophospholipids	PC ae C30:1	0.150513	0.00642403	0.0342695	-0.117782	0.0533266	-0.013213	-0.506966	0.168657	-0.112678	0.0305375	0.0730809	0.213441	0.00372925	-0.0520397	-0.0970909	-0.172637	-0.131752	0.20855	0.227587	-0.156916	-0.0541372	-0.136453	0.192999	0.406744	0.0380549	0.35543	-0.222495	0.23956	0.309882	0.217346	0.31011	0.110612	0.031674	0.0650562	-0.0675951	-0.240729	-0.0677066	0.206969	-0.392743	0.0165083	0.422671	0.552072	0.402291	-0.108585	#DIV/0!	0.319073	0.249764	0.301872
glycerophospholipids	PC ae C30:2	0.367225	0.138561	-0.117996	-0.215913	-0.0544711	-0.0951192	-0.224941	-0.0366356	-0.235197	0.0679915	0.116951	0.133657	-0.125412	-0.127753	-0.169184	-0.196613	-0.344285	0.078709	-0.0175945	-0.0190734	-0.188338	-0.174059	0.320267	0.363604	-0.0132389	0.427971	-0.207412	0.183467	-0.0237394	0.232825	0.198506	0.113769	-0.0804392	0.20172	0.274383	-0.179046	0.0426459	0.366069	-0.518578	-0.064499	0.205823	0.596801	0.237795	-0.314219	#DIV/0!	0.42107	0.186943	0.368243
glycerophospholipids	PC ae C32:1	0.385348	0.18051	0.0972417	-0.00022402	0.084604	0.118948	-0.178596	0.136548	-0.121252	0.173142	0.263681	0.20793	0.0508315	0.0354269	0.0217007	-0.0885156	-0.0945339	0.0926492	0.233166	0.102319	0.00837131	0.00547035	0.387782	0.523409	0.258264	0.624596	-0.0794241	0.279246	0.270829	0.412872	0.394278	0.316674	-0.043332	0.178948	0.315377	-0.101832	-0.0385721	0.490861	-0.266846	0.144326	0.428825	0.641325	0.408767	-0.212059	#DIV/0!	0.518975	0.240502	0.448454
glycerophospholipids	PC ae C32:2	0.330283	0.0247329	-0.0771918	-0.314714	-0.416445	-0.0248774	-0.344394	-0.138004	-0.408746	-0.284015	-0.178198	-0.171925	-0.35613	-0.338374	-0.392421	-0.451958	-0.563821	-0.0858699	-0.0647463	-0.081636	-0.332672	-0.426805	0.343612	0.308256	-0.189606	0.28674	-0.339027	0.149933	-0.15133	0.101628	0.0412026	-0.100838	-0.18017	0.0831256	0.159815	-0.529397	-0.220753	0.226481	-0.52997	-0.170302	0.130528	0.432334	-0.0188553	-0.31691	#DIV/0!	0.33692	0.0668969	0.316272
glycerophospholipids	PC ae C34:0	0.50032	0.171218	-0.0692101	-0.117201	-0.101987	-0.0274497	-0.228888	-0.00881407	-0.150314	-0.0207466	0.112841	0.164528	-0.0893252	-0.0867195	-0.0684764	-0.155512	-0.191109	0.151333	0.126096	0.0175371	-0.183899	-0.0802244	0.433515	0.444417	0.134241	0.509605	-0.156352	0.282712	-0.0637711	0.359398	0.343575	0.132106	-0.26526	0.266066	0.377404	-0.157474	-0.125519	0.555976	-0.368514	0.0625476	0.32089	0.6969	0.342977	-0.256259	#DIV/0!	0.508788	0.263655	0.46291
glycerophospholipids	PC ae C34:1	0.560456	0.131002	-0.129406	-0.281618	-0.171447	-0.0766717	-0.371555	-0.0769363	-0.206087	-0.00262319	-0.0103245	0.153345	-0.142602	-0.121494	-0.109536	-0.247209	-0.428122	0.118798	0.0462417	0.0655873	-0.272472	-0.196866	0.533894	0.527861	0.0111441	0.555553	-0.330209	0.413908	-0.109288	0.305549	0.222796	0.101519	-0.24659	0.264501	0.300542	-0.158883	-0.12851	0.377403	-0.593707	-0.0530785	0.402292	0.679055	0.330111	-0.447396	#DIV/0!	0.475534	0.349849	0.487191
glycerophospholipids	PC ae C34:2	0.49347	0.148961	0.0232583	-0.157278	-0.0751436	0.0364057	-0.338767	0.132382	-0.102033	0.0864054	0.110724	0.123551	-0.0063775	0.0238133	-0.0256471	-0.202142	-0.256969	0.102554	0.171123	0.139758	-0.089215	-0.0974658	0.486459	0.64985	0.163683	0.614035	-0.205864	0.379571	0.154576	0.403007	0.331696	0.20533	-0.135027	0.235162	0.270629	-0.225498	-0.132407	0.412985	-0.455856	0.0242829	0.437778	0.64114	0.354173	-0.32585	#DIV/0!	0.490713	0.408907	0.484838
glycerophospholipids	PC ae C34:3	0.298075	0.169439	0.0763442	-0.057191	0.16926	0.0772866	-0.248801	0.171976	-0.0311608	0.0920879	0.218104	0.169688	0.197938	0.0370116	0.044165	-0.0622727	-0.0225743	0.19763	0.231079	-0.00647851	-0.00371033	0.00935189	0.283669	0.367429	0.143446	0.484248	-0.116957	0.143086	0.0762036	0.292794	0.286215	0.243906	-0.228205	0.0896768	0.261903	-0.0804067	-0.0996447	0.633233	-0.192701	0.086596	0.241502	0.584265	0.325636	-0.0926638	#DIV/0!	0.454219	0.252123	0.385968
glycerophospholipids	PC ae C36:0	0.235255	-0.0541482	-0.168132	-0.317027	-0.104464	-0.129101	-0.400541	-0.144562	-0.342223	-0.1386	-0.109415	0.0221427	-0.144273	-0.229826	-0.257938	-0.338753	-0.326658	-0.0521983	0.0710494	-0.196129	-0.259753	-0.294914	0.3082	0.228982	-0.148046	0.368371	-0.294127	0.18183	-0.0432037	0.0945909	0.136728	0.0908185	-0.295733	0.0350379	0.0402392	-0.223902	-0.128003	0.344896	-0.509298	-0.139148	0.204644	0.503027	0.161235	-0.165931	#DIV/0!	0.297952	0.0375706	0.347065
glycerophospholipids	PC ae C36:1	0.196913	0.246027	-0.208659	-0.0153165	0.0482442	-0.186983	0.165547	0.0315603	0.00205569	0.172189	0.238892	0.1423	0.0986752	0.229626	0.158646	0.045774	0.00562224	0.0556514	0.0667153	0.290093	0.131986	0.204438	0.00309146	0.0625517	0.180279	0.213533	0.0436789	-0.0761156	-0.115115	0.0846665	0.235055	0.25353	-0.126445	0.407356	0.294262	-0.0934202	0.273893	0.193102	-0.511551	0.0757844	-0.0223882	0.327915	0.175699	-0.168936	#DIV/0!	0.280175	0.259969	0.185006
glycerophospholipids	PC ae C36:2	0.245439	-0.246777	-0.111981	-0.305148	-0.107292	-0.185231	-0.439468	0.155139	-0.217639	-0.0370413	-0.0691567	-0.0579881	0.0379266	0.0291066	-0.0458358	-0.211823	-0.12944	-0.203862	0.191185	0.183982	0.0164168	-0.087261	0.346297	0.501724	0.111867	0.275296	-0.284346	0.334084	0.195676	0.0708905	0.199593	0.132109	-0.274869	-0.0576578	-0.13661	-0.142198	-0.102989	0.0488404	-0.546599	0.0114738	0.182993	0.252981	0.0171823	0.0946532	#DIV/0!	0.0673358	0.254551	0.299513
glycerophospholipids	PC ae C36:3	0.379217	-0.0375514	-0.050533	-0.239992	-0.0579148	-0.0826435	-0.373444	0.106053	-0.190664	0.0614195	0.0419093	0.0725239	0.0255701	-0.0143625	-0.0553783	-0.151598	-0.249455	0.00761372	0.180451	0.17327	-0.0470186	-0.0599483	0.393908	0.5133	0.142061	0.408982	-0.273845	0.321422	0.118531	0.177215	0.213576	0.15251	-0.244385	0.0918514	0.0614257	-0.104727	-0.019547	0.286475	-0.561021	0.0441156	0.248067	0.516834	0.219192	-0.170352	#DIV/0!	0.289553	0.339574	0.410901
glycerophospholipids	PC ae C36:4	0.407477	-0.0429221	-0.131882	-0.249775	-0.107286	-0.145429	-0.330056	0.0847439	-0.199717	-0.0361783	0.0631861	0.0592365	-0.024136	-0.0303738	-0.0947235	-0.215291	-0.135987	-0.0166725	0.091771	0.0320412	-0.130056	-0.103531	0.399522	0.507326	0.0834895	0.384337	-0.24786	0.268418	0.0302501	0.243212	0.274864	0.11593	-0.324173	0.0959847	0.191897	-0.175744	-0.197719	0.425005	-0.402429	-0.028835	0.215485	0.546816	0.18138	-0.0317004	#DIV/0!	0.333524	0.267523	0.349848
glycerophospholipids	PC ae C36:5	0.366277	0.0579161	0.0525322	-0.095796	-0.0296881	0.0123335	-0.243797	0.244688	-0.0272445	0.101253	0.120095	0.078231	0.140038	0.15523	0.0650437	-0.11098	-0.0406705	0.0597459	0.255071	0.191264	0.0767749	0.0590528	0.345072	0.583589	0.273639	0.451067	-0.097296	0.25369	0.201883	0.307944	0.333245	0.219136	-0.2034	0.162985	0.150882	-0.222344	-0.104062	0.413015	-0.388667	0.0588453	0.267439	0.505453	0.254612	-0.113564	#DIV/0!	0.352523	0.421714	0.401451
glycerophospholipids	PC ae C38:0	-0.0445818	-0.495858	-0.222181	-0.37805	-0.101933	-0.358842	-0.39109	0.0798947	-0.415762	-0.193472	-0.158706	-0.258261	0.0206574	-0.115747	-0.196326	-0.293492	-0.0812486	-0.453929	-0.0262639	0.00245445	0.0140569	-0.193687	0.128251	0.201474	-0.108692	-0.0640762	-0.325316	0.149303	0.117775	-0.240164	-0.0128834	-0.0334036	-0.261121	-0.350756	-0.354131	-0.116391	-0.138422	-0.262173	-0.454263	-0.0824315	-0.127677	-0.122447	-0.350411	0.494646	#DIV/0!	-0.251243	-0.0593305	-0.0184517
glycerophospholipids	PC ae C38:1	-0.117482	0.321981	0.229906	0.357784	0.542143	0.230271	0.483516	0.419994	0.532833	0.677019	0.466683	0.374824	0.593975	0.717784	0.691271	0.571458	0.492212	0.245168	0.413092	0.501862	0.638015	0.733738	-0.273269	-0.0666575	0.566154	0.101534	0.388166	-0.231567	0.303272	0.0795041	0.188162	0.616227	0.250627	0.216407	0.116028	0.359351	0.748036	0.205389	-0.0130191	0.274863	-0.0943083	-0.0364082	0.254531	-0.180446	#DIV/0!	0.0550872	0.276455	0.0889518
glycerophospholipids	PC ae C38:2	0.315813	-0.242439	-0.277044	-0.205861	-0.536938	-0.191182	0.106536	-0.24836	-0.357054	-0.246857	-0.328111	-0.354966	-0.480457	-0.231917	-0.269144	-0.356923	-0.320536	-0.430846	-0.174784	0.0573103	-0.280358	-0.148414	0.299523	0.0734627	-0.104144	-0.126773	-0.0136422	0.170475	-0.000507005	0.0185917	-0.0574486	0.0151862	-0.142525	0.152813	0.0198533	-0.227173	0.0648146	-0.144962	-0.338228	-0.223751	-0.128378	-0.114049	-0.364729	-0.121008	#DIV/0!	-0.132106	-0.319872	0.187369
glycerophospholipids	PC ae C38:3	0.267756	-0.248912	-0.289118	-0.441538	-0.196417	-0.296896	-0.428682	-0.140023	-0.25796	-0.0891482	-0.257566	-0.110288	-0.102699	-0.123256	-0.203423	-0.294961	-0.328679	-0.197031	0.0799735	0.150119	-0.216519	-0.239008	0.326536	0.365035	-0.133313	0.161555	-0.233326	0.262604	0.0473412	-0.00959893	-0.0181061	0.0414168	-0.381423	0.0965829	-0.160999	-0.238454	-0.17685	0.0502564	-0.710071	-0.211121	0.121151	0.277836	-0.0101258	-0.115564	#DIV/0!	0.054091	0.162732	0.414843
glycerophospholipids	PC ae C38:4	0.408444	-0.177654	-0.105504	-0.294629	-0.114567	-0.175343	-0.42614	0.162928	-0.188677	-0.0342901	-0.0188199	-0.0310481	0.0620726	0.0250577	-0.0313559	-0.21333	-0.147675	-0.135402	0.127813	0.166935	-0.0303949	-0.0814471	0.483472	0.612955	0.160242	0.397133	-0.307977	0.444462	0.100287	0.161948	0.234256	0.0964981	-0.306052	-0.00961334	0.0130413	-0.0666599	-0.162603	0.155001	-0.496587	0.0432636	0.257516	0.339104	0.0758633	0.0332282	#DIV/0!	0.147884	0.375357	0.318556
glycerophospholipids	PC ae C38:5	0.318331	-0.142566	-0.0576693	-0.279726	-0.109626	-0.115636	-0.401895	0.184957	-0.163153	-0.036945	0.00556036	-0.0277682	0.0633498	0.036939	-0.0464926	-0.203591	-0.12518	-0.0845956	0.163619	0.15055	-0.0179443	-0.0859343	0.3538	0.539611	0.11983	0.314746	-0.27566	0.27528	0.0993205	0.132417	0.204549	0.0912102	-0.31076	-0.0166682	0.0128535	-0.206496	-0.167901	0.25309	-0.489648	0.00199932	0.15608	0.373485	0.0646927	0.0353599	#DIV/0!	0.190176	0.342737	0.310196
glycerophospholipids	PC ae C38:6	0.282318	-0.0479671	-0.00685147	-0.199213	-0.010286	-0.0690246	-0.375488	0.259109	-0.0666667	0.0498318	0.0538456	0.0166409	0.169943	0.15168	0.0593548	-0.148271	-0.0480484	-0.0526613	0.261343	0.196929	0.100121	-0.00659755	0.341771	0.563378	0.217346	0.431911	-0.201707	0.284909	0.193667	0.203582	0.292381	0.216796	-0.222252	0.0383927	0.0287599	-0.180912	-0.0988553	0.258126	-0.444252	0.0514596	0.251486	0.376605	0.156586	-0.0108225	#DIV/0!	0.233511	0.404674	0.350638
glycerophospholipids	PC ae C40:1	-0.0859438	-0.313367	-0.203538	-0.299211	-0.0284309	-0.278697	-0.400536	0.15124	-0.183193	-0.153041	-0.185422	-0.201486	0.0880765	0.0398752	0.00872337	-0.115803	0.0109961	-0.375843	0.305445	0.21951	0.162554	-0.0658299	0.11679	0.09557	0.0452126	0.0268526	-0.19085	0.132542	0.139342	-0.183417	0.123259	0.222318	-0.249138	-0.194501	-0.348558	-0.0738779	0.0871386	-0.170896	-0.421302	0.0762587	-0.036614	-0.177405	-0.266878	0.310743	#DIV/0!	-0.21327	-0.0827867	0.216617
glycerophospholipids	PC ae C40:2	0.185484	-0.0934798	0.0326782	-0.16581	0.0430705	-0.0244166	-0.470616	0.216535	-0.120066	-0.0540971	0.0281624	-0.0432126	0.165945	0.0441062	0.0125029	-0.196028	-0.0487826	-0.0641063	0.327976	0.119013	0.0856285	-0.0690646	0.281749	0.426947	0.156497	0.414791	-0.215935	0.270561	0.238974	0.122941	0.266831	0.190168	-0.234712	-0.0325958	-0.0834309	-0.173312	-0.0721457	0.175001	-0.463076	0.136581	0.261206	0.320065	0.149156	0.0812083	#DIV/0!	0.187792	0.305229	0.334812
glycerophospholipids	PC ae C40:3	0.430258	-0.212927	-0.215479	-0.404782	-0.421299	-0.189192	-0.347415	-0.00050245	-0.307855	-0.108169	-0.161486	-0.147298	-0.269507	-0.074357	-0.192578	-0.359027	-0.398203	-0.25134	-0.033461	0.2136	-0.204988	-0.220836	0.434507	0.541448	-0.0116204	0.186701	-0.374664	0.332492	0.0821231	0.0795265	0.0454536	0.0381821	-0.155235	0.0873442	0.0491909	-0.3133	-0.0813937	-0.0507963	-0.643249	-0.170617	0.169546	0.273792	-0.0617803	-0.219792	#DIV/0!	0.102841	0.241109	0.287063
glycerophospholipids	PC ae C40:4	0.109679	-0.358837	-0.207087	-0.35434	-0.0676076	-0.309884	-0.538934	0.12573	-0.214104	-0.226919	-0.145543	-0.176559	0.080607	-0.0471498	-0.0783023	-0.241089	-0.02965	-0.246177	0.172838	0.0702418	-0.00759026	-0.148267	0.234281	0.289287	-0.0133386	0.108767	-0.302861	0.263808	0.0495248	-0.102062	0.134784	0.00779629	-0.416328	-0.168999	-0.27301	-0.100672	-0.133898	-0.0555952	-0.527177	0.0431749	0.0242644	0.0579988	-0.145481	0.361025	#DIV/0!	-0.111455	0.162838	0.18172
glycerophospholipids	PC ae C40:5	0.226033	-0.131272	-0.195485	-0.307517	-0.12449	-0.215968	-0.466903	0.0646526	-0.112552	-0.15938	-0.101857	-0.0449391	0.0110588	0.0168879	-0.0257342	-0.178103	-0.106333	-0.0708995	0.259334	0.164545	-0.0401351	-0.0977886	0.249408	0.302785	0.0677097	0.235922	-0.270964	0.216948	-0.0434471	0.00732177	0.202314	0.0771901	-0.413985	0.0757367	-0.0784399	-0.176251	-0.036563	0.143974	-0.612767	0.0608162	0.119044	0.309244	0.0776892	0.0130537	#DIV/0!	0.110767	0.31411	0.324789
glycerophospholipids	PC ae C40:6	0.185752	-0.275319	-0.129742	-0.29636	-0.080608	-0.221752	-0.389359	0.208893	-0.237449	-0.0387682	-0.0426586	-0.125584	0.0889216	0.0601689	-0.0297871	-0.210073	-0.06817	-0.289565	0.161545	0.199625	0.0845892	-0.0588541	0.303448	0.463718	0.12078	0.220759	-0.273182	0.275062	0.223338	0.029444	0.181705	0.171129	-0.230827	-0.118686	-0.132319	-0.13173	-0.0732536	-0.00802806	-0.472885	0.00806067	0.105935	0.144784	-0.0862683	0.210187	#DIV/0!	0.00343042	0.194782	0.233948
glycerophospholipids	PC ae C42:0	-0.412119	-0.369062	0.0310505	-0.313118	-0.0483202	0.0492758	-0.301928	-0.285167	-0.405503	-0.180627	-0.284669	-0.195433	-0.276758	-0.382848	-0.489313	-0.37449	-0.311014	-0.304511	-0.148078	-0.512382	-0.283073	-0.498795	-0.192356	-0.218954	-0.513211	-0.114594	-0.254009	-0.225663	0.0922166	-0.266695	-0.311094	-0.214343	-0.10323	-0.48669	-0.465966	-0.209755	-0.146871	-0.0553756	-0.128824	-0.379315	-0.232932	-0.0248891	-0.189714	0.122875	#DIV/0!	-0.148953	-0.382185	-0.193986
glycerophospholipids	PC ae C42:1	-0.0919304	-0.414708	-0.24206	-0.400314	-0.0986056	-0.34798	-0.590899	0.0116111	-0.317167	-0.358393	-0.154463	-0.258425	-0.0415511	-0.180876	-0.280817	-0.405626	-0.0695063	-0.308273	-0.0704378	-0.217666	-0.12466	-0.383466	0.0491627	0.163509	-0.24027	0.0280427	-0.397928	0.109689	-0.013119	-0.221313	0.00921393	-0.235324	-0.260271	-0.303659	-0.307971	-0.226907	-0.242462	-0.274426	-0.460798	-0.0881941	-0.0335296	-0.00352095	-0.194658	0.470539	#DIV/0!	-0.171257	0.142634	-0.127375
glycerophospholipids	PC ae C42:2	-0.088103	-0.23072	-0.256438	-0.324151	7.0968e-18	-0.262281	-0.456729	0.0455648	0.0656892	-0.173958	-0.250206	-0.0709262	0.133102	0.130511	0.13324	-0.0201289	0.0746268	-0.134527	0.396808	0.23035	0.0856653	-0.0251907	0.0124532	-0.0426643	7.68489e-18	-0.033998	-0.181162	0.0658132	-0.0889236	-0.255078	0.0457996	0.146493	-0.403468	-0.046878	-0.349841	-0.0367789	0.118415	-0.0999854	-0.52966	0.0632963	-0.0338788	-0.110629	-0.103164	0.119903	#DIV/0!	-0.206248	0.135169	0.235061
glycerophospholipids	PC ae C42:3	-0.013317	-0.328946	-0.0782608	-0.3317	-0.0521699	-0.166924	-0.455091	0.148952	-0.238599	-0.060177	-0.148923	-0.184015	0.0321512	-7.17026e-18	-0.111114	-0.211505	-0.135531	-0.353015	0.169565	0.0977947	0.0800119	-0.156855	0.201435	0.320865	0.0312462	0.182587	-0.306842	0.207549	0.235323	-0.0747072	0.0814801	0.108838	-0.177498	-0.264756	-0.327962	-0.0667949	0.0184334	-0.116734	-0.40126	-0.0273699	0.038162	0.0218703	-0.129863	0.180644	#DIV/0!	-0.118849	0.111918	0.13574
glycerophospholipids	PC ae C42:4	#DIV/0!	#DIV/0!	#DIV/0!	#DIV/0!	#DIV/0!	#DIV/0!	#DIV/0!	#DIV/0!	#DIV/0!	#DIV/0!	#DIV/0!	#DIV/0!	#DIV/0!	#DIV/0!	#DIV/0!	#DIV/0!	#DIV/0!	#DIV/0!	#DIV/0!	#DIV/0!	#DIV/0!	#DIV/0!	#DIV/0!	#DIV/0!	#DIV/0!	#DIV/0!	#DIV/0!	#DIV/0!	#DIV/0!	#DIV/0!	#DIV/0!	#DIV/0!	#DIV/0!	#DIV/0!	#DIV/0!	#DIV/0!	#DIV/0!	#DIV/0!	#DIV/0!	#DIV/0!	#DIV/0!	#DIV/0!	#DIV/0!	#DIV/0!	#DIV/0!	#DIV/0!	#DIV/0!	#DIV/0!
glycerophospholipids	PC ae C42:5	-0.267406	-0.495604	-0.413056	-0.66681	-0.469856	-0.343796	-0.298366	-0.608404	-0.499856	-0.502588	-0.706308	-0.570952	-0.444743	-0.427518	-0.630817	-0.689662	-0.567036	-0.574797	-0.531446	-0.49356	-0.546364	-0.683007	-0.109425	-0.324351	-0.818762	-0.303297	-0.474823	-0.230404	-0.468851	-0.497729	-0.627314	-0.478157	-0.481599	-0.337171	-0.431509	-0.335839	-0.326914	-0.349238	-0.417747	-0.760778	-0.488821	-0.234875	-0.51102	0.0171579	#DIV/0!	-0.372659	-0.190816	-0.374869
glycerophospholipids	PC ae C44:3	-0.195679	-0.39275	-0.215369	-0.401938	-0.291374	-0.315564	-0.293835	-0.0142505	-0.165249	-0.321967	-0.303704	-0.475795	-0.101105	-0.0125707	-0.325476	-0.4831	-0.0941481	-0.405842	-0.393573	-0.34028	-0.126389	-0.340828	-0.11699	0.108669	-0.315249	-0.141465	-0.356269	-0.125328	-0.165657	-0.230014	-0.205517	-0.428732	-0.236747	-0.296806	-0.301154	-0.282566	-0.234552	-0.339413	-0.194942	-0.440869	-0.364937	-0.169777	-0.335985	0.340405	#DIV/0!	-0.323712	0.338349	-0.514558
glycerophospholipids	PC ae C44:4	-0.237148	-0.502103	-0.0160812	-0.434337	-0.149968	-0.124919	-0.522696	-0.218504	-0.498154	-0.392315	-0.443994	-0.308483	-0.092134	-0.44635	-0.43198	-0.35468	-0.395783	-0.354494	-0.119743	-0.316444	-0.207313	-0.502867	0.0753651	-0.0820757	-0.399575	-0.0784846	-0.472307	0.121863	-0.241973	-0.464387	-0.337106	-0.409171	-0.385397	-0.631888	-0.589829	-0.0533215	-0.360961	-0.262835	-0.319759	-0.144316	-0.172791	-0.218262	-0.387169	0.298551	#DIV/0!	-0.318438	-0.159175	-0.168009
glycerophospholipids	PC ae C44:5	-0.163143	0.0593111	0.392556	0.127718	0.235915	0.434279	-0.140913	0.157716	-0.0106916	0.150481	0.132551	0.0230879	0.135211	0.00767073	-0.0444051	-0.111936	-0.0481352	0.122199	0.202618	-0.268124	0.094347	-0.0205002	-0.0932459	0.0301198	0.0457378	0.252882	-0.0791858	-0.123185	0.451805	0.0719763	-0.022363	0.198693	0.257915	-0.195476	-0.100488	-0.0588637	0.239416	0.216207	0.0777783	-0.009539	0.131879	0.244427	0.28302	-0.18737	#DIV/0!	0.170948	0.0702382	-0.00153175
glycerophospholipids	PC ae C44:6	-0.150399	0.152641	0.377841	0.244799	0.510624	0.318262	0.0672112	0.220969	0.210621	0.332142	0.162218	0.0260576	0.491151	0.159102	0.0848701	0.156811	0.135009	0.179853	0.308718	-0.161039	0.32145	0.227164	-0.0364661	-0.0133856	0.274529	0.352574	0.269712	-0.0484342	0.39315	0.0799023	0.0344175	0.280553	0.107218	-0.0842558	-0.211957	0.291127	0.331426	0.414328	0.21299	0.132832	0.0664347	0.0956603	0.283332	-0.138139	#DIV/0!	0.0562799	0.158602	0.11942
metabolite	Anserine	0.487982	0.717755	0.201971	0.486468	0.175338	0.271176	0.26362	0.165954	0.282791	0.410244	0.443901	0.641713	0.056077	0.185007	0.480649	0.350753	0.105289	0.57975	0.286075	0.431582	0.0973055	0.332608	0.294102	0.404794	0.385334	0.491947	0.394342	0.30879	0.227391	0.766107	0.592062	0.48901	0.448474	0.6921	0.78251	-0.127623	-0.0575919	0.356926	0.0904427	0.32266	0.723209	0.560099	0.597011	-0.473755	#DIV/0!	0.758439	0.00832986	0.693092
metabolite	N-Acetyl-Aspartic Acid	-0.145652	-0.295537	-0.108122	-0.432321	-0.302775	-0.0274106	-0.308612	-0.331732	-0.0781947	-0.293984	-0.39966	-0.390376	-0.204767	-0.132352	-0.265369	-0.353543	-0.324813	-0.286909	-0.249463	0.0121561	-0.330764	-0.437516	-0.104731	-0.044015	-0.485202	-0.181999	-0.382404	-0.151047	-0.30418	-0.315264	-0.533133	-0.432646	-0.411936	-0.222653	-0.246522	-0.234524	-0.393913	-0.288393	-0.229927	-0.39602	-0.274919	-0.151899	-0.24128	-0.0425049	#DIV/0!	-0.214568	0.242013	-0.279868
sphingolipids	SM (OH) C14:1	0.450551	-0.0442215	-0.178325	-0.358121	-0.223098	-0.126569	-0.348078	-0.0243853	-0.310429	-0.030057	-0.0364857	0.0286476	-0.181304	-0.105539	-0.188071	-0.323379	-0.346721	-0.124858	0.0193271	0.0311897	-0.239179	-0.242667	0.49838	0.543291	-0.0191537	0.440181	-0.335353	0.315312	0.0512714	0.248728	0.184526	0.177038	-0.200029	0.0942533	0.229779	-0.244184	-0.180394	0.347022	-0.465234	-0.167599	0.301292	0.533644	0.138884	-0.257231	#DIV/0!	0.356169	0.160961	0.411574
sphingolipids	SM (OH) C16:1	0.429744	0.0584634	-0.137807	-0.329641	-0.157282	-0.0904193	-0.389098	-0.0477007	-0.245719	-0.028023	-0.0177358	0.106836	-0.14743	-0.135564	-0.209659	-0.274775	-0.372827	0.0328564	0.0208027	-0.0603265	-0.26872	-0.269723	0.471009	0.497432	-0.0529112	0.494443	-0.342092	0.299646	-0.0502295	0.26351	0.189716	0.100301	-0.234234	0.121616	0.233795	-0.204518	-0.241986	0.46016	-0.390934	-0.144868	0.347968	0.630977	0.265682	-0.328212	#DIV/0!	0.434233	0.233043	0.394558
sphingolipids	SM (OH) C22:1	0.393773	0.0686676	-0.0585255	-0.256845	-0.06844	-0.0427584	-0.410945	0.125146	-0.136739	0.0220243	0.0605484	0.0454817	0.00787867	0.0189914	-0.0160554	-0.194212	-0.244182	-0.0184288	0.206788	0.226218	-0.0638917	-0.135193	0.430487	0.549878	0.101883	0.518001	-0.280666	0.306565	0.0932979	0.270105	0.262967	0.232154	-0.21161	0.132974	0.206198	-0.212262	-0.103971	0.328261	-0.4916	0.0287246	0.322184	0.510374	0.207663	-0.210346	#DIV/0!	0.388239	0.321154	0.47061
sphingolipids	SM (OH) C22:2	0.316848	-0.193453	-0.126764	-0.350307	-0.103056	-0.163518	-0.494123	0.101885	-0.235341	-0.0305729	-0.0711414	-0.00882626	-0.0168642	-0.0367564	-0.0682557	-0.205072	-0.232821	-0.159732	0.204705	0.196269	-0.0624478	-0.145191	0.427659	0.508611	0.0704004	0.347171	-0.332233	0.387066	0.142663	0.104089	0.193481	0.161453	-0.288672	-0.0308683	-0.0756461	-0.10298	-0.0842274	0.128541	-0.579891	0.0219721	0.243331	0.327682	0.0597851	-0.0295117	#DIV/0!	0.141185	0.214115	0.402782
sphingolipids	SM (OH) C24:1	0.19916	0.164334	0.0958521	0.0266966	0.0985754	0.0406131	-0.288666	0.357164	0.196907	0.0912536	0.155516	0.0874042	0.297859	0.339867	0.190426	-0.0625999	0.15721	0.149492	0.35392	0.0972959	0.247157	0.135289	0.203868	0.498285	0.379058	0.552101	-0.0579759	0.212159	0.2349	0.301016	0.439317	0.233032	-0.0838046	0.199427	0.0775474	-0.153886	0.00236637	0.289007	-0.244503	0.156003	0.378393	0.430174	0.417921	-0.0961495	#DIV/0!	0.304245	0.657431	0.221916
sphingolipids	SM C16:0	0.502212	0.03699	-0.0954856	-0.307378	-0.121974	-0.0593392	-0.393071	0.0451911	-0.179789	0.00941474	0.0375857	0.0824378	-0.0625645	-0.0481821	-0.10395	-0.264184	-0.312299	0.0242314	0.0579116	0.039003	-0.204181	-0.189581	0.518575	0.585192	0.0397597	0.53931	-0.338334	0.374849	0.00400133	0.288407	0.214797	0.140052	-0.235818	0.125293	0.251659	-0.145875	-0.151099	0.411329	-0.470688	-0.0710738	0.345492	0.586708	0.247211	-0.295016	#DIV/0!	0.399677	0.351868	0.403778
sphingolipids	SM C16:1	0.431554	-0.0766049	-0.127693	-0.390265	-0.14169	-0.0882705	-0.494706	0.0266808	-0.241123	-0.0511003	-0.0321576	0.0247948	-0.114321	-0.10931	-0.16677	-0.303901	-0.339876	-0.0708795	0.0805793	0.0118961	-0.233965	-0.270794	0.510249	0.545745	-0.0276296	0.477341	-0.399559	0.372036	0.0409953	0.2069	0.164684	0.132976	-0.24894	0.0127988	0.134551	-0.145449	-0.141437	0.340797	-0.489136	-0.0915835	0.312436	0.501982	0.15829	-0.229181	#DIV/0!	0.306281	0.246808	0.397328
sphingolipids	SM C18:0	0.562734	0.207257	-0.135362	-0.228488	-0.155096	-0.0477794	-0.241505	-0.0420706	-0.10273	0.0219916	0.0434777	0.168439	-0.112209	-0.0303776	-0.0238459	-0.163079	-0.31785	0.125755	0.088015	0.118034	-0.213422	-0.118669	0.509175	0.469138	0.0947738	0.547047	-0.229178	0.343934	-0.159162	0.318791	0.253395	0.1818	-0.205634	0.308598	0.407714	-0.131677	-0.0368798	0.461105	-0.492212	-0.0117682	0.358684	0.609585	0.29402	-0.480289	#DIV/0!	0.473936	0.32424	0.496604
sphingolipids	SM C18:1	0.536811	0.140756	-0.0839338	-0.255228	-0.132266	-0.0165636	-0.350442	-0.0173039	-0.19389	-0.0111922	0.0622025	0.162945	-0.136162	-0.132169	-0.109323	-0.208059	-0.347975	0.111846	0.0947867	0.0468102	-0.254785	-0.207337	0.528846	0.51538	0.0364534	0.547755	-0.282766	0.360055	-0.0744444	0.325502	0.253663	0.152451	-0.20162	0.191308	0.360108	-0.174799	-0.138323	0.500684	-0.457072	-0.00663746	0.381611	0.648986	0.276625	-0.37823	#DIV/0!	0.496939	0.230935	0.516002
sphingolipids	SM C20:2	0.0346364	0.381549	0.400621	0.521355	0.458742	0.448097	0.478025	-0.010525	0.356403	0.268923	0.31566	0.217174	0.391651	0.0926023	0.367845	0.421165	0.269039	0.419558	0.163632	0.0922435	0.190056	0.399197	-0.106792	-0.302656	0.288705	0.121634	0.441513	-0.0812381	-0.0778629	0.0810141	-0.0590471	0.116252	0.109076	0.122092	0.275232	0.459354	0.29876	0.29752	0.351864	0.392912	-0.0174637	-0.0369768	0.219759	-0.165411	#DIV/0!	0.123442	0.0162089	0.0799198
sphingolipids	SM C24:0	0.358856	-0.0596539	-0.0846414	-0.323098	-0.0691611	-0.0973552	-0.467242	0.172643	-0.0864512	0.0272483	-0.0257805	0.00996548	0.0786753	0.092808	0.00860272	-0.197456	-0.203728	-0.052853	0.2252	0.206942	-0.0238722	-0.09639	0.424723	0.562386	0.110555	0.443534	-0.309966	0.347204	0.118341	0.178965	0.20914	0.211287	-0.275148	0.0672431	0.0230172	-0.147191	-0.077052	0.253474	-0.542008	-0.0191045	0.280073	0.397798	0.158417	-0.167635	#DIV/0!	0.232671	0.399538	0.405114
sphingolipids	SM C24:1	0.454746	0.0115689	-0.057013	-0.286445	-0.117182	-0.0657492	-0.484722	0.117644	-0.111403	-0.000347666	0.0140687	0.0786915	-0.00679313	0.0130231	-0.0515024	-0.247803	-0.273065	0.0670023	0.123675	0.0941124	-0.132822	-0.155609	0.467701	0.629934	0.0815955	0.518973	-0.352336	0.406822	0.0527596	0.269738	0.248081	0.0847636	-0.241808	0.134816	0.135112	-0.180695	-0.160374	0.283015	-0.547738	-0.0209631	0.374148	0.56626	0.288245	-0.244	#DIV/0!	0.353659	0.496574	0.372836
sphingolipids	SM C26:0	0.0309632	0.0982576	0.159575	0.0268728	-0.00829984	0.255036	0.133638	-0.403228	-0.274753	0.0893546	-0.0704698	0.109295	-0.193991	-0.3304	-0.29855	-0.229311	-0.369634	0.114228	-0.146444	-0.33537	-0.322475	-0.241226	-0.000295287	-0.0623396	-0.275064	0.156047	0.102335	-0.0998547	0.0587263	0.0868336	-0.200924	-0.0549691	0.0680621	0.0745827	0.075034	-0.267182	-0.148585	0.27356	-0.212209	-0.297257	0.0876006	0.375749	0.195487	-0.413277	#DIV/0!	0.307785	-0.215815	0.18715
sphingolipids	SM C26:1	0.189755	-0.0698632	-0.111038	-0.129452	0.00646339	-0.117002	-0.314346	0.0234334	-0.0337832	-0.00994053	-0.0416312	0.121588	0.0778946	0.0279668	-0.034262	-0.0879923	-0.0298509	0.146279	0.300108	-0.0269242	-0.0220284	0.0259105	0.156912	0.20735	0.139361	0.204572	-0.0720748	0.170694	0.134911	0.0196099	0.181704	0.119858	-0.225542	0.184104	-0.142086	-0.104032	0.0811993	0.242415	-0.519372	0.0470204	0.239428	0.408506	0.314385	-0.153248	#DIV/0!	0.137439	0.302591	0.330389
sugars	H1	0.29122	0.569709	0.46722	0.425242	0.414451	0.459809	-0.0828384	0.249175	0.165314	0.442475	0.616986	0.706483	0.165491	0.0728898	0.352162	0.356959	0.0987296	0.612206	0.452182	0.345947	0.142348	0.184286	0.18711	0.514307	0.39426	0.660638	0.187483	0.245434	0.381918	0.677068	0.595741	0.335814	0.304052	0.318254	0.557582	-0.0866632	-0.116059	0.520887	-0.0328728	0.50617	0.685972	0.827632	0.755205	-0.243422	#DIV/0!	0.845949	0.183219	0.637192
Nonexercise Control (sc0)		acylcarnitines	acylcarnitines	acylcarnitines	acylcarnitines	acylcarnitines	acylcarnitines	acylcarnitines	acylcarnitines	acylcarnitines	acylcarnitines	acylcarnitines	acylcarnitines	acylcarnitines	acylcarnitines	acylcarnitines	acylcarnitines	acylcarnitines	acylcarnitines	acylcarnitines	acylcarnitines	acylcarnitines	acylcarnitines	acylcarnitines	acylcarnitines	acylcarnitines	acylcarnitines	acylcarnitines	acylcarnitines	acylcarnitines	acylcarnitines	acylcarnitines	acylcarnitines	acylcarnitines	acylcarnitines	acylcarnitines	acylcarnitines	acylcarnitines	acylcarnitines	acylcarnitines	acylcarnitines	aminoacids	aminoacids	aminoacids	aminoacids	aminoacids	aminoacids	aminoacids	aminoacids
	Pearson	C0	C10	C10:1	C10:2	C12	C12:1	C12-DC	C14	C14:1	C14:1-OH	C14:2	C14:2-OH	C16	C16:1	C16:1-OH	C16:2	C16:2-OH	C16-OH	C18	C18:1	C18:1-OH	C18:2	C2	C3	C3:1	C3-DC (C4-OH)	C3-OH	C4	C4:1	C5	C5:1	C5:1-DC	C5-DC (C6-OH)	C5-M-DC	C5-OH (C3-DC-M)	C6 (C4:1-DC)	C6:1	C7-DC	C8	C9	Ala	Arg	Asn	Asp	Cit	Gln	Glu	Gly
[truncated: 141 more columns]
