# Supplementary material for: Exercise modifies glutamate and other metabolic biomarkers in cerebrospinal fluid from Gulf War Illness and Myalgic encephalomyelitis / Chronic Fatigue Syndrome
Source: PLoS One. 2021 Jan 13;16(1):e0244116. doi: 10.1371/journal.pone.0244116 (PMC7806361; doi:10.1371/journal.pone.0244116)
Supplement: S2 Table — (XLSX) [file pone.0244116.s003.xlsx]

## Sheet: cfs0
Nonexercise CFS (cfs0)		acylcarnitines	acylcarnitines	acylcarnitines	acylcarnitines	acylcarnitines	acylcarnitines	acylcarnitines	acylcarnitines	acylcarnitines	acylcarnitines	acylcarnitines	acylcarnitines	acylcarnitines	acylcarnitines	acylcarnitines	acylcarnitines	acylcarnitines	acylcarnitines	acylcarnitines	acylcarnitines	acylcarnitines	acylcarnitines	acylcarnitines	acylcarnitines	acylcarnitines	acylcarnitines	acylcarnitines	acylcarnitines	acylcarnitines	acylcarnitines	acylcarnitines	acylcarnitines	acylcarnitines	acylcarnitines	acylcarnitines	acylcarnitines	acylcarnitines	acylcarnitines	acylcarnitines	acylcarnitines	aminoacids	aminoacids	aminoacids	aminoacids	aminoacids	aminoacids	aminoacids	aminoacids
	Pearson	C0	C10	C10:1	C10:2	C12	C12:1	C12-DC	C14	C14:1	C14:1-OH	C14:2	C14:2-OH	C16	C16:1	C16:1-OH	C16:2	C16:2-OH	C16-OH	C18	C18:1	C18:1-OH	C18:2	C2	C3	C3:1	C3-DC (C4-OH)	C3-OH	C4	C4:1	C5	C5:1	C5:1-DC	C5-DC (C6-OH)	C5-M-DC	C5-OH (C3-DC-M)	C6 (C4:1-DC)	C6:1	C7-DC	C8	C9	Ala	Arg	Asn	Asp	Cit	Gln	Glu	Gly
acylcarnitines	C0	1	0.096611	-0.0782286	-0.103852	-0.0438858	-0.0744293	-0.106957	0.0826295	-0.101076	0.00582936	-0.0140628	0.109501	0.0756952	-0.136004	0.015012	-0.0976608	-0.196087	0.252556	-0.0432091	0.0353814	-0.134565	-0.112661	0.78519	0.722217	0.0059719	0.515216	-0.204532	0.689793	-0.147516	0.596921	0.160015	0.0611295	-0.16899	0.172837	0.468103	0.211591	0.00674483	0.0666498	0.0193822	-0.00439263	0.57671	0.534171	0.448823	-0.152553	#DIV/0!	0.467536	0.323424	0.217795
acylcarnitines	C10	0.096611	1	0.174431	0.342419	0.354481	0.0938341	0.0896741	0.298894	0.337546	0.398111	0.456489	0.405431	0.276496	0.305615	0.454612	0.439447	0.352895	0.505885	0.500716	0.395114	0.483749	0.385609	0.023845	0.154342	0.487264	0.364625	0.23532	0.159359	0.209639	0.370058	0.516613	0.232592	0.187778	0.48025	0.312205	0.210777	0.116702	0.207151	0.284646	0.371457	0.295392	0.285234	0.372715	-0.0474053	#DIV/0!	0.430018	0.174803	0.088873
acylcarnitines	C10:1	-0.0782286	0.0426062	1	0.599949	0.253458	0.906429	0.196375	0.131176	0.273213	0.300923	0.282747	0.33561	0.130368	0.14689	0.215278	0.178356	0.11416	0.20371	0.138158	0.0806679	0.111478	0.0608256	-0.0640798	0.0326625	0.238553	0.111552	0.171077	-0.0532178	0.285481	0.11959	0.125968	0.157204	0.139448	-0.06042	0.0343294	0.14269	0.178036	0.0317975	0.124123	0.289194	-0.0156744	0.159943	0.213164	-0.0541015	#DIV/0!	0.173491	-0.0958251	-0.0315707
acylcarnitines	C10:2	-0.103852	0.342419	0.599949	1	0.0160703	-0.0131957	-0.030852	0.0551075	-0.0513037	-0.119968	-0.117812	-0.100572	0.130685	-0.0732227	-0.0605526	-0.101224	0.0681578	-0.0723668	0.0376399	-0.0402802	0.0677243	-0.195902	0.113152	0.165792	-0.0334302	0.0834956	0.0418942	0.171543	-0.0682467	0.128102	-0.00600803	-0.0537854	-0.0718654	-0.00350686	0.0547918	0.0276309	-0.163493	-0.0729373	0.0525482	-0.0964287	0.11388	-0.00990631	-0.0300731	0.0626058	#DIV/0!	-0.0231861	-0.0101948	-0.156268
acylcarnitines	C12	-0.0438858	0.354481	0.253458	0.233127	1	0.19957	0.0571529	0.685937	0.546887	0.514388	0.589406	0.369175	0.741433	0.340709	0.39293	0.351022	0.270716	0.380825	0.390348	0.298167	0.349372	0.319491	-0.0936301	0.174429	0.271472	-0.00238515	0.168864	0.117224	0.179779	0.2335	0.174445	0.238335	0.0683676	0.00561894	-0.0928409	0.564421	0.156269	0.257712	0.614794	0.362713	0.0913185	-0.00739184	0.163139	-0.0331963	#DIV/0!	0.0142859	-0.0320775	0.287164
acylcarnitines	C12:1	-0.0744293	0.0938341	0.906429	0.550652	0.19957	1	0.304272	0.107439	0.234782	0.281045	0.241165	0.332086	0.0891934	0.0991225	0.154357	0.144426	0.131643	0.0924528	0.0993018	0.0273664	0.0269608	-0.0290249	-0.0614281	0.00377068	0.131315	0.064172	0.169164	-0.0675039	0.172467	0.10751	0.0405142	0.14307	0.124393	-0.032314	0.0612445	0.139116	0.131434	-0.00368318	0.0593584	0.173293	-0.0143466	0.107603	0.163041	-0.0528495	#DIV/0!	0.138016	-0.113122	-0.117088
acylcarnitines	C12-DC	-0.106957	0.0896741	0.196375	0.665515	0.0571529	0.304272	1	-0.00635751	0.151115	0.329023	0.154505	0.218151	-0.0315764	0.174494	0.245285	0.303033	0.345609	0.0898115	0.11424	0.0954302	0.176958	0.315421	-0.158444	-0.117312	0.148404	-0.0397937	0.586818	-0.176527	0.0251117	-0.0213031	0.061576	0.0364766	0.234543	0.321945	0.102354	-0.0129801	0.0582853	0.202104	0.0281734	0.169291	0.0371888	-0.0239949	0.0952704	-0.166192	#DIV/0!	0.00659548	-0.0809519	-0.147329
acylcarnitines	C14	0.0826295	0.298894	0.131176	0.123268	0.685937	0.107439	-0.00635751	1	0.594285	0.490575	0.601915	0.390182	0.856647	0.255977	0.260562	0.147891	0.271561	0.204507	0.347958	0.238931	0.306398	0.183962	0.0691053	0.297943	0.159737	-0.00137602	0.0278116	0.226158	0.0445309	0.350455	0.196393	0.0903819	0.0378961	0.0163592	-0.0147493	0.628584	0.0656098	0.204203	0.695085	0.210096	0.0468132	0.0860429	0.0976821	0.0343921	#DIV/0!	0.094666	0.00145973	0.0335335
acylcarnitines	C14:1	-0.101076	0.337546	0.273213	0.394735	0.546887	0.234782	0.151115	0.594285	1	0.662577	0.725743	0.506551	0.516576	0.582244	0.415959	0.477264	0.393448	0.368514	0.486255	0.395199	0.465273	0.518368	-0.138476	0.0139503	0.312819	-0.00640295	0.215767	0.0217379	0.041375	0.104192	0.199109	0.16707	0.203504	0.225181	-0.0759559	0.386942	0.211667	0.227934	0.397379	0.459463	0.0145331	0.0199137	0.18613	-0.106012	#DIV/0!	0.0323439	-0.0940689	0.00173726
acylcarnitines	C14:1-OH	0.00582936	0.398111	0.300923	0.470382	0.514388	0.281045	0.329023	0.490575	0.662577	1	0.740497	0.592421	0.375052	0.517096	0.592354	0.537752	0.415347	0.494795	0.499412	0.469615	0.504231	0.552367	-0.0510098	0.0706386	0.44241	0.13486	0.306948	0.0708884	0.184354	0.177401	0.298735	0.372778	0.300637	0.384323	0.118197	0.333029	0.34665	0.326217	0.293938	0.491619	0.113515	0.0920808	0.312135	-0.18227	#DIV/0!	0.207936	-0.0272877	0.0162414
acylcarnitines	C14:2	-0.0140628	0.456489	0.282747	0.426154	0.589406	0.241165	0.154505	0.601915	0.725743	0.740497	1	0.637062	0.493024	0.560455	0.508904	0.555223	0.474724	0.479299	0.553741	0.438727	0.513784	0.557052	-0.0551175	0.113855	0.496083	0.0891556	0.240411	0.116082	0.181596	0.268173	0.361802	0.350926	0.267359	0.312223	0.140878	0.378366	0.198179	0.313235	0.4562	0.586227	0.137155	0.134187	0.261957	-0.0832441	#DIV/0!	0.256738	-0.0672713	0.0188071
acylcarnitines	C14:2-OH	0.109501	0.405431	0.33561	0.501546	0.369175	0.332086	0.218151	0.390182	0.506551	0.592421	0.637062	1	0.306724	0.439357	0.490639	0.470109	0.404545	0.531026	0.401917	0.410837	0.353737	0.42339	0.0661158	0.170048	0.334296	0.264972	0.280785	0.21964	0.0902255	0.315739	0.36697	0.275509	0.22923	0.454164	0.304975	0.250855	0.204965	0.193666	0.226382	0.388618	0.330672	0.409583	0.490555	-0.0987839	#DIV/0!	0.458001	0.0506612	0.0213662
acylcarnitines	C16	0.0756952	0.276496	0.130368	0.0893835	0.741433	0.0891934	-0.0315764	0.856647	0.516576	0.375052	0.493024	0.306724	1	0.173605	0.196942	0.026307	0.208031	0.157759	0.265343	0.143616	0.22232	0.110437	0.0513445	0.377865	0.115078	-0.0419875	0.0202024	0.243866	0.063394	0.369034	0.0923386	-0.038008	-0.038723	-0.0503944	-0.0567995	0.669714	-0.0250225	0.0748893	0.748956	0.0926739	0.0826282	0.0297112	0.0932525	-0.0400407	#DIV/0!	0.0113728	0.00506824	0.0485338
acylcarnitines	C16:1	-0.136004	0.305615	0.14689	0.390857	0.340709	0.0991225	0.174494	0.255977	0.582244	0.517096	0.560455	0.439357	0.173605	1	0.604052	0.560416	0.510994	0.417615	0.515985	0.506013	0.560302	0.668354	-0.134615	-0.01341	0.483922	0.111994	0.244119	-0.0269676	0.165492	0.089981	0.389574	0.470188	0.215159	0.35568	0.054516	0.254636	0.306374	0.41573	0.314777	0.485343	0.0494418	0.0606327	0.188799	-0.0359916	#DIV/0!	0.0897984	0.0159538	-0.0160503
acylcarnitines	C16:1-OH	0.015012	0.454612	0.215278	0.443814	0.39293	0.154357	0.245285	0.260562	0.415959	0.592354	0.508904	0.490639	0.196942	0.604052	1	0.545395	0.471715	0.594355	0.538069	0.443988	0.504268	0.626926	-0.0738919	0.049912	0.403724	0.213876	0.319896	0.0648997	0.186801	0.189416	0.474044	0.57382	0.199163	0.321694	0.15544	0.250325	0.40719	0.427883	0.210506	0.526693	0.136052	0.20006	0.293199	-0.0752028	#DIV/0!	0.219738	0.0388216	0.0845957
acylcarnitines	C16:2	-0.0976608	0.439447	0.178356	0.476313	0.351022	0.144426	0.303033	0.147891	0.477264	0.537752	0.555223	0.470109	0.026307	0.560416	0.545395	1	0.55949	0.479983	0.518609	0.543584	0.574671	0.707506	-0.178937	-0.155895	0.514201	0.0718692	0.353493	-0.0189149	0.165453	0.035744	0.34174	0.430884	0.329368	0.351128	0.124375	0.132408	0.384692	0.397515	0.0788945	0.66269	0.116885	0.152052	0.26358	-0.0244594	#DIV/0!	0.201806	0.0005862	-0.00883293
acylcarnitines	C16:2-OH	-0.196087	0.352895	0.11416	0.423758	0.270716	0.131643	0.345609	0.271561	0.393448	0.415347	0.474724	0.404545	0.208031	0.510994	0.471715	0.55949	1	0.246786	0.435894	0.343694	0.475172	0.517192	-0.168413	-0.118593	0.370773	0.00113583	0.381707	-0.0476249	0.166917	0.0627016	0.330724	0.229288	0.172522	0.283615	0.0944653	0.243699	0.311373	0.275413	0.287139	0.412443	0.0714885	0.0541123	0.16762	0.0528934	#DIV/0!	0.0657288	-0.0138624	-0.170913
acylcarnitines	C16-OH	0.252556	0.505885	0.20371	0.455988	0.380825	0.0924528	0.0898115	0.204507	0.368514	0.494795	0.479299	0.531026	0.157759	0.417615	0.594355	0.479983	0.246786	1	0.501833	0.349959	0.44955	0.498197	0.160622	0.249635	0.425185	0.444634	0.325934	0.219672	0.271771	0.386068	0.410101	0.372809	0.332775	0.405691	0.39465	0.156626	0.257291	0.379265	0.180509	0.560642	0.491858	0.452742	0.624027	-0.058386	#DIV/0!	0.531893	0.218512	0.174948
acylcarnitines	C18	-0.0432091	0.500716	0.138158	0.366761	0.390348	0.0993018	0.11424	0.347958	0.486255	0.499412	0.553741	0.401917	0.265343	0.515985	0.538069	0.518609	0.435894	0.501833	1	0.516971	0.658689	0.510218	-0.102231	0.0615715	0.516407	0.0985507	0.352481	0.0324165	0.228418	0.181203	0.446065	0.369767	0.217166	0.323344	0.0465476	0.233464	0.208068	0.417008	0.323189	0.535902	0.156262	0.108058	0.249473	-0.0204814	#DIV/0!	0.211168	-0.0617408	-0.0348929
acylcarnitines	C18:1	0.0353814	0.395114	0.0806679	0.328584	0.298167	0.0273664	0.0954302	0.238931	0.395199	0.469615	0.438727	0.410837	0.143616	0.506013	0.443988	0.543584	0.343694	0.349959	0.516971	1	0.487094	0.571017	-0.0815783	-0.0193898	0.390791	0.0313594	0.235514	0.00873529	0.0837655	-0.0181442	0.353226	0.331465	0.249236	0.435887	0.151053	0.218976	0.183725	0.17846	0.14715	0.426557	0.0978808	0.202401	0.213993	-0.017107	#DIV/0!	0.221811	0.0798808	0.146503
acylcarnitines	C18:1-OH	-0.134565	0.483749	0.111478	0.416662	0.349372	0.0269608	0.176958	0.306398	0.465273	0.504231	0.513784	0.353737	0.22232	0.560302	0.504268	0.574671	0.475172	0.44955	0.658689	0.487094	1	0.598808	-0.154194	-0.0522519	0.565129	0.12188	0.37613	-0.0630177	0.243381	0.08739	0.368283	0.304617	0.282063	0.279616	0.0818359	0.193787	0.273082	0.309881	0.28311	0.476987	0.111445	0.0738657	0.226864	0.00320353	#DIV/0!	0.136451	-0.0151752	-0.0585016
acylcarnitines	C18:2	-0.112661	0.385609	0.0608256	0.537476	0.319491	-0.0290249	0.315421	0.183962	0.518368	0.552367	0.557052	0.42339	0.110437	0.668354	0.626926	0.707506	0.517192	0.498197	0.510218	0.571017	0.598808	1	-0.185181	-0.101876	0.509673	0.026847	0.429071	-0.0542797	0.170951	0.0232906	0.412669	0.383127	0.327754	0.446703	0.125253	0.108019	0.268567	0.359281	0.206978	0.600206	0.0903995	0.13317	0.283172	-0.0596612	#DIV/0!	0.196517	0.0665129	0.0556701
acylcarnitines	C2	0.78519	0.023845	-0.0640798	-0.189165	-0.0936301	-0.0614281	-0.158444	0.0691053	-0.138476	-0.0510098	-0.0551175	0.0661158	0.0513445	-0.134615	-0.0738919	-0.178937	-0.168413	0.160622	-0.102231	-0.0815783	-0.154194	-0.185181	1	0.785282	-0.0511821	0.588913	-0.244825	0.734611	0.000625332	0.644788	0.108715	0.0325377	-0.11525	0.0516157	0.517026	0.31356	-0.00658811	0.0693407	0.0673429	0.0299502	0.623994	0.401561	0.391205	-0.15547	#DIV/0!	0.334176	0.192666	0.228458
acylcarnitines	C3	0.722217	0.154342	0.0326625	-0.0767214	0.174429	0.00377068	-0.117312	0.297943	0.0139503	0.0706386	0.113855	0.170048	0.377865	-0.01341	0.049912	-0.155895	-0.118593	0.249635	0.0615715	-0.0193898	-0.0522519	-0.101876	0.785282	1	0.0817725	0.491049	-0.15538	0.741146	0.123298	0.774392	0.191133	0.034998	-0.0720979	0.0482896	0.430764	0.397895	-0.0541765	0.0914952	0.294125	0.0107298	0.641829	0.378717	0.423822	-0.12901	#DIV/0!	0.360421	0.312299	0.210467
acylcarnitines	C3:1	0.0059719	0.487264	0.238553	0.374642	0.271472	0.131315	0.148404	0.159737	0.312819	0.44241	0.496083	0.334296	0.115078	0.483922	0.403724	0.514201	0.370773	0.425185	0.516407	0.390791	0.565129	0.509673	-0.0511821	0.0817725	1	0.234826	0.343906	0.130475	0.469111	0.129051	0.526073	0.347651	0.23131	0.297835	0.157915	0.123405	0.233869	0.261282	0.236148	0.4494	0.256226	0.136362	0.237897	0.0568109	#DIV/0!	0.270992	0.0179578	0.00132416
acylcarnitines	C3-DC (C4-OH)	0.515216	0.364625	0.111552	0.0947528	-0.00238515	0.064172	-0.0397937	-0.00137602	-0.00640295	0.13486	0.0891556	0.264972	-0.0419875	0.111994	0.213876	0.0718692	0.00113583	0.444634	0.0985507	0.0313594	0.12188	0.026847	0.588913	0.491049	0.234826	1	0.0246507	0.517148	0.229909	0.560229	0.336558	0.267707	-0.0150983	0.276062	0.639957	0.135771	0.120506	0.224341	0.0172513	0.226181	0.61448	0.544984	0.562742	-0.122548	#DIV/0!	0.610061	0.219539	0.220049
acylcarnitines	C3-OH	-0.204532	0.23532	0.171077	0.638086	0.168864	0.169164	0.586818	0.0278116	0.215767	0.306948	0.240411	0.280785	0.0202024	0.244119	0.319896	0.353493	0.381707	0.325934	0.352481	0.235514	0.37613	0.429071	-0.244825	-0.15538	0.343906	0.0246507	1	-0.18523	0.375195	-0.031924	0.210738	0.141119	0.248419	0.394516	0.0837661	0.0306393	0.0524682	0.215269	0.0703116	0.278644	0.0410693	-0.00711115	0.174527	-0.0890632	#DIV/0!	0.0700087	-0.0880243	-0.0391445
acylcarnitines	C4	0.689793	0.159359	-0.0532178	-0.103592	0.117224	-0.0675039	-0.176527	0.226158	0.0217379	0.0708884	0.116082	0.21964	0.243866	-0.0269676	0.0648997	-0.0189149	-0.0476249	0.219672	0.0324165	0.00873529	-0.0630177	-0.0542797	0.734611	0.741146	0.130475	0.517148	-0.18523	1	-0.0462796	0.674452	0.238749	0.0596022	-0.155625	0.0586705	0.373316	0.40012	-0.00594022	0.14884	0.188633	0.103284	0.564691	0.389762	0.354564	-0.0675549	#DIV/0!	0.349047	0.206446	0.205605
acylcarnitines	C4:1	-0.147516	0.209639	0.285481	0.173647	0.179779	0.172467	0.0251117	0.0445309	0.041375	0.184354	0.181596	0.0902255	0.063394	0.165492	0.186801	0.165453	0.166917	0.271771	0.228418	0.0837655	0.243381	0.170951	0.000625332	0.123298	0.469111	0.229909	0.375195	-0.0462796	1	0.104614	0.285418	0.206634	0.175599	0.00701429	0.140896	0.00601961	0.161632	0.0363586	0.16326	0.290098	0.111362	-0.0243684	0.111088	-0.0186984	#DIV/0!	0.101621	-0.0341029	0.0191425
acylcarnitines	C5	0.596921	0.370058	0.11959	0.0941911	0.2335	0.10751	-0.0213031	0.350455	0.104192	0.177401	0.268173	0.315739	0.369034	0.089981	0.189416	0.035744	0.0627016	0.386068	0.181203	-0.0181442	0.08739	0.0232906	0.644788	0.774392	0.129051	0.560229	-0.031924	0.674452	0.104614	1	0.330269	0.228082	-0.0098594	0.18513	0.600942	0.414074	0.0800085	0.175303	0.358399	0.193864	0.603892	0.456051	0.515833	-0.11515	#DIV/0!	0.545211	0.256237	0.204679
acylcarnitines	C5:1	0.160015	0.516613	0.125968	0.232637	0.174445	0.0405142	0.061576	0.196393	0.199109	0.298735	0.361802	0.36697	0.0923386	0.389574	0.474044	0.34174	0.330724	0.410101	0.446065	0.353226	0.368283	0.412669	0.108715	0.191133	0.526073	0.336558	0.210738	0.238749	0.285418	0.330269	1	0.322055	0.0841812	0.335037	0.362531	0.0935762	0.168136	0.357661	0.282878	0.399582	0.267411	0.194873	0.302677	0.0507174	#DIV/0!	0.359506	0.0982166	0.0667345
acylcarnitines	C5:1-DC	0.0611295	0.232592	0.157204	0.151328	0.238335	0.14307	0.0364766	0.0903819	0.16707	0.372778	0.350926	0.275509	-0.038008	0.470188	0.57382	0.430884	0.229288	0.372809	0.369767	0.331465	0.304617	0.383127	0.0325377	0.034998	0.347651	0.267707	0.141119	0.0596022	0.206634	0.228082	0.322055	1	0.0793777	0.176423	0.190629	0.171494	0.541139	0.382716	0.0779459	0.394508	0.06428	0.173898	0.179937	-0.117282	#DIV/0!	0.207934	-0.038775	0.0569381
acylcarnitines	C5-DC (C6-OH)	-0.16899	0.187778	0.139448	0.355327	0.0683676	0.124393	0.234543	0.0378961	0.203504	0.300637	0.267359	0.22923	-0.038723	0.215159	0.199163	0.329368	0.172522	0.332775	0.217166	0.249236	0.282063	0.327754	-0.11525	-0.0720979	0.23131	-0.0150983	0.248419	-0.155625	0.175599	-0.0098594	0.0841812	0.0793777	1	0.2542	0.0959037	-0.107145	0.0248706	-0.0508281	-0.0508327	0.197717	0.158457	0.0305292	0.119915	0.0171203	#DIV/0!	0.168838	0.0460075	0.0443354
acylcarnitines	C5-M-DC	0.172837	0.48025	-0.06042	0.428107	0.00561894	-0.032314	0.321945	0.0163592	0.225181	0.384323	0.312223	0.454164	-0.0503944	0.35568	0.321694	0.351128	0.283615	0.405691	0.323344	0.435887	0.279616	0.446703	0.0516157	0.0482896	0.297835	0.276062	0.394516	0.0586705	0.00701429	0.18513	0.335037	0.176423	0.2542	1	0.476568	-0.0049047	-0.055247	0.0515632	-0.0435011	0.242439	0.309689	0.290692	0.383682	-0.0399989	#DIV/0!	0.382754	0.148724	0.0567947
acylcarnitines	C5-OH (C3-DC-M)	0.468103	0.312205	0.0343294	0.173767	-0.0928409	0.0612445	0.102354	-0.0147493	-0.0759559	0.118197	0.140878	0.304975	-0.0567995	0.054516	0.15544	0.124375	0.0944653	0.39465	0.0465476	0.151053	0.0818359	0.125253	0.517026	0.430764	0.157915	0.639957	0.0837661	0.373316	0.140896	0.600942	0.362531	0.190629	0.0959037	0.476568	1	0.0956102	0.0791647	0.0519971	0.00674956	0.240004	0.56478	0.528404	0.525737	-0.058676	#DIV/0!	0.622744	0.219606	0.206034
acylcarnitines	C6 (C4:1-DC)	0.211591	0.210777	0.14269	0.0823778	0.564421	0.139116	-0.0129801	0.628584	0.386942	0.333029	0.378366	0.250855	0.669714	0.254636	0.250325	0.132408	0.243699	0.156626	0.233464	0.218976	0.193787	0.108019	0.31356	0.397895	0.123405	0.135771	0.0306393	0.40012	0.00601961	0.414074	0.0935762	0.171494	-0.107145	-0.0049047	0.0956102	1	0.196956	0.232953	0.619586	0.195582	0.188243	0.117441	0.164839	-0.0504563	#DIV/0!	-0.00673706	-0.0446159	0.143199
acylcarnitines	C6:1	0.00674483	0.116702	0.178036	0.0499721	0.156269	0.131434	0.0582853	0.0656098	0.211667	0.34665	0.198179	0.204965	-0.0250225	0.306374	0.40719	0.384692	0.311373	0.257291	0.208068	0.183725	0.273082	0.268567	-0.00658811	-0.0541765	0.233869	0.120506	0.0524682	-0.00594022	0.161632	0.0800085	0.168136	0.541139	0.0248706	-0.055247	0.0791647	0.196956	1	0.290502	-0.0160741	0.333902	0.00504336	0.129899	0.173487	-0.117025	#DIV/0!	0.059808	-0.00645451	0.0973283
acylcarnitines	C7-DC	0.0666498	0.207151	0.0317975	0.210561	0.257712	-0.00368318	0.202104	0.204203	0.227934	0.326217	0.313235	0.193666	0.0748893	0.41573	0.427883	0.397515	0.275413	0.379265	0.417008	0.17846	0.309881	0.359281	0.0693407	0.0914952	0.261282	0.224341	0.215269	0.14884	0.0363586	0.175303	0.357661	0.382716	-0.0508281	0.0515632	0.0519971	0.232953	0.290502	1	0.23462	0.419167	0.0979876	0.0972164	0.148587	-0.112596	#DIV/0!	0.121273	-0.0406871	0.00372504
acylcarnitines	C8	0.0193822	0.284646	0.124123	0.174537	0.614794	0.0593584	0.0281734	0.695085	0.397379	0.293938	0.4562	0.226382	0.748956	0.314777	0.210506	0.0788945	0.287139	0.180509	0.323189	0.14715	0.28311	0.206978	0.0673429	0.294125	0.236148	0.0172513	0.0703116	0.188633	0.16326	0.358399	0.282878	0.0779459	-0.0508327	-0.0435011	0.00674956	0.619586	-0.0160741	0.23462	1	0.18804	0.101084	0.0208681	0.0725914	0.0417553	#DIV/0!	0.0560641	-0.0568625	0.0561055
acylcarnitines	C9	-0.00439263	0.371457	0.289194	0.483463	0.362713	0.173293	0.169291	0.210096	0.459463	0.491619	0.586227	0.388618	0.0926739	0.485343	0.526693	0.66269	0.412443	0.560642	0.535902	0.426557	0.476987	0.600206	0.0299502	0.0107298	0.4494	0.226181	0.278644	0.103284	0.290098	0.193864	0.399582	0.394508	0.197717	0.242439	0.240004	0.195582	0.333902	0.419167	0.18804	1	0.113537	0.181056	0.313687	-0.0521229	#DIV/0!	0.303884	-0.0803798	0.108619
aminoacids	Ala	0.57671	0.295392	-0.0156744	0.143153	0.0913185	-0.0143466	0.0371888	0.0468132	0.0145331	0.113515	0.137155	0.330672	0.0826282	0.0494418	0.136052	0.116885	0.0714885	0.491858	0.156262	0.0978808	0.111445	0.0903995	0.623994	0.641829	0.256226	0.61448	0.0410693	0.564691	0.111362	0.603892	0.267411	0.06428	0.158457	0.309689	0.56478	0.188243	0.00504336	0.0979876	0.101084	0.113537	1	0.598501	0.710791	-0.125089	#DIV/0!	0.59486	0.372443	0.328588
aminoacids	Arg	0.534171	0.285234	0.159943	0.219282	-0.00739184	0.107603	-0.0239949	0.0860429	0.0199137	0.0920808	0.134187	0.409583	0.0297112	0.0606327	0.20006	0.152052	0.0541123	0.452742	0.108058	0.202401	0.0738657	0.13317	0.401561	0.378717	0.136362	0.544984	-0.00711115	0.389762	-0.0243684	0.456051	0.194873	0.173898	0.0305292	0.290692	0.528404	0.117441	0.129899	0.0972164	0.0208681	0.181056	0.598501	1	0.715424	-0.171421	#DIV/0!	0.777485	0.340264	0.284547
aminoacids	Asn	0.448823	0.372715	0.213164	0.394163	0.163139	0.163041	0.0952704	0.0976821	0.18613	0.312135	0.261957	0.490555	0.0932525	0.188799	0.293199	0.26358	0.16762	0.624027	0.249473	0.213993	0.226864	0.283172	0.391205	0.423822	0.237897	0.562742	0.174527	0.354564	0.111088	0.515833	0.302677	0.179937	0.119915	0.383682	0.525737	0.164839	0.173487	0.148587	0.0725914	0.313687	0.710791	0.715424	1	-0.286935	#DIV/0!	0.683637	0.337319	0.257472
aminoacids	Asp	-0.152553	-0.0474053	-0.0541015	-0.0830204	-0.0331963	-0.0528495	-0.166192	0.0343921	-0.106012	-0.18227	-0.0832441	-0.0987839	-0.0400407	-0.0359916	-0.0752028	-0.0244594	0.0528934	-0.058386	-0.0204814	-0.017107	0.00320353	-0.0596612	-0.15547	-0.12901	0.0568109	-0.122548	-0.0890632	-0.0675549	-0.0186984	-0.11515	0.0507174	-0.117282	0.0171203	-0.0399989	-0.058676	-0.0504563	-0.117025	-0.112596	0.0417553	-0.0521229	-0.125089	-0.171421	-0.286935	1	#DIV/0!	0.0522513	0.166752	-0.0810391
aminoacids	Cit	#DIV/0!	#DIV/0!	#DIV/0!	#DIV/0!	#DIV/0!	#DIV/0!	#DIV/0!	#DIV/0!	#DIV/0!	#DIV/0!	#DIV/0!	#DIV/0!	#DIV/0!	#DIV/0!	#DIV/0!	#DIV/0!	#DIV/0!	#DIV/0!	#DIV/0!	#DIV/0!	#DIV/0!	#DIV/0!	#DIV/0!	#DIV/0!	#DIV/0!	#DIV/0!	#DIV/0!	#DIV/0!	#DIV/0!	#DIV/0!	#DIV/0!	#DIV/0!	#DIV/0!	#DIV/0!	#DIV/0!	#DIV/0!	#DIV/0!	#DIV/0!	#DIV/0!	#DIV/0!	#DIV/0!	#DIV/0!	#DIV/0!	#DIV/0!	#DIV/0!	#DIV/0!	#DIV/0!	#DIV/0!
aminoacids	Gln	0.467536	0.430018	0.173491	0.291477	0.0142859	0.138016	0.00659548	0.094666	0.0323439	0.207936	0.256738	0.458001	0.0113728	0.0897984	0.219738	0.201806	0.0657288	0.531893	0.211168	0.221811	0.136451	0.196517	0.334176	0.360421	0.270992	0.610061	0.0700087	0.349047	0.101621	0.545211	0.359506	0.207934	0.168838	0.382754	0.622744	-0.00673706	0.059808	0.121273	0.0560641	0.303884	0.59486	0.777485	0.683637	0.0522513	#DIV/0!	1	0.313142	0.204061
aminoacids	Glu	0.323424	0.174803	-0.0958251	-0.0323969	-0.0320775	-0.113122	-0.0809519	0.00145973	-0.0940689	-0.0272877	-0.0672713	0.0506612	0.00506824	0.0159538	0.0388216	0.0005862	-0.0138624	0.218512	-0.0617408	0.0798808	-0.0151752	0.0665129	0.192666	0.312299	0.0179578	0.219539	-0.0880243	0.206446	-0.0341029	0.256237	0.0982166	-0.038775	0.0460075	0.148724	0.219606	-0.0446159	-0.00645451	-0.0406871	-0.0568625	-0.0803798	0.372443	0.340264	0.337319	0.166752	#DIV/0!	0.313142	1	0.214793
aminoacids	Gly	0.217795	0.455285	0.461646	0.178117	0.508939	0.603867	0.519595	0.0335335	0.00173726	0.0162414	0.0188071	0.0213662	0.0485338	-0.0160503	0.0845957	-0.00883293	-0.170913	0.174948	-0.0348929	0.146503	-0.0585016	0.0556701	0.228458	0.210467	0.00132416	0.220049	-0.0391445	0.205605	0.0191425	0.204679	0.0667345	0.0569381	0.0443354	0.0567947	0.206034	0.143199	0.0973283	0.00372504	0.0561055	0.108619	0.328588	0.284547	0.257472	-0.0810391	#DIV/0!	0.204061	0.214793	1
aminoacids	His	0.455285	0.337733	0.205903	0.289797	0.135653	0.197718	0.0866693	0.159588	0.127307	0.25887	0.240831	0.469029	0.111522	0.112067	0.215094	0.185968	0.10027	0.439133	0.152691	0.269547	0.156313	0.175304	0.351082	0.318933	0.209203	0.566802	0.0734455	0.282566	0.0741958	0.437413	0.279361	0.20567	0.0492014	0.300728	0.578584	0.0914479	0.146586	0.14641	0.0746752	0.225884	0.545513	0.67775	0.686635	-0.192316	#DIV/0!	0.791045	0.2326	0.249595
aminoacids	Ile	0.461646	0.390129	-0.00197988	0.123001	0.0081255	-0.0260061	-0.0385595	-0.00722937	-0.00809402	0.14621	0.160193	0.320888	0.0276911	0.0151353	0.186223	0.137848	0.0941986	0.421741	0.169401	0.110305	0.113648	0.178665	0.403277	0.50081	0.182888	0.420565	0.0393445	0.417795	0.111285	0.522533	0.25695	0.0829454	0.217899	0.33937	0.448962	-0.0380659	-0.0720153	-0.0420023	0.022525	0.114542	0.602225	0.42649	0.501915	-0.00391394	#DIV/0!	0.520979	0.430404	0.135639
aminoacids	Leu	0.178117	0.210937	-0.0408217	-0.0106291	-0.0253897	-0.0495576	-0.142422	-0.0623549	-0.0827482	-0.0154755	0.00834704	0.15747	-0.00960465	-0.0436769	0.0734742	0.0472885	0.0947512	0.171689	0.0234322	-0.00549255	0.0268136	0.0945384	0.103305	0.150453	0.0675844	0.147677	-0.0333979	0.16237	0.060861	0.182671	0.0921451	0.00266854	0.103279	0.209693	0.198517	-0.121557	-0.0930546	-0.147602	-0.0209355	-0.045734	0.186535	0.12091	0.136763	0.284061	#DIV/0!	0.247451	0.273195	0.0140215
aminoacids	Lys	0.508939	0.405993	0.0762054	0.258328	0.198144	0.0371144	0.07864	0.147724	0.120409	0.352969	0.276545	0.534256	0.140299	0.120588	0.308127	0.214855	0.0927395	0.640294	0.254017	0.204588	0.217027	0.228795	0.459978	0.545573	0.287786	0.568889	0.140151	0.497037	0.12721	0.602235	0.344059	0.186839	0.260814	0.392165	0.554031	0.106207	0.0999393	0.0984005	0.0801404	0.26815	0.771245	0.643448	0.724348	-0.124535	#DIV/0!	0.727747	0.280275	0.277537
aminoacids	Met	0.603867	0.0875487	0.0434904	-0.0381594	-0.0151965	0.049977	-0.0283432	0.0332413	-0.0770475	0.0693922	-0.00104356	0.237762	0.0525043	-0.113082	0.0150846	-0.0852294	-0.158951	0.276935	0.0415101	-0.0234475	-0.0536618	-0.150462	0.616341	0.614867	0.0239228	0.532722	-0.0697866	0.443813	0.0501038	0.54238	0.177174	0.115706	-0.0632691	0.0800048	0.457692	0.117631	0.0860667	0.0484389	0.0367044	0.00387653	0.653716	0.539768	0.516854	-0.181242	#DIV/0!	0.493656	0.226703	0.220262
aminoacids	Orn	0.519595	0.304632	0.0463131	0.138659	0.0972474	-0.00328596	-0.0198754	0.100676	0.0248752	0.194524	0.161379	0.404648	0.0950469	-0.00751102	0.250225	0.134164	0.0202097	0.473652	0.103618	0.168419	0.0616076	0.188572	0.375994	0.459043	0.137974	0.48334	0.0514013	0.466032	0.0898372	0.522142	0.25902	0.159152	0.112992	0.257947	0.435903	0.047569	0.0532575	0.0351957	0.0556694	0.202167	0.559312	0.687495	0.587508	-0.0895152	#DIV/0!	0.654893	0.401807	0.282082
aminoacids	Phe	0.398513	0.292335	0.0413203	0.114908	-0.00221819	0.0213469	-0.0186054	0.0761334	-0.0355019	0.0999428	0.0982809	0.265445	0.0274566	-0.00254363	0.101348	0.0983781	0.0593702	0.31793	0.0718208	0.225891	0.105727	0.119699	0.336842	0.370099	0.180641	0.4216	0.135594	0.305543	0.159276	0.424747	0.183288	0.128571	0.074509	0.258713	0.452704	0.0236703	0.0717439	0.00398448	0.00880738	0.108491	0.467803	0.457215	0.482199	0.00694345	#DIV/0!	0.572451	0.368357	0.184304
aminoacids	Pro	0.141041	0.179631	-0.0153367	0.0393724	0.0283645	-0.0523578	-0.154663	-0.0200102	0.00293121	-0.0138633	-0.00037744	0.223994	0.0181199	0.0611004	0.0904906	0.086467	0.0924355	0.144477	-0.0687886	0.263086	0.0717998	0.200957	0.0507924	0.0820321	0.0365789	0.0728704	-0.0196401	0.0826074	0.00943306	0.06065	0.0995007	0.0171872	0.0927232	0.200692	0.171716	0.00662582	-0.00477016	-0.141461	0.00842222	-0.0110344	0.177431	0.193031	0.186126	0.313823	#DIV/0!	0.20173	0.49922	0.190542
aminoacids	Ser	0.214346	0.453482	0.145332	0.284563	0.0869785	0.0977159	0.00220683	0.156058	0.13676	0.224632	0.276833	0.440001	0.0866097	0.0832546	0.21128	0.212498	0.127188	0.420986	0.218875	0.230188	0.216376	0.206324	0.104412	0.146777	0.241902	0.425768	0.104235	0.20331	0.0916308	0.2823	0.307155	0.104951	0.167212	0.347125	0.369506	0.0086946	0.0204326	0.0278909	0.158504	0.246134	0.398481	0.572542	0.495869	0.127385	#DIV/0!	0.737862	0.227328	0.225773
aminoacids	Thr	0.477845	0.283602	0.116182	0.179501	0.114395	0.0872997	0.00198576	0.18596	0.0396611	0.178599	0.19798	0.38261	0.119619	-0.0110407	0.0973821	0.0887879	0.00541293	0.43074	0.192328	0.150694	0.172779	0.0940404	0.387395	0.453144	0.171582	0.509575	-0.0150461	0.367097	0.0379523	0.48725	0.270649	0.110181	0.0347977	0.259648	0.471924	0.0395361	-0.0077048	0.097218	0.0858852	0.17146	0.602021	0.708228	0.74674	-0.0608408	#DIV/0!	0.720224	0.353968	0.240211
aminoacids	Trp	0.422707	0.495038	0.0566588	0.2359	0.115986	0.00401301	-0.0174992	0.184602	0.165073	0.209249	0.242112	0.462249	0.165245	0.156231	0.225445	0.185824	0.138584	0.463827	0.177587	0.317933	0.238651	0.223052	0.328927	0.378383	0.236469	0.45138	0.0797923	0.296321	0.0408822	0.403096	0.276332	0.074273	0.124723	0.442876	0.470637	0.137038	0.0147404	-0.0106921	0.149386	0.143848	0.557972	0.574405	0.648379	0.122639	#DIV/0!	0.670609	0.395839	0.180021
aminoacids	Tyr	0.534033	0.345286	0.00946466	0.123219	0.0472151	-0.0125116	-0.0530357	0.0273275	0.045276	0.13709	0.165151	0.378765	0.0877967	0.0742587	0.231463	0.102484	0.0121449	0.459646	0.0928879	0.156896	0.116685	0.144447	0.420869	0.50547	0.165531	0.465893	0.0304554	0.383218	0.0315974	0.500992	0.222547	0.146996	0.18615	0.389575	0.478524	0.0440721	-0.00638237	-0.0595004	0.0362167	0.0977181	0.6624	0.602503	0.643388	-0.186088	#DIV/0!	0.591152	0.38752	0.212968
aminoacids	Val	0.599416	0.357222	0.0651686	0.153763	0.0219611	0.0382755	0.0285295	0.0393202	0.00272091	0.176874	0.161789	0.33942	0.0616574	0.00297237	0.164899	0.0946828	0.0615415	0.460077	0.133186	0.0891241	0.0986145	0.0821028	0.57644	0.66961	0.196874	0.563528	0.0518627	0.557724	0.11381	0.636089	0.262865	0.080578	0.256822	0.296324	0.538594	0.0214146	-0.0128567	0.00174573	-0.00707798	0.0937971	0.786607	0.560673	0.665299	-0.121546	#DIV/0!	0.623069	0.455563	0.238792
biogenic amines	Ac-Orn	-0.0126295	-0.124472	-0.137627	-0.159818	-0.0881675	-0.145014	-0.207554	-0.0419716	-0.147552	-0.263742	-0.131461	-0.120718	-0.0659131	-0.141476	-0.0889372	-0.0904126	0.0817837	-0.149605	-0.157566	-0.132973	-0.0925433	-0.0573799	-0.0235231	-0.128373	-0.017456	-0.110883	-0.1547	0.124846	-0.103754	-0.144374	0.0190805	-0.146063	-0.13044	-0.113201	-0.0927962	-0.0440325	-0.0986329	-0.16014	0.00258862	-0.0547623	-0.149802	-0.178877	-0.291069	0.679517	#DIV/0!	-0.0821495	0.113252	-0.0893208
biogenic amines	ADMA	0.37518	0.17548	0.0938125	0.2308	0.0903711	0.0646163	0.107395	0.123659	0.0423216	0.0633708	0.11025	0.254296	0.0635034	0.0391696	0.122244	0.0781276	0.10639	0.375757	0.0866521	0.0368006	0.0372621	0.0757725	0.39714	0.336481	0.0768022	0.432383	0.152824	0.317044	0.124253	0.367503	0.115772	0.0941993	0.0836964	0.163364	0.404816	0.146568	0.0546236	0.223855	0.182308	0.173546	0.529087	0.553987	0.477377	-0.221948	#DIV/0!	0.493003	0.0700297	0.215827
biogenic amines	alpha-AAA	-0.15954	-0.000848675	-0.0812028	-0.100037	-0.0503748	-0.0820556	-0.197711	-0.0171824	-0.123518	-0.186094	-0.0883282	-0.0771271	-0.0469538	-0.0536596	-0.0701984	-0.0320475	0.0859049	-0.0731219	-0.0476318	-0.0354266	-0.0110254	-0.0258442	-0.195361	-0.168464	0.0169627	-0.142042	-0.089588	-0.0889862	-0.00520319	-0.144775	0.0264365	-0.119541	0.0216921	0.0239438	-0.059611	-0.116009	-0.149859	-0.193822	0.00572191	-0.0879856	-0.176932	-0.191149	-0.288867	0.89793	#DIV/0!	0.0212288	0.162264	-0.115253
biogenic amines	c4-OH-Pro	-0.0927854	0.0935385	-0.0564081	-0.0932208	-0.0681878	-0.04503	-0.209431	-0.0795859	-0.0936978	-0.126986	-0.0646375	-0.00120539	-0.0436406	-0.0284877	-0.00251834	-0.00472264	0.0754493	-0.0146388	-0.0486649	-0.0342575	-0.00581793	0.0486831	-0.14553	-0.12093	-0.0440567	-0.117181	-0.0719153	-0.0812473	0.018852	-0.109238	0.0172631	-0.0354416	0.0445264	0.13808	0.00796092	-0.117951	-0.111776	-0.217757	-0.0444744	-0.103525	-0.175804	-0.130291	-0.112321	0.470373	#DIV/0!	-0.0271645	0.119634	-0.132845
biogenic amines	Carnosine	-0.089805	0.0763547	-0.0687471	-0.0898861	-0.0546504	-0.0632512	-0.158986	-0.0953155	-0.0960559	-0.100037	-0.0707135	-0.00399214	-0.0365555	-0.0696416	-0.0280331	-0.00945198	0.0917567	-0.0612379	-0.062476	-0.0500255	-0.0377395	0.03761	-0.157179	-0.1419	-0.035967	-0.101162	-0.0539564	-0.0891392	0.0391689	-0.1126	-0.0326574	-0.0672057	0.0137058	0.0872488	-0.0357295	-0.159522	-0.116472	-0.199213	-0.0200263	-0.116691	-0.161754	-0.136107	-0.154237	0.357413	#DIV/0!	-0.0240327	0.12766	-0.0964453
biogenic amines	Creatinine	0.349474	0.28634	0.0451588	0.225696	-0.0328998	-0.0102183	0.00813667	0.0741972	0.053339	0.118832	0.159123	0.348131	0.0299343	0.101939	0.177692	0.102585	-0.0166159	0.455439	0.0602977	0.083096	0.0963201	0.166943	0.339968	0.306104	0.123768	0.593345	0.00680811	0.343228	0.0399165	0.493269	0.331612	0.0940072	0.139291	0.368642	0.677634	0.0935628	-0.0129413	0.145567	0.0696331	0.242409	0.60804	0.661152	0.599795	-0.0189281	#DIV/0!	0.710292	0.326859	0.273852
biogenic amines	DOPA	0.0812052	0.0220233	-0.0189354	-0.116026	-0.0661221	-0.0708462	-0.122302	-0.0457978	-0.15411	-0.0876394	-0.100997	-0.0478364	-0.0375675	-0.164555	-0.112657	-0.0986176	-0.038622	0.0115928	-0.0712501	-0.0556982	-0.111181	-0.107599	0.0203425	0.0351251	0.0575045	0.0817433	-0.0927358	0.0596816	0.117614	-0.0134057	-0.0192724	-0.158876	-0.0412138	-0.0345256	0.000386257	-0.134351	-0.10392	-0.0761673	-0.0168504	-0.103771	0.0529822	0.0272211	-0.144329	0.4964	#DIV/0!	0.179737	0.189704	0.00131593
biogenic amines	Dopamine	-0.0935631	0.0378176	-0.0749833	-0.150702	-0.0752878	-0.0606289	-0.263983	-0.0523188	-0.129079	-0.185011	-0.0970349	-0.0604706	-0.0476834	-0.0193676	-0.041808	-0.0532771	0.0245021	-0.0234001	-0.0420682	-0.0438929	-0.0155308	-0.0184545	-0.123468	-0.0822895	-0.0364967	-0.114514	-0.106141	-0.0607282	0.000328717	-0.105595	0.0375163	-0.0348647	0.0323764	0.094421	0.00710952	-0.0655897	-0.102808	-0.201747	-0.043824	-0.120291	-0.162968	-0.14128	-0.139464	0.630397	#DIV/0!	-0.027944	0.125759	-0.13284
biogenic amines	Histamine	-0.147126	0.0830806	-0.0128435	-0.095677	0.113608	0.0200272	-0.176926	0.11449	-0.0762448	-0.166044	-0.0675468	-0.0865566	0.221626	-0.0481575	-0.0396563	-0.0834136	0.0175155	-0.0851611	-0.0632987	-0.0497966	-0.0245562	-0.0668185	-0.156999	-0.0242918	-0.0571043	-0.200733	-0.104103	-0.0339012	-0.0201273	-0.045701	-0.0104833	-0.104699	-0.00567208	-0.0125566	-0.0660618	0.115443	-0.154439	-0.186423	0.149892	-0.127832	-0.214119	-0.214603	-0.233776	0.685539	#DIV/0!	-0.0930668	0.0761665	-0.146703
biogenic amines	Kynurenine	0.393273	0.0920363	-0.122164	-0.157823	0.0282868	-0.128751	-0.215027	0.0353085	-0.0982572	-0.0939943	-0.0977912	0.0366271	0.147491	-0.166464	-0.0203377	-0.123937	-0.161526	0.104096	-0.134912	-0.0957564	-0.0577979	-0.0717278	0.434757	0.426245	-0.0808077	0.26719	-0.167224	0.392062	0.0226655	0.398128	0.0841545	-0.0654345	0.0183713	0.0277797	0.261669	0.0850334	-0.142286	-0.138406	0.106094	-0.0536174	0.421381	0.213232	0.268562	0.0149186	#DIV/0!	0.187992	0.419368	0.198192
biogenic amines	Met-SO	#DIV/0!	#DIV/0!	#DIV/0!	#DIV/0!	#DIV/0!	#DIV/0!	#DIV/0!	#DIV/0!	#DIV/0!	#DIV/0!	#DIV/0!	#DIV/0!	#DIV/0!	#DIV/0!	#DIV/0!	#DIV/0!	#DIV/0!	#DIV/0!	#DIV/0!	#DIV/0!	#DIV/0!	#DIV/0!	#DIV/0!	#DIV/0!	#DIV/0!	#DIV/0!	#DIV/0!	#DIV/0!	#DIV/0!	#DIV/0!	#DIV/0!	#DIV/0!	#DIV/0!	#DIV/0!	#DIV/0!	#DIV/0!	#DIV/0!	#DIV/0!	#DIV/0!	#DIV/0!	#DIV/0!	#DIV/0!	#DIV/0!	#DIV/0!	#DIV/0!	#DIV/0!	#DIV/0!	#DIV/0!
biogenic amines	Nitro-Tyr	-0.210476	-0.0127458	-0.0350748	0.086565	0.0560978	-0.121823	-0.105697	0.0585727	-0.0113463	-0.144945	0.0848984	-0.0272643	0.0493109	0.0362826	0.00501309	0.076539	0.306917	-0.0626484	0.0550166	0.0313829	0.204027	0.150708	-0.2259	-0.161935	0.10525	-0.202785	0.0487587	-0.078476	0.0916892	-0.135588	0.109995	-0.111658	-0.00568348	-0.078741	-0.119312	-0.0606632	-0.125025	-0.14972	0.0892191	0.114826	-0.12835	-0.13022	-0.165519	0.317739	#DIV/0!	-0.0845115	0.00108989	-0.12492
biogenic amines	PEA	-0.133227	0.04732	-0.0611591	-0.0800783	-0.0466306	-0.0517739	-0.157721	-0.0192301	-0.110988	-0.135299	-0.0793678	-0.0406548	-0.0498174	-0.0480774	-0.0607502	-0.0117596	0.0530657	-0.035554	-0.0322517	-0.00497195	-0.0242704	-0.019799	-0.177799	-0.154846	0.0428797	-0.0935626	-0.0710181	-0.0809406	0.00916997	-0.116378	0.0227059	-0.104678	0.0480264	0.0655938	-0.0273266	-0.118164	-0.134657	-0.156761	0.0161726	-0.0933743	-0.139122	-0.155582	-0.258248	0.884556	#DIV/0!	0.0805109	0.185926	-0.0851929
biogenic amines	Putrescine	0.477769	0.214452	0.0156896	0.0642342	-0.027798	0.0214542	-0.0561752	0.102628	-0.10912	-0.0455263	0.0558684	0.266191	0.0673698	-0.110161	0.0806474	0.0305799	0.0625029	0.302928	0.0248898	-0.0188437	-0.0526947	-0.00772163	0.383082	0.392923	0.0609496	0.455615	-0.00154888	0.436233	-0.056761	0.476358	0.179617	0.0137915	-0.0371715	0.167998	0.461499	0.115333	-0.0223575	0.119811	0.0426662	0.085442	0.502621	0.619571	0.546292	0.186125	#DIV/0!	0.666265	0.296409	0.16432
biogenic amines	Sarcosine	0.538184	0.241554	-0.0794748	-0.0152738	0.00647818	-0.0683073	-0.0788151	-0.038344	-0.113364	0.00888282	0.00876792	0.243521	0.0190134	-0.0677979	0.0561294	0.0312128	0.0144801	0.358388	0.0381942	0.00247239	-0.0232586	-0.00568062	0.537293	0.539547	0.168021	0.5359	-0.0790596	0.504424	0.0983891	0.497928	0.182059	0.0237439	0.0809797	0.265117	0.488291	0.0607006	-0.0464207	-0.0242091	0.0344995	-0.0246133	0.830309	0.474481	0.519892	0.0808092	#DIV/0!	0.52818	0.434664	0.262188
biogenic amines	SDMA	0.104325	0.240913	-0.0411752	0.0273781	-0.0386215	-0.0595867	-0.183128	-0.063341	-0.0605822	-0.0891863	-0.0157708	0.126089	-0.0507252	-0.00322607	0.00243316	0.0471405	0.0998967	0.174154	-0.0108628	-0.00802284	0.025314	0.120407	0.0249359	-0.0195864	0.0521666	0.159857	-0.039833	0.106277	0.0527182	0.0667639	0.106683	-0.0164073	0.0432241	0.29404	0.208035	-0.0770274	-0.138446	-0.128593	0.00303245	0.0199477	0.089242	0.16189	0.165011	0.387298	#DIV/0!	0.280799	0.232084	-0.0145578
biogenic amines	Serotonin	0.0478268	0.0790637	0.122215	0.13433	0.122903	0.0645046	-0.0933338	0.0658449	0.123726	0.0887621	0.0805061	0.229684	0.0759225	0.189981	0.137376	0.156734	0.10896	0.120228	-0.0402021	0.452673	0.123973	0.280555	-0.0249573	-0.0271507	0.0831185	-0.0193981	0.0171181	0.0383323	0.0100046	-0.031542	0.142592	0.0729874	0.0581192	0.0974215	0.0664816	0.193656	0.122392	-0.0141484	0.0660044	0.0883775	0.0795563	0.210556	0.192838	0.0820739	#DIV/0!	0.0732489	0.363986	0.231214
biogenic amines	Spermidine	0.449752	0.229745	0.028611	0.00600053	0.023242	0.00716163	-0.18566	0.093642	-0.0775573	-0.0776832	0.0349983	0.195967	0.185999	-0.0798613	0.055325	-0.0300584	-0.00135725	0.215171	-0.0448348	-0.0421908	-0.0789739	0.0171295	0.391956	0.436247	0.0255568	0.369642	-0.108404	0.504242	-0.0153781	0.462692	0.155707	-0.05932	-0.0490582	0.0877844	0.346296	0.149848	-0.143839	0.00638503	0.115157	0.00534508	0.409844	0.494996	0.444757	0.0848428	#DIV/0!	0.48452	0.285761	0.125656
biogenic amines	Spermine	-0.0398978	0.0931544	-0.0450351	-0.0719462	0.00535705	-0.0478487	-0.145385	-0.0506186	-0.0437627	-0.0560356	-0.033342	0.0323346	0.0613014	-0.0580185	-0.00134378	-0.0241218	0.0869743	-0.0548609	-0.0667437	-0.054207	-0.0296424	0.0540699	-0.10913	-0.0691882	-0.0723744	-0.0877284	-0.0488414	-0.0558881	0.0425395	-0.0617527	-0.0543594	-0.0506968	-0.0132882	0.0825549	-0.0273493	-0.0852365	-0.0997885	-0.197305	0.0274642	-0.115623	-0.135587	-0.0848888	-0.0557865	0.0529116	#DIV/0!	-0.0659899	0.093337	-0.0820022
biogenic amines	t4-OH-Pro	0.37703	0.268566	0.119117	0.199516	0.100903	0.0346628	0.0549103	0.259072	0.133574	0.147906	0.160755	0.354056	0.204425	0.0466755	0.137114	0.00102923	0.11322	0.33093	0.117229	0.0319884	0.10813	0.0754339	0.381724	0.498809	0.0694462	0.370265	0.0589969	0.38898	-0.000389966	0.561575	0.171234	0.100132	0.0662367	0.242089	0.390264	0.183064	0.0658095	0.0192683	0.178106	0.0936041	0.531423	0.524795	0.562952	-0.0171736	#DIV/0!	0.501797	0.317315	0.236586
biogenic amines	Taurine	0.428863	0.223407	0.0348785	0.0569042	0.112904	0.00513171	-0.0911893	0.0899008	-0.0334797	0.0512386	0.0644294	0.312928	0.0884522	0.03076	0.232263	0.0393044	-0.0149095	0.364363	0.00616527	0.219061	0.00279166	0.094959	0.39655	0.346917	0.0902288	0.491916	-0.0437832	0.372332	0.100919	0.35981	0.266212	0.17154	0.0957308	0.245829	0.430638	0.150284	0.0598288	0.0491722	0.00410272	0.152351	0.536583	0.595627	0.520244	-0.0172339	#DIV/0!	0.561769	0.334952	0.445024
glycerophospholipids	lysoPC a C14:0	-0.0429254	-0.0809999	0.157671	0.0943602	0.0606946	0.106972	0.149013	-0.0119832	-0.0388777	-0.0208679	-0.0060893	-0.133645	-0.00162371	-0.0176728	0.0285981	0.0852648	0.129233	-0.0486051	0.101727	0.0622575	0.0671194	0.0809623	-0.0676016	-0.0150583	0.192203	-0.284467	0.0848503	-0.110939	0.28066	-0.113995	0.0431583	0.0221311	0.018436	-0.171439	-0.161934	0.000899445	0.0630732	-0.0179298	0.0395297	0.117386	-0.150493	-0.259204	-0.217183	0.149882	#DIV/0!	-0.205919	-0.0250803	-0.133463
glycerophospholipids	lysoPC a C16:0	0.209932	-0.174305	-0.0836358	-0.151979	-0.11256	-0.138292	-0.13066	0.0054266	-0.103802	-0.0383236	-0.116367	-0.115399	0.0103617	0.0294147	-0.0398833	-0.106523	-0.145457	-0.0935903	-0.025757	0.23394	-0.0179981	-0.0257553	0.249283	0.265013	0.100566	0.096726	-0.17095	0.136867	0.142818	-0.00929597	0.07822	-0.0734981	0.00995758	-0.0884841	-0.0581412	0.0902606	-0.0331196	-0.148719	-0.0724704	-0.0426825	0.039464	0.0252957	-0.0285591	-0.0286421	#DIV/0!	-0.0569489	0.116402	0.0445404
glycerophospholipids	lysoPC a C16:1	0.136826	-0.0862591	0.00954402	0.00597664	-0.00570247	-0.0314186	-0.0678439	0.0423616	0.0500421	0.0905933	-0.0213406	0.070605	-0.00117956	0.134488	0.125392	0.0854494	0.0230707	0.00941625	0.116822	0.394886	0.0888918	0.138047	0.126419	0.116442	0.146368	0.0939294	-0.0653908	0.0876063	0.0781445	-0.052576	0.13076	0.0862152	0.0294691	-0.00382656	-0.0844742	0.0976354	0.118234	-0.0492642	-0.0864804	0.0792726	0.0469042	0.101398	0.0383918	-0.0304678	#DIV/0!	0.00964373	0.0813227	0.0514031
glycerophospholipids	lysoPC a C17:0	0.150607	-0.0408192	-0.0437182	-0.0881533	-0.0192755	-0.134026	-0.126986	0.0881775	-0.0150452	0.0112495	-0.0268576	-0.0171366	0.0548786	0.121873	0.0737627	0.0179583	-0.0171424	0.0372866	0.0981032	0.343688	0.15033	0.131962	0.224327	0.222753	0.197335	0.170385	-0.0978803	0.117709	0.214001	0.0229565	0.213779	0.024272	0.0654185	-0.0564014	-0.00136026	0.116224	0.0451637	-0.0373631	0.00344318	0.0757327	0.081891	0.129589	0.0600189	-0.0470082	#DIV/0!	0.0443501	0.149635	0.102198
glycerophospholipids	lysoPC a C18:0	0.201437	-0.145542	-0.0512275	-0.155093	-0.0420339	-0.107447	-0.132601	0.0710204	-0.0783838	-0.0628879	-0.105179	-0.135157	0.122146	0.00618706	-0.0462178	-0.121113	-0.124457	-0.0906989	-0.0135095	0.184596	-0.0222028	-0.0591174	0.270664	0.338126	0.108987	0.0933384	-0.157173	0.146203	0.195798	0.0433725	0.0597844	-0.104945	-0.00181491	-0.110397	-0.0493516	0.158427	-0.0508456	-0.166729	-0.0111974	-0.0438069	0.0623686	-0.00660654	-0.0299936	-0.0303733	#DIV/0!	-0.0891349	0.128227	0.0373445
glycerophospholipids	lysoPC a C18:1	0.241459	-0.0818363	0.00324358	0.0373577	-0.0355385	-0.0531114	-0.0704393	0.0577517	0.0568121	0.0769318	0.000881839	0.0595305	0.0309384	0.120242	0.058461	0.0731249	0.00533335	0.0604208	0.117574	0.402415	0.0808655	0.148816	0.230844	0.221405	0.151382	0.113497	-0.0668873	0.174226	0.0865234	0.00958164	0.115461	0.0232742	0.0377541	0.0548664	-0.00256875	0.134861	0.0417812	-0.0564491	-0.0678273	0.08301	0.119663	0.178877	0.122167	-0.0566644	#DIV/0!	0.0725454	0.148795	0.0681377
glycerophospholipids	lysoPC a C18:2	0.173944	-0.17655	0.0120454	0.00501413	-0.077178	-0.0161932	-0.0237872	0.0309195	0.011198	0.0607854	-0.0438729	0.00442127	-0.00592942	0.0739116	0.0358948	0.0295	-0.0473558	-0.0447692	0.043985	0.321933	0.0124017	0.106189	0.205371	0.208218	0.106318	0.0313379	-0.0652795	0.111992	0.0805486	-0.0264027	0.0291079	-0.000921605	0.0180336	-0.000489188	-0.0834539	0.137159	0.0489997	-0.103719	-0.10246	0.04135	0.0365267	0.0818157	0.041417	-0.0428552	#DIV/0!	-0.0518449	0.0914907	0.0307695
glycerophospholipids	lysoPC a C20:3	0.136478	-0.115486	-0.0792347	-0.159891	-0.108112	-0.00761631	-0.084701	-0.0523375	-0.089824	-0.0631538	-0.15478	-0.0135156	-0.0976974	-0.075546	-0.0405324	-0.066012	-0.0161174	-0.133306	-0.0853451	0.106269	-0.120354	-0.100057	0.116461	0.0247826	-0.0748322	0.0909153	-0.139953	0.0123776	-0.0661646	-0.0926023	-0.0452403	-0.100992	-0.0166543	0.0237684	-0.0657205	-0.0364589	-0.0540042	-0.138066	-0.23293	-0.14613	0.0735749	0.182248	-0.0388713	-0.0531299	#DIV/0!	0.0322266	0.0837481	0.0787541
glycerophospholipids	lysoPC a C20:4	0.131778	-0.160908	0.0183388	0.0411024	-0.144807	-0.00528436	-0.011435	-0.0326488	0.0285774	0.0168766	-0.0404172	-0.0326431	-0.0700992	0.0923339	0.0449152	0.023183	-0.0483365	-0.0401203	0.0671034	0.288762	0.017809	0.114823	0.177267	0.164725	0.0855733	0.0263127	-0.0308064	0.067231	0.0771715	-0.0548783	0.0409031	0.000619829	0.00878943	0.012967	-0.0921508	0.0914726	0.00251922	-0.0839796	-0.119272	0.0457219	0.00703665	0.0724344	0.020048	-0.0277728	#DIV/0!	-0.0505294	0.0939858	0.00991778
glycerophospholipids	lysoPC a C24:0	0.0995808	0.0733529	0.0141254	-0.114529	0.0442038	-0.112456	-0.140281	0.0270297	-0.0838337	0.00310424	0.00684497	-0.0339152	-0.00483663	0.189908	0.0992093	0.0299395	-0.00734787	0.137027	0.0983055	0.246835	0.10565	0.139915	0.0593166	0.0770592	0.273196	0.186732	-0.0425363	-0.0276433	0.318799	-0.0357816	0.401238	0.131973	0.085892	0.0330933	0.024222	-0.00175082	0.0938659	0.15468	0.113177	0.107219	0.0912231	0.151277	0.0478411	-0.000741846	#DIV/0!	0.14591	0.190229	0.0722747
glycerophospholipids	lysoPC a C26:0	0.17024	-0.0350932	-0.0423371	-0.0927346	0.147393	-0.0260419	-0.0370591	0.0129762	-0.04212	0.0172638	0.0634886	0.0790437	0.0127857	0.0608982	-0.0365812	0.030971	-0.0391	0.0947128	0.00611699	0.144386	0.0116355	0.0165103	0.136147	0.139711	0.174176	0.181112	0.0283453	0.123463	0.246538	0.0426672	0.0454208	0.102003	0.0413123	0.096353	0.0676953	0.0272075	0.0924587	-0.0484924	-0.0805188	-0.0105912	0.257699	0.204868	0.146221	0.0204677	#DIV/0!	0.178826	0.207945	0.164561
glycerophospholipids	lysoPC a C26:1	0.145667	0.0853747	0.158775	0.045655	0.0796896	0.076013	-0.0311449	-0.0194095	0.0336919	0.0304096	0.120062	0.109002	-0.00650199	0.0844826	0.015138	0.0831499	-0.0491994	0.2257	0.106797	0.000825102	0.087974	0.0149826	0.0853387	0.0513234	0.216915	0.311485	0.0295972	0.0218322	0.30023	0.0301753	0.0670671	0.0591172	0.104375	0.142216	0.11414	0.0120588	0.00285668	0.0731345	-0.0360465	0.106271	0.226796	0.269182	0.123624	-0.0531038	#DIV/0!	0.260091	-0.0429114	0.0255766
glycerophospholipids	lysoPC a C28:0	0.0713292	0.109512	-0.00451376	-0.167062	0.0862729	-0.0504188	-0.111638	0.0136577	-0.0594802	0.0393805	0.0295405	-0.0429015	0.00479753	0.155063	0.0604342	0.0400351	0.0817324	0.0934212	0.0502468	0.160702	0.0730027	0.0592982	0.048661	0.0598346	0.243178	0.210818	-0.0494289	-0.00163554	0.340716	-0.0350778	0.318746	0.0674691	0.0713222	0.062678	0.0809203	0.00352371	0.0939451	0.137399	0.0847968	0.00532014	0.167957	0.162908	0.0613345	-0.0553803	#DIV/0!	0.110276	0.191434	0.0951185
glycerophospholipids	lysoPC a C28:1	0.131994	0.0153051	-0.0464639	-0.0713744	0.105766	-0.0635699	-0.0413701	0.021749	0.0246802	-0.013681	0.0409194	0.0956064	-0.00367699	0.00766717	-0.0567033	0.0684289	-0.108226	0.139448	0.0447691	0.112665	0.0152399	0.00752082	0.0597697	0.0889466	0.0382825	0.193687	0.0223283	0.0335113	0.240403	0.0447324	-0.0280186	0.0371288	0.0602658	0.114776	0.0790027	-0.0727566	0.031902	-0.103909	-0.0743176	0.0695816	0.191646	0.189156	0.0908401	-0.0104005	#DIV/0!	0.233789	0.0259148	0.0811112
glycerophospholipids	PC aa C24:0	0.118142	0.197539	0.0957554	0.00212098	0.613546	0.0437281	-0.0834144	0.7404	0.3125	0.220223	0.337279	0.204395	0.899942	0.0674665	0.0922444	-0.0993118	0.0601543	0.0670451	0.165908	0.127137	0.0905864	-0.00871823	0.0575459	0.370595	0.0743797	-0.0345372	-0.0721124	0.199723	0.0728983	0.292107	0.104351	-0.115963	-0.0653438	-0.0736359	-0.0424649	0.570153	-0.1127	0.00486894	0.689044	0.00858337	0.0574703	0.0730878	0.0313233	-0.0353492	#DIV/0!	0.0425911	-0.000661975	0.0459689
glycerophospholipids	PC aa C26:0	0.0994984	0.0733272	0.0227849	0.0496542	0.0428917	-0.0581787	-0.0500907	0.0294599	-0.0309908	0.0497597	0.0371071	0.130387	-0.00248283	0.118267	0.0933074	0.0713128	-0.0598779	0.178295	0.11101	0.235676	0.0546203	0.122259	-0.0594924	-0.0700183	0.147812	0.157781	0.0389705	-0.0733321	0.109527	-0.100314	0.228743	0.0184979	0.126091	0.215831	0.112405	0.00166084	0.00356571	0.103061	0.0199892	0.090213	0.0876575	0.313925	0.130555	-0.0605934	#DIV/0!	0.264195	0.0420423	0.123499
glycerophospholipids	PC aa C28:1	0.150911	0.148116	0.0940589	0.177836	0.117538	-0.000768503	-0.00957545	0.138332	0.0968052	0.144285	0.150847	0.225166	0.0956104	0.175631	0.182604	0.144405	0.0580428	0.283915	0.172831	0.337573	0.137762	0.232798	0.0429266	0.0272793	0.169222	0.247027	0.101844	-0.00404773	0.188224	-0.00329347	0.274844	0.0338499	0.159789	0.256582	0.148941	0.102185	-0.0162361	0.17989	0.127859	0.179992	0.193067	0.399126	0.233904	-0.0484424	#DIV/0!	0.336686	0.138704	0.140993
glycerophospholipids	PC aa C30:0	0.460633	0.260053	0.0286745	0.0752144	0.00237126	-0.0418441	-0.080459	0.110136	-0.0273648	0.159864	0.106122	0.271955	0.0550751	0.0127929	0.156062	0.0346815	-0.0677025	0.377895	0.0947216	0.148383	0.0516402	0.0681435	0.429075	0.351129	0.13083	0.606416	-0.0626895	0.303877	0.112655	0.394216	0.300534	0.10277	0.0479853	0.335944	0.600466	0.101639	0.0828383	0.114892	0.0225128	0.163795	0.477421	0.63428	0.570301	-0.125926	#DIV/0!	0.630639	0.332285	0.311701
glycerophospholipids	PC aa C32:0	0.479262	-0.0188964	-0.0682364	-0.284906	-0.156501	-0.0936184	-0.243182	-0.0183911	-0.220301	-0.100664	-0.167165	0.0387694	-0.0476238	-0.196362	-0.0653688	-0.216285	-0.317368	0.120552	-0.181211	-0.119	-0.223396	-0.263496	0.491376	0.359408	-0.147408	0.527353	-0.315389	0.288278	-0.0349588	0.32227	0.107717	0.044491	-0.18042	0.0288371	0.465716	0.0226845	0.0928441	0.0506238	-0.139312	-0.148102	0.363142	0.508911	0.369842	-0.120181	#DIV/0!	0.422005	0.264884	0.310997
glycerophospholipids	PC aa C32:1	0.527662	0.0144256	-0.0689097	-0.213108	-0.118815	-0.102988	-0.236605	-0.0028314	-0.176976	-0.0598462	-0.134758	0.0678713	-0.0149133	-0.17805	-0.0426787	-0.179646	-0.29089	0.163484	-0.140097	-0.0637364	-0.201364	-0.19801	0.586549	0.435977	-0.128735	0.567799	-0.274858	0.331703	-0.0205162	0.345523	0.0469011	0.0454867	-0.161075	0.0553943	0.467337	0.0807435	0.0719585	0.0458942	-0.132844	-0.0761819	0.40301	0.542292	0.44085	-0.137789	#DIV/0!	0.426512	0.317284	0.347145
glycerophospholipids	PC aa C32:2	0.54172	-0.00193699	-0.119458	-0.223921	-0.107933	-0.116606	-0.115177	0.0111048	-0.151923	-0.0164583	-0.114767	0.0591528	0.00724319	-0.174231	-0.0269794	-0.149982	-0.233142	0.128559	-0.180038	-0.107611	-0.211509	-0.20124	0.532574	0.409636	-0.1386	0.513419	-0.23486	0.335458	-0.0969696	0.365946	0.0769873	0.0381984	-0.139639	0.10705	0.516063	0.0624222	0.134287	0.0748647	-0.121773	-0.103706	0.400052	0.48291	0.388426	-0.157466	#DIV/0!	0.412462	0.272052	0.309665
glycerophospholipids	PC aa C32:3	0.277266	-0.213949	-0.0679908	-0.324891	-0.0124886	-0.0331511	-0.207778	0.125055	-0.146197	-0.101286	-0.149021	-0.133246	0.106348	-0.198345	-0.0598834	-0.238375	-0.0738929	-0.0753646	-0.104084	-0.22236	-0.130413	-0.267794	0.365197	0.279309	-0.12	0.203676	-0.313208	0.174805	0.00107062	0.178361	-0.059914	0.0800566	-0.204327	-0.307223	0.172765	0.185509	0.254366	0.0334358	0.00588776	-0.111888	0.156525	0.178117	0.0749983	-0.0834446	#DIV/0!	0.00414848	0.115956	0.119119
glycerophospholipids	PC aa C34:1	0.509456	-0.103696	-0.124039	-0.383491	-0.18463	-0.13646	-0.32087	-0.0421856	-0.246517	-0.145059	-0.234739	-0.0242813	-0.0447565	-0.225632	-0.102391	-0.264797	-0.357368	0.0233553	-0.231513	-0.125198	-0.286254	-0.318988	0.552116	0.409297	-0.189217	0.480308	-0.374903	0.325558	-0.0621354	0.294174	0.0164124	0.0327322	-0.241454	-0.0642646	0.38043	0.0461266	0.115938	-0.0138887	-0.185552	-0.203931	0.325729	0.440237	0.308746	-0.130991	#DIV/0!	0.311557	0.26413	0.309738
glycerophospholipids	PC aa C34:2	0.273841	-0.145402	-0.0164498	-0.141052	0.0396775	-0.0603502	-0.178129	0.129407	-0.055212	0.0203913	-0.0803998	-0.0338939	0.169848	-0.0135624	0.0155095	-0.112866	-0.148477	-0.0952714	-0.0140072	0.258534	-0.0684534	-0.0297231	0.337879	0.352939	0.0210428	0.110009	-0.199176	0.205529	0.0747494	0.0850313	-0.00258328	-0.0145263	-0.0860831	-0.131949	-0.0534313	0.246239	0.0388921	-0.111946	0.0141594	-0.0685296	0.100889	0.127523	0.0580286	-0.0573466	#DIV/0!	-0.0295178	0.126505	0.180604
glycerophospholipids	PC aa C34:3	0.230333	-0.0630994	-0.0809798	-0.112744	0.154999	-0.148978	-0.167157	0.126755	-0.0182732	0.0279505	-0.0491287	-0.0426623	0.167597	0.00766903	0.0568989	-0.0592711	-0.147819	-0.00681557	0.016198	0.277836	-0.0262541	0.0451443	0.28014	0.307731	0.0544839	0.13666	-0.143177	0.192544	0.0656636	0.0928579	0.0313029	-0.0360297	-0.0224689	-0.0416773	0.00151238	0.210243	-0.00277152	-0.0902027	0.0210589	0.019619	0.135021	0.12625	0.0652837	-0.0475591	#DIV/0!	-0.00569154	0.14029	0.445882
glycerophospholipids	PC aa C34:4	0.133678	0.000889739	-0.0829448	0.00754333	0.0939769	-0.106496	-0.0576394	0.169754	0.0335574	0.0986238	0.0438501	0.0800827	0.199453	0.0380846	0.0846136	-0.0133078	-0.063016	0.0280494	0.119735	0.266474	0.0481069	0.0667145	0.13533	0.185857	0.0966997	0.08665	-0.0563304	0.110846	0.0272819	0.0648322	0.0908268	-0.0248293	0.0317346	0.0380079	0.0183675	0.179455	-0.0663369	-0.0624223	0.092773	0.0664642	0.0840492	0.104281	0.066932	-0.0548233	#DIV/0!	0.0407581	0.0493017	0.140795
glycerophospholipids	PC aa C36:0	-0.0264175	-0.121198	0.0263969	-0.0319357	0.0640445	0.0200741	-0.0402223	0.0634506	-0.0484591	-0.0105136	-0.0921964	-0.030231	0.142375	-0.0574749	-0.0715078	-0.0935254	-0.0963461	-0.108595	-0.00158295	0.148692	-0.0745846	-0.0296832	0.0448799	0.100462	-0.0359174	-0.033712	-0.135017	-0.00806842	0.0465646	-0.0437795	0.00450322	-0.152781	-0.0339832	-0.137948	-0.0909561	0.0759363	-0.0747754	-0.0884378	0.0925211	-0.0357611	-0.0636564	-0.0784987	-0.0476024	-0.0711599	#DIV/0!	-0.132449	-0.0633008	-0.0683844
glycerophospholipids	PC aa C36:1	0.477766	0.0376979	-0.0373367	-0.137486	-0.030133	-0.0811121	-0.22893	0.1066	-0.0486803	0.00708985	-0.052046	0.138614	0.102287	-0.017089	0.0332898	-0.0796993	-0.151138	0.144723	-0.0507534	0.164099	-0.0580111	-0.0503995	0.496671	0.424966	-0.0185646	0.468533	-0.242472	0.357775	-0.0115856	0.322347	0.153315	0.0555959	-0.0952934	0.0625716	0.369503	0.185211	0.0868429	0.0209056	-0.0252104	-0.0395681	0.362224	0.520431	0.412502	-0.105447	#DIV/0!	0.387811	0.362837	0.326889
glycerophospholipids	PC aa C36:2	0.307512	-0.153152	-0.0172885	-0.158216	-0.0257442	-0.0538367	-0.192923	0.0995643	-0.0637544	0.00157819	-0.0999463	-0.0187619	0.120436	-0.0129313	0.00740859	-0.111956	-0.152728	-0.0890474	-0.0479657	0.254181	-0.075357	-0.0414827	0.372228	0.361581	0.0126272	0.14691	-0.218815	0.219664	0.0681384	0.0906158	0.0290571	-7.75742e-05	-0.0884076	-0.110831	-0.0133462	0.224469	0.0557208	-0.0963863	-0.0339337	-0.0781524	0.116951	0.16465	0.0802988	-0.0652488	#DIV/0!	-0.00182055	0.174761	0.140616
glycerophospholipids	PC aa C36:3	0.272429	-0.125662	-0.0438788	-0.132984	0.051596	-0.0836843	-0.173362	0.133062	-0.0188515	0.0382215	-0.0592023	-0.0142576	0.173439	0.0117234	0.0307886	-0.0927513	-0.121537	-0.0672843	0.0132991	0.275004	-0.0295903	-0.00210799	0.3269	0.345068	0.030079	0.12472	-0.195295	0.228356	0.0460472	0.090868	0.0283946	-0.012745	-0.0823163	-0.110259	-0.048869	0.240165	0.0412598	-0.0936378	0.0231062	-0.0530725	0.116211	0.138456	0.0798262	-0.0571104	#DIV/0!	-0.00827263	0.154009	0.205866
glycerophospholipids	PC aa C36:4	0.31144	-0.134475	-0.053775	-0.168804	-0.00589603	-0.105808	-0.210215	0.0927134	-0.0718077	0.014739	-0.0783673	-0.0163425	0.124264	-0.00380333	0.0146925	-0.11975	-0.163795	-0.0515034	-0.0358314	0.238749	-0.0695156	-0.040812	0.381356	0.363853	0.0238126	0.190054	-0.218867	0.229092	0.0772488	0.125266	0.0285293	0.00368863	-0.087914	-0.0918131	0.0334117	0.211668	0.036553	-0.0889155	-0.0147374	-0.069607	0.137874	0.160824	0.0978807	-0.0620243	#DIV/0!	0.0228974	0.146357	0.222592
glycerophospholipids	PC aa C36:5	0.146906	-0.0435791	-0.0632011	-0.0795763	0.240501	-0.130878	-0.106545	0.147493	-0.022201	0.00601372	-0.0251214	-0.0593439	0.188781	-0.00239212	0.0270818	-0.106763	-0.154874	-0.018633	0.0175395	0.226414	-0.0251271	0.0200935	0.202993	0.257599	0.00407261	0.086357	-0.107842	0.129576	0.0251432	0.0869524	0.0100289	-0.0751027	-0.00850261	-0.0282446	-0.00479388	0.203916	-0.045204	-0.104327	0.10354	0.0198753	0.100208	0.0828591	0.0370669	-0.0437112	#DIV/0!	-0.0252096	0.0714332	0.598673
glycerophospholipids	PC aa C36:6	0.0755266	-0.0116488	-0.0904877	-0.0480521	0.188007	-0.158767	-0.0786341	0.035913	-0.0604372	0.0219685	-0.0190254	-0.0729207	0.00670798	0.00156793	0.0536104	-0.0354946	-0.119799	0.0715006	0.0418143	0.188361	-0.0436064	0.0835548	0.0535885	0.0614068	0.02345	0.0516039	-0.027717	0.0103181	0.0173548	0.00346068	0.0572464	-0.04844	0.0505569	0.0454053	0.0451892	0.0438352	-0.012141	-0.00102077	-0.0126488	0.119388	0.0217083	0.0920653	0.0323669	-0.0202457	#DIV/0!	0.0365516	0.0574769	0.597854
glycerophospholipids	PC aa C38:0	0.172281	-0.0253962	0.0174024	0.0855853	0.0458141	-0.0264246	-0.00814353	0.149546	0.0658772	0.121605	0.0521667	0.112749	0.143373	0.0784394	0.0775425	0.0438898	-0.0163614	0.0956158	0.130024	0.28195	0.108182	0.111504	0.217139	0.248608	0.129109	0.196591	-0.0259264	0.120529	0.128471	0.10301	0.11462	0.00143246	0.0585904	0.045499	0.109929	0.160104	0.0131642	-0.0402451	0.070005	0.13936	0.154828	0.191218	0.162553	-0.0284738	#DIV/0!	0.128376	0.0962282	0.0781809
glycerophospholipids	PC aa C38:3	0.407206	-0.022695	-0.0510171	-0.111013	0.0820391	-0.0869675	-0.15238	0.209196	0.0111879	0.0750761	-0.010397	0.0437283	0.263017	-0.00103316	0.0556152	-0.0900785	-0.0984467	0.011097	0.0114907	0.239747	-0.0151681	-0.00315155	0.49063	0.515359	0.0167712	0.27132	-0.191202	0.329851	0.0753112	0.277515	0.0615446	0.000921176	-0.0486938	-0.027606	0.146161	0.304584	0.0259234	-0.0530631	0.0985077	-0.0354839	0.274544	0.27193	0.21759	-0.101996	#DIV/0!	0.130156	0.267413	0.209152
glycerophospholipids	PC aa C38:4	0.340593	-0.185222	-0.0544233	-0.170896	-0.0776053	-0.0896052	-0.19566	0.0673175	-0.0637936	-0.0259682	-0.102062	-0.00911496	0.0787231	-0.00648732	-0.0348683	-0.131662	-0.15592	-0.0534105	-0.0874793	0.193922	-0.0577737	-0.0646853	0.423302	0.393794	0.00155339	0.219559	-0.224091	0.247241	0.0442273	0.138291	0.0395436	-0.0126858	-0.0950552	-0.0891108	0.0730307	0.180848	0.0349924	-0.0755732	-0.0518884	-0.0852361	0.160193	0.191688	0.120851	-0.0655394	#DIV/0!	0.0341324	0.209784	0.138891
glycerophospholipids	PC aa C38:5	0.205927	-0.0890056	-0.0394187	-0.0544999	-0.0612336	-0.0958248	-0.154209	0.0400952	0.0116101	-0.00340599	-0.068946	0.0125695	0.0680674	0.0784224	0.0362173	-0.0211203	-0.0650818	-0.0218379	0.054388	0.286621	0.00993998	0.0679009	0.240398	0.230171	0.0710156	0.10565	-0.117371	0.142597	0.0392287	0.00681399	0.0762616	-0.026434	-0.0749472	-0.0431369	-0.0453622	0.125427	0.0161181	-0.0793745	-0.0173551	-0.0128328	0.0610975	0.137976	0.0909338	-0.0368618	#DIV/0!	0.0058264	0.144054	0.0887764
glycerophospholipids	PC aa C38:6	0.209822	-0.176402	-0.0440522	-0.0381934	-0.0716272	-0.078549	-0.0377359	0.0491911	-0.0767029	0.0324854	-0.0561207	-0.0336957	0.0181207	0.00173254	-0.00928805	-0.0476209	-0.0890778	-0.0809139	0.00255012	0.224234	0.024834	0.0210978	0.263173	0.253391	0.0852095	0.125837	-0.105433	0.157918	0.0929759	0.0459873	0.0570663	-0.00924368	0.00490705	-0.0547703	-0.0167558	0.100696	-0.016945	-0.0945651	-0.0714429	0.0279477	0.0754147	0.0751684	0.0156032	-0.0220298	#DIV/0!	-0.000943603	0.0138014	0.0271686
glycerophospholipids	PC aa C40:1	-0.118786	-0.227562	0.110027	-0.0548787	-0.00444903	0.172168	0.0898247	-0.0591565	-0.181538	-0.185615	-0.272577	-0.129499	0.015678	-0.309127	-0.190546	-0.19848	-0.221361	-0.235289	-0.267994	-0.223135	-0.19702	-0.302072	-0.134939	-0.163349	-0.343273	-0.163612	-0.00202803	-0.202723	0.00177333	-0.201053	-0.293538	-0.205198	-0.00852145	-0.263801	-0.279321	-0.0677361	-0.159637	-0.0484024	-0.119713	-0.329913	-0.194684	-0.0480188	-0.199276	-0.111848	#DIV/0!	-0.150092	-0.167077	-0.11781
glycerophospholipids	PC aa C40:2	0.0596108	0.087326	0.139349	0.155104	-0.0441955	0.0279808	-0.0342494	0.0244438	0.0402588	0.0798271	0.106134	0.145486	0.00716151	0.160275	0.156118	0.168704	-0.00463424	0.12162	0.179262	0.345005	0.151496	0.193188	0.136579	0.0990193	0.234897	0.213134	-0.0144061	0.101882	0.169669	0.0307907	0.265143	0.00982465	0.0705426	0.0289355	0.0797711	0.084791	0.0311297	0.0287408	0.0521961	0.232395	0.106472	0.252132	0.178615	-0.0890537	#DIV/0!	0.160161	0.00500762	0.0619966
glycerophospholipids	PC aa C40:3	0.2437	0.139081	0.0448312	0.0406983	0.0340946	-0.0397929	-0.111591	0.129853	0.0707104	0.163493	0.0911998	0.154474	0.0811239	0.117927	0.208389	0.134816	-0.0191508	0.182565	0.23023	0.385531	0.140054	0.157446	0.229691	0.233362	0.260488	0.275357	-0.115691	0.175253	0.149729	0.140103	0.248675	0.0898436	0.0525514	0.0849612	0.107907	0.0952885	0.084494	-0.0050357	0.00226738	0.177557	0.200281	0.278689	0.233988	-0.012862	#DIV/0!	0.261333	0.118211	0.116452
glycerophospholipids	PC aa C40:4	0.405279	0.0454781	-0.0865017	-0.108516	-0.0148759	-0.121185	-0.194186	0.144203	-0.0458182	0.0111614	-0.00311229	0.0699346	0.16644	-0.0022903	0.0587276	-0.102772	-0.14386	0.106682	0.0422807	0.174263	-0.0218091	-0.0183229	0.446784	0.424418	0.0530916	0.391379	-0.193923	0.275931	0.0637272	0.326574	0.167005	0.0537025	-0.103467	0.0246415	0.295082	0.168238	-0.0170293	0.00126514	0.069005	-0.00244803	0.312072	0.393423	0.28458	-0.0730368	#DIV/0!	0.307266	0.269115	0.20565
glycerophospholipids	PC aa C40:5	0.216147	-0.0526227	-0.0520641	-0.0874883	-0.0560749	-0.113086	-0.190002	0.0266907	-0.00220199	-0.00329348	-0.0751545	0.0251772	0.068446	0.0926535	0.042785	-0.0446232	-0.074099	0.00646251	0.0468651	0.293815	0.00412301	0.0546819	0.252078	0.23747	0.0681288	0.152617	-0.127277	0.130079	0.0739727	0.0359274	0.0979701	-0.0146147	-0.0689637	-0.0169001	0.0348438	0.118902	0.025083	-0.0526715	0.0022339	-0.0392237	0.0959236	0.163295	0.138193	-0.0669762	#DIV/0!	0.0468283	0.21385	0.150497
glycerophospholipids	PC aa C40:6	0.165995	-0.127637	-0.0594524	0.00629988	-0.0571437	-0.106577	-0.0629299	0.0530253	-0.0196915	-0.00144352	-0.0401551	-0.00453143	0.0327349	0.0468	0.00790061	-0.0160842	-0.0181167	-0.0269322	0.00547112	0.290482	0.0611962	0.0891584	0.198984	0.190931	0.0801583	0.098984	-0.0965345	0.10404	0.0528044	0.0197035	0.110886	-0.048807	0.0101542	-0.0139921	0.0399078	0.0996711	-0.0380754	-0.101728	-0.0243462	0.0676291	0.0819239	0.111002	0.0557962	0.00554552	#DIV/0!	0.0202907	0.115305	0.0593585
glycerophospholipids	PC aa C42:0	0.00811433	0.0358177	0.0552459	0.0668736	0.129059	-0.0326508	-0.0340251	0.103363	0.0954709	0.0955503	0.0921846	-0.00576258	0.17097	0.0696177	-0.00262597	0.076578	-0.0309627	0.0167747	-0.0251071	0.224103	0.0551384	0.0714918	0.0761087	0.151522	0.118762	-0.0333471	0.0498546	0.0172164	0.292729	0.00163401	0.0143929	-0.0996579	0.100515	-0.0657623	-0.117081	0.102467	-0.135937	-0.119662	0.130849	0.089108	-0.0215544	-0.0711863	-0.0177472	-0.131868	#DIV/0!	-0.105789	-0.0475953	0.0231998
glycerophospholipids	PC aa C42:1	0.261366	-0.0216173	-0.0153962	0.0134552	-0.00945254	-0.0500402	-0.0366923	0.136071	0.00927343	0.0401623	0.046904	0.0401421	0.060894	-0.011575	-0.0211599	0.0157295	-0.0481419	0.0691982	0.0344784	0.169004	-0.00559215	0.0511732	0.14403	0.128654	0.0605512	0.1651	-0.00262986	0.0794791	0.1238	0.0595149	0.0227096	-0.0130954	0.0344756	0.128144	0.0860361	0.0989541	0.0369581	-0.0656887	0.0356818	0.0564916	0.110915	0.401673	0.219758	-0.0313695	#DIV/0!	0.232715	0.271682	0.0963508
glycerophospholipids	PC aa C42:2	0.0323868	-0.0562712	-0.0183441	-0.0508808	-0.00568929	0.0361581	0.00492582	-0.102826	-0.210322	-0.145711	-0.230514	-0.106619	0.0556407	-0.237969	-0.132096	-0.188036	-0.26822	-0.157565	-0.185525	-0.0663646	-0.259776	-0.174844	0.161286	0.102312	-0.189648	0.107858	-0.0920521	0.0967465	-0.0797348	0.0142557	-0.120709	-0.263386	-0.0140818	-0.0862466	0.0177746	0.0575026	-0.27959	-0.102754	-0.0236912	-0.150723	0.117059	0.0221368	0.0312952	-0.117177	#DIV/0!	-0.0265113	0.0122142	0.195988
glycerophospholipids	PC aa C42:4	0.22979	0.117472	-0.0764225	-0.00108242	-0.0263914	-0.112186	-0.0719229	0.0799063	-0.0699315	0.0824652	-0.0384144	0.0542456	0.0853016	-0.0151805	0.033308	-0.0435713	-0.015067	0.0813862	0.109054	0.26146	0.0474015	0.0324368	0.254143	0.209612	0.0762117	0.227496	-0.0686852	0.143677	0.0677507	0.120103	0.230619	-0.0754863	0.0257367	0.0740199	0.163906	0.137345	-0.0193168	0.0232759	0.10065	0.0986025	0.131262	0.200757	0.178597	-0.0517381	#DIV/0!	0.188779	0.100019	0.116006
glycerophospholipids	PC aa C42:5	0.185674	0.134933	-0.0700461	-0.0378211	0.03951	-0.15973	-0.103554	0.09906	-0.02777	0.0549857	0.0666825	0.0380504	0.161417	0.0732966	0.0738724	0.0580826	0.103786	0.0788269	0.0990992	0.159081	0.0344181	0.165845	0.16813	0.202025	0.263229	0.184037	-0.0999342	0.0942138	0.249207	0.107895	0.257646	-0.0344111	-0.0234217	0.0336382	0.146593	0.00682505	-0.0172116	-0.050401	0.107802	0.146181	0.143831	0.180327	0.132172	-0.0469723	#DIV/0!	0.17043	0.145587	0.0448057
glycerophospholipids	PC aa C42:6	0.0497945	-0.16097	0.0729106	-0.034203	-0.0575995	0.110652	-0.00379474	-0.00845449	-0.0765831	-0.0569741	-0.132955	0.0679397	-0.0476608	-0.160278	-0.102855	-0.127795	-0.238901	-0.0887768	-0.179742	-0.00814841	-0.165348	-0.174431	-0.0262272	-0.114653	-0.276526	-0.00894837	-0.0162117	-0.0952848	-0.110381	-0.13097	-0.172352	-0.0819368	0.0108075	0.0482735	-0.130624	0.00537498	-0.0667821	0.00700458	-0.174419	-0.227569	-0.0698673	0.134903	-0.0662173	-0.116763	#DIV/0!	0.0600106	-0.139613	0.0084688
glycerophospholipids	PC ae C30:0	0.0151258	0.0734549	0.098346	0.162352	0.0829403	-0.00468091	0.023214	0.0869783	0.0363911	0.0919831	0.0570562	0.0900297	0.0645207	0.0718467	0.0869475	0.105993	0.00321092	0.187303	0.210612	0.269499	0.194293	0.142459	-0.0393177	-0.0107627	0.223689	0.101157	0.131442	-0.0540234	0.280812	-0.0736937	0.207435	-0.049504	0.16565	0.0787617	0.0291881	0.051507	-0.00818233	0.0909568	0.100618	0.208215	0.0475356	0.122719	0.0775895	-0.00885387	#DIV/0!	0.146654	-0.0459741	0.0178638
glycerophospholipids	PC ae C30:1	0.16169	0.212004	0.0687076	-0.0172551	0.18894	-0.0909343	-0.2786	0.160984	0.0634472	0.0651248	0.117929	0.135022	0.144336	0.203974	0.125062	0.059285	0.054443	0.309799	0.187831	0.274191	0.14359	0.212828	0.0910122	0.132343	0.242136	0.242244	0.02914	0.0680538	0.326677	0.0333411	0.407513	0.0301477	0.0543555	0.106953	0.0654908	0.114794	0.0222715	0.169294	0.205229	0.126554	0.237493	0.331544	0.251231	0.0146683	#DIV/0!	0.282004	0.228569	0.177789
glycerophospholipids	PC ae C30:2	0.275323	0.192801	0.108337	0.0913402	0.248259	-0.000128704	-0.0401117	0.240036	0.179069	0.210342	0.198132	0.233508	0.239955	0.174568	0.218788	0.0894023	0.0243104	0.303925	0.119424	0.329901	0.132587	0.214546	0.179025	0.187278	0.132499	0.284804	0.029837	0.15442	0.065007	0.158533	0.306375	0.0801947	0.0842225	0.137669	0.173357	0.258321	0.20833	0.235818	0.217812	0.0706488	0.25264	0.434684	0.331493	-0.0631248	#DIV/0!	0.330116	0.290661	0.28012
glycerophospholipids	PC ae C32:1	0.422179	0.217607	0.0738595	0.0850533	0.0475479	-0.00456307	-0.0764279	0.162466	0.00510934	0.123765	0.10487	0.223721	0.150848	0.0285687	0.0795045	0.0140118	0.0170526	0.267899	0.106829	0.218839	0.032238	0.114012	0.465921	0.449954	0.139318	0.487688	-0.0748408	0.269429	0.178301	0.32612	0.257487	-0.0126016	-0.00152049	0.223149	0.433677	0.104608	-0.0083496	0.0396884	0.104818	0.125742	0.439133	0.541489	0.495813	-0.0601239	#DIV/0!	0.468541	0.339083	0.191474
glycerophospholipids	PC ae C32:2	0.274373	-0.209609	-0.120117	-0.348533	-0.186451	-0.0925674	-0.170192	-0.131506	-0.354304	-0.275501	-0.290038	-0.145998	-0.12923	-0.336858	-0.206756	-0.356647	-0.406889	-0.0791793	-0.240646	-0.177754	-0.359807	-0.431948	0.331345	0.222228	-0.195251	0.188896	-0.219104	0.0402153	0.0546017	0.0318585	-0.104321	-0.0908079	-0.15311	-0.122742	0.126376	-0.158218	-0.0154429	-0.0833168	-0.254012	-0.204506	0.0871685	0.120004	-0.0201329	0.0403727	#DIV/0!	0.0786913	0.0304118	0.181968
glycerophospholipids	PC ae C34:0	0.342721	0.156941	-0.0824001	-0.0448767	-0.0170009	-0.114371	-0.0998485	0.0990081	-0.0638302	0.10331	0.0743205	0.147105	0.0698293	0.0039549	0.126225	-0.0106999	-0.0567808	0.241812	0.137235	0.173213	0.0295783	0.0349671	0.311233	0.23546	0.105682	0.423431	-0.113552	0.232272	0.0609305	0.253986	0.245182	0.0990779	0.00636387	0.151024	0.34057	0.119542	0.0632507	0.21173	0.054709	0.0812052	0.2917	0.442761	0.331122	-0.0695477	#DIV/0!	0.449664	0.139368	0.203059
glycerophospholipids	PC ae C34:1	0.587202	0.0564738	-0.0626008	-0.268944	-0.115867	-0.101319	-0.292837	0.0108743	-0.19094	-0.0624587	-0.13676	0.0573047	-0.00645139	-0.206631	-0.0377848	-0.194894	-0.306517	0.173845	-0.1291	-0.0589609	-0.218047	-0.205543	0.637449	0.520742	-0.105214	0.581408	-0.32695	0.405422	-0.0181223	0.406703	0.0924082	0.0358413	-0.148617	0.0578962	0.470559	0.0844242	0.0945713	0.0353913	-0.126553	-0.10915	0.465481	0.572091	0.479621	-0.138991	#DIV/0!	0.452073	0.376261	0.358342
glycerophospholipids	PC ae C34:2	0.568857	0.11528	-0.0448134	-0.179536	-0.0480158	-0.0772017	-0.207829	0.103358	-0.0948944	0.0174744	-0.0335504	0.0617527	0.12414	-0.149223	-0.0271682	-0.156322	-0.170973	0.174691	-0.0370068	-0.0419444	-0.117438	-0.162927	0.706459	0.652959	-0.0352794	0.532795	-0.260368	0.43894	0.0587757	0.486789	0.0900324	0.00389875	-0.108518	0.0482692	0.443445	0.15137	0.0697544	0.013788	-0.00197095	-0.0379022	0.498658	0.462088	0.45871	-0.127192	#DIV/0!	0.371029	0.35553	0.257088
glycerophospholipids	PC ae C34:3	0.299896	0.198017	0.073341	0.00780959	0.515394	0.0245492	-0.111683	0.549236	0.189051	0.151897	0.217533	0.18897	0.693272	0.0220648	0.0715046	-0.0991438	0.0302331	0.167643	0.0902938	0.168845	0.0464418	0.010759	0.331345	0.506835	0.0130818	0.177467	-0.0913326	0.280395	0.0832263	0.36159	0.0689587	-0.0988006	-0.0632776	-0.0222868	0.141585	0.521874	-0.0654328	0.0797555	0.521591	0.0301253	0.267195	0.275765	0.239313	-0.0781602	#DIV/0!	0.184071	0.203574	0.319669
glycerophospholipids	PC ae C36:0	0.201236	-0.0220519	0.0901617	-0.00528089	0.0612277	0.0428098	-0.0994234	0.11458	-0.0408914	-0.0165702	-0.0504674	0.0952785	0.156077	-0.0762346	0.004768	-0.137768	-0.177011	0.093483	-0.062159	0.0234921	-0.0781888	-0.0805144	0.168959	0.156442	-0.0509544	0.285706	-0.0585751	0.0918109	0.107184	0.10434	0.082777	-0.0531684	-0.0114384	0.0158735	0.123482	0.16946	-0.00646019	0.0923709	0.0277217	-0.0638935	0.158628	0.353447	0.195969	-0.116911	#DIV/0!	0.261843	0.110987	0.170408
glycerophospholipids	PC ae C36:1	0.187629	0.0401364	-0.142348	-0.00754309	-0.0333246	-0.163092	-0.0042874	0.00690951	0.0132626	0.0171411	-0.0118508	0.14494	-0.0255426	0.146473	0.028879	0.0973946	-0.0916838	0.0504409	-0.0351801	0.244298	-0.0538871	0.0395811	0.100206	0.063612	0.0334196	0.105854	-0.125508	0.0260712	-0.178732	0.0108867	0.0239267	-0.00399015	-0.149521	0.145464	0.0803642	-0.0282765	0.0408492	0.0725727	-0.104896	0.00318022	0.0818876	0.23077	0.141762	0.0611761	#DIV/0!	0.138165	0.116831	0.0706874
glycerophospholipids	PC ae C36:2	0.377466	0.0156195	0.0228791	-0.0451197	0.0736323	-0.0391191	-0.151282	0.184633	0.011168	0.0717652	-0.000797776	0.0746172	0.220763	0.014884	0.0692121	-0.068886	-0.0949948	0.0676816	0.0524507	0.279283	-0.00271132	0.0433325	0.432197	0.463381	0.0414114	0.260677	-0.168891	0.272938	0.09199	0.226526	0.117962	-0.047442	-0.0599889	-0.00577488	0.121926	0.266088	0.0233148	-0.0418522	0.0793036	0.00564349	0.271185	0.326445	0.273528	-0.0657124	#DIV/0!	0.175352	0.272573	0.247484
glycerophospholipids	PC ae C36:3	0.484219	0.081175	-0.0256604	-0.117557	0.194743	-0.0865818	-0.16544	0.257744	0.00528049	0.0998241	0.0468812	0.0855387	0.355952	-0.0900364	0.0356541	-0.0968752	-0.130705	0.139138	0.00170454	0.119116	-0.0714768	-0.0487488	0.545917	0.603596	0.0264544	0.35918	-0.199761	0.390541	0.0916625	0.393314	0.087021	-0.0485664	-0.0922771	-0.000730776	0.272909	0.32108	0.0519371	-0.0114831	0.162069	0.0177001	0.389897	0.379026	0.367415	-0.105775	#DIV/0!	0.275467	0.30974	0.362528
glycerophospholipids	PC ae C36:4	0.353787	0.117421	0.00587273	-0.040997	0.254947	-0.0247999	-0.136778	0.388143	0.113264	0.124689	0.134968	0.157563	0.527537	0.0279293	0.0381652	-0.122648	-0.0414431	0.119937	0.0465023	0.155933	0.00667809	0.00140376	0.431491	0.537425	0.0265102	0.246434	-0.174815	0.292699	0.042872	0.349449	0.0548532	-0.0911033	-0.0715027	-0.0181839	0.19836	0.40192	-0.0524775	-0.000431703	0.392232	-0.0707869	0.290297	0.323807	0.265526	-0.0706102	#DIV/0!	0.191374	0.223106	0.174852
glycerophospholipids	PC ae C36:5	0.438414	0.14188	0.0254814	-0.0167829	0.201737	-0.0231081	-0.126214	0.334965	0.054217	0.100873	0.114446	0.143584	0.458856	0.00751471	0.0379304	-0.107837	-0.0320393	0.199342	0.0727624	0.111537	0.0383234	-0.0044528	0.523697	0.615222	0.0710278	0.365469	-0.137529	0.368405	0.0996362	0.499662	0.137866	-0.0398079	-0.13294	0.0201155	0.364907	0.329748	-0.0160351	0.0409128	0.319396	0.0272397	0.41029	0.395229	0.400163	-0.0515529	#DIV/0!	0.321984	0.280477	0.191681
glycerophospholipids	PC ae C38:0	0.0547266	-0.120376	-0.0314839	0.04504	-0.00605159	-0.0735568	-0.00455451	0.0715836	0.00131684	0.0513814	-0.0209482	0.0134579	0.0453296	0.029741	0.0127735	-0.00219792	-0.0215378	-0.0515216	0.0353081	0.262183	0.0888534	0.0880912	0.0952136	0.0912802	0.0849219	0.0464438	-0.0423789	0.0271226	0.0621017	-0.0612917	0.0601616	-0.0665244	0.0825959	-0.00399149	-0.0495995	0.0766828	-0.0643679	-0.103878	-0.0150954	0.0510482	0.0017264	0.0627199	-0.0187953	0.0202597	#DIV/0!	-0.016845	-0.0159672	0.0288703
glycerophospholipids	PC ae C38:1	-0.11863	0.267458	0.00826083	0.240308	0.12189	-0.0593566	0.0881168	0.05091	0.141076	0.237021	0.192583	0.180726	-0.00644753	0.272166	0.201887	0.287099	0.177414	0.216143	0.244757	0.253365	0.297903	0.322684	-0.137184	-0.0586017	0.224073	0.059047	0.115529	-0.0415338	-0.00359596	0.0518729	0.0541806	0.125576	0.0853396	0.294471	0.0678593	0.0289277	0.134062	0.169224	0.0428502	0.180549	0.0843739	0.0755873	0.156226	0.0380082	#DIV/0!	0.15694	0.016236	0.0348831
glycerophospholipids	PC ae C38:2	0.284308	-0.156473	-0.0569831	-0.208383	-0.130902	0.0669789	-0.108723	0.0242031	-0.170099	-0.169092	-0.215897	-0.0940093	0.00457115	-0.127922	-0.142636	-0.214733	-0.183658	-0.240792	-0.197725	-0.0398955	-0.20184	-0.252523	0.313877	0.212168	-0.179309	0.0758114	-0.161195	0.163973	-0.120925	0.123453	-0.0643561	-0.0690465	-0.0892651	-0.148552	0.0138947	0.146244	0.0259521	-0.0858086	-0.0867451	-0.233036	0.0360653	0.0367367	-0.0668237	-0.0134795	#DIV/0!	-0.0446161	-0.00984861	0.00638646
glycerophospholipids	PC ae C38:3	0.36217	-0.0223981	-0.0821639	-0.196977	0.127131	-0.0952455	-0.237639	0.244351	-0.00318019	-0.0121124	-0.0695848	0.0357894	0.312177	-0.0609853	-0.0452216	-0.177532	-0.175544	-0.000357061	-0.0152694	0.132541	-0.0946362	-0.107468	0.430096	0.481182	-0.10554	0.198381	-0.167494	0.269767	0.0534139	0.231608	-0.00784078	-0.0970949	-0.159352	-0.0367999	0.0394154	0.295137	-0.0439118	-0.0645092	0.114868	-0.131842	0.201733	0.221787	0.147332	0.0171514	#DIV/0!	0.0829868	0.230772	0.229943
glycerophospholipids	PC ae C38:4	0.430602	0.0110288	-0.0162834	-0.0980832	0.109454	-0.0795532	-0.188987	0.247419	0.027586	0.0862105	0.0413941	0.0859818	0.322254	-0.0272152	0.0358482	-0.121419	-0.128128	0.112695	0.0148022	0.167925	-0.0241863	-0.0355369	0.497483	0.53789	0.0609714	0.325387	-0.196145	0.35742	0.0903401	0.334844	0.143378	-0.0359806	-0.0728086	-0.0213275	0.212779	0.295153	-1.86057e-05	-0.0339508	0.171783	-0.016216	0.314157	0.309265	0.277316	-0.0552558	#DIV/0!	0.20404	0.307165	0.219475
glycerophospholipids	PC ae C38:5	0.413753	0.0390382	0.0382937	-0.0838824	0.132306	-0.0103145	-0.198537	0.271993	0.00530449	0.0327884	0.0235777	0.108213	0.378867	-0.0395124	0.00127698	-0.155073	-0.113385	0.091577	-0.0174955	0.131817	-0.0329053	-0.0647473	0.500518	0.562792	-0.0131878	0.310695	-0.206666	0.325633	0.077994	0.385147	0.0808684	-0.0665976	-0.138124	-0.0571631	0.248105	0.322996	-0.0338717	-0.0265629	0.216473	-0.0632875	0.318339	0.355808	0.318553	-0.0748445	#DIV/0!	0.229834	0.301	0.188829
glycerophospholipids	PC ae C38:6	0.401058	0.0801466	0.00210983	-0.0508275	0.160797	-0.0668561	-0.16571	0.327322	0.0510891	0.0941591	0.068923	0.11518	0.404373	-0.015958	0.0574426	-0.134863	-0.0764	0.159719	0.0532568	0.117229	0.0483475	-0.0390357	0.499391	0.575942	0.0471352	0.375216	-0.152728	0.355935	0.129897	0.404487	0.144065	-0.0480226	-0.124471	-0.0249555	0.267583	0.309169	-0.0396685	0.0133664	0.244403	0.0422717	0.338013	0.328481	0.323121	-0.049422	#DIV/0!	0.264249	0.252789	0.172293
glycerophospholipids	PC ae C40:1	0.0585634	-0.0441069	-0.0902046	0.0167725	-0.0420988	-0.125917	-0.0448004	0.0662466	0.0235591	0.0494031	-0.0191173	0.0101767	0.0437842	0.091227	0.0715067	0.0362902	0.00029074	-0.0345237	0.163088	0.288976	0.0949202	0.144002	0.104435	0.0846706	0.120142	0.0941137	-0.0235936	0.0346479	0.0873352	-0.0346761	0.128065	-0.00733391	0.0462526	0.0257005	-0.0372952	0.0831551	-0.02062	-0.0305792	0.0147489	0.0959496	0.0300146	0.0507962	0.0098316	-0.0251181	#DIV/0!	0.00623918	-0.0259474	0.0420823
glycerophospholipids	PC ae C40:2	0.261978	0.096062	0.0259082	0.0527376	0.0866305	-0.0587245	-0.0772446	0.131777	-0.0680961	0.022256	-0.0109334	-0.011036	0.20981	-0.0494673	0.0254258	-0.0564	-0.0412542	0.0992783	0.106619	0.190164	-0.00625791	0.0131576	0.321068	0.362472	0.120734	0.304707	-0.0522792	0.243275	0.198268	0.225327	0.101382	-0.0368639	-0.0682884	0.0600262	0.169575	0.193831	-0.0648567	-0.017939	0.106125	0.0761085	0.266784	0.289185	0.266712	-0.033888	#DIV/0!	0.213819	0.229962	0.175118
glycerophospholipids	PC ae C40:3	0.377766	-0.215948	-0.0817521	-0.292975	-0.037392	-0.0561815	-0.162436	0.0585645	-0.164395	-0.0911786	-0.178318	-0.0521028	0.0878135	-0.111694	-0.0341088	-0.251283	-0.311772	-0.0145668	-0.201126	-0.0366378	-0.213768	-0.307669	0.459759	0.428796	-0.184636	0.235498	-0.269239	0.225066	0.0254453	0.197913	0.00844843	0.0517441	-0.0792981	-0.127131	0.134978	0.110406	0.0927546	-0.0094403	-0.0917396	-0.148187	0.15685	0.114795	0.077289	-0.0864253	#DIV/0!	0.0118062	0.206905	0.197538
glycerophospholipids	PC ae C40:4	0.237854	-0.00299964	-0.0120978	0.0189278	0.0618922	-0.0642461	-0.0960772	0.145556	0.0609832	0.0897248	0.0241663	0.0905902	0.172659	0.0609858	0.0686329	-0.00984155	-0.0346683	0.0690618	0.123226	0.341104	0.0502277	0.124753	0.281945	0.28605	0.0983167	0.156728	-0.109119	0.168212	0.0419349	0.108267	0.121775	-0.0493725	0.0180519	0.0246087	0.0526149	0.210471	-0.021343	-0.0482732	0.099637	0.0657191	0.172075	0.211203	0.178962	-0.0643574	#DIV/0!	0.121992	0.109205	0.114655
glycerophospholipids	PC ae C40:5	0.324411	0.042088	-0.0517331	-0.0565455	0.0653804	-0.101578	-0.154304	0.212871	-3.37933e-05	0.0069424	0.00417114	0.048778	0.27405	-0.0238912	0.0012311	-0.0853292	-0.0705966	0.0819085	0.0804507	0.238629	-0.0306063	0.00767574	0.384073	0.440328	0.0643474	0.191493	-0.132892	0.239077	0.0862131	0.230649	0.147733	-0.0844729	-0.0985426	0.0210486	0.137797	0.238945	-0.0670774	-0.027248	0.142184	0.0172923	0.221823	0.23364	0.216144	-0.0286427	#DIV/0!	0.132984	0.261753	0.14661
glycerophospholipids	PC ae C40:6	0.356104	-0.045207	-0.00101828	-0.0399718	0.0681851	-0.0456081	-0.0864746	0.201617	-0.00475716	0.0645559	0.0227947	0.0623923	0.229119	0.0123413	0.0518128	-0.0752445	-0.0704426	0.0370536	0.0154737	0.202853	0.0150683	0.00746622	0.440313	0.469277	0.051724	0.271342	-0.136468	0.262723	0.1436	0.280157	0.116643	-0.005063	-0.0592384	-0.00961587	0.16807	0.264475	0.0102886	-0.0502711	0.100329	0.0515148	0.257644	0.265979	0.212141	-0.0709426	#DIV/0!	0.145609	0.224784	0.19439
glycerophospholipids	PC ae C42:0	-0.21363	-0.248427	0.124205	-0.0324556	0.0599691	0.160352	0.0523023	0.027776	-0.187063	-0.215013	-0.245679	-0.249206	0.18377	-0.266909	-0.22387	-0.295879	-0.200245	-0.29136	-0.210793	-0.242925	-0.227739	-0.289805	-0.141034	-0.0540492	-0.202328	-0.220419	-0.010238	-0.152126	0.116072	-0.181814	-0.22976	-0.299938	-0.0330618	-0.440448	-0.330031	0.0929149	-0.176676	-0.0497908	0.10722	-0.219055	-0.25959	-0.242808	-0.292751	-0.036499	#DIV/0!	-0.313245	-0.210551	-0.132964
glycerophospholipids	PC ae C42:1	-0.0152201	-0.0253936	0.0169426	0.0574785	0.0160025	-0.0282319	-0.0224552	0.0508977	-0.048034	-0.0241071	-0.0396819	-0.0377249	0.0787164	-0.0108812	-0.0156239	-0.0379575	-0.0574517	-0.028973	0.0684238	0.185738	-0.0012979	0.0581254	-0.0251659	0.00459679	0.0901392	0.00353056	-0.0176971	-0.057488	0.133176	-0.0822668	0.122906	-0.125653	0.0497537	-0.032572	-0.0100304	0.0322372	-0.151148	-0.0774136	0.0967571	0.0839539	-0.0357084	0.00579393	-0.0528178	-0.0214594	#DIV/0!	-0.00764511	-0.0714551	-0.00166514
glycerophospholipids	PC ae C42:2	0.0385343	-0.0274727	-0.00194926	0.0332811	-0.0531565	-0.0373936	-0.0724983	0.0292842	0.0590368	0.0248986	-0.042334	0.0417994	0.0364609	0.119348	0.0558177	0.0353089	-0.012359	-0.0159522	0.148756	0.280272	0.00924787	0.133926	0.0535153	0.0616147	0.127225	0.0438085	-0.0359662	0.0190494	0.0716091	-0.0680984	0.0894518	-0.0143591	-0.0677314	0.0115899	-0.0627317	0.0534108	0.00261294	-0.064102	-0.00799213	0.0584681	0.00147235	0.119051	0.071643	-0.0544193	#DIV/0!	0.0184378	0.127133	0.0603139
glycerophospholipids	PC ae C42:3	0.062656	-0.046613	-0.135322	-0.0958632	-0.0185868	-0.195649	-0.124244	0.0279629	-0.11124	-0.0125466	-0.0617598	-0.100375	0.0310388	-0.009176	-0.0937485	-0.0708881	-0.153439	-0.0423638	0.077703	0.158707	0.0089439	-0.00310803	0.101458	0.123828	0.125031	0.0654077	-0.120426	0.0494649	0.120938	-0.0350133	0.0974582	-0.159071	0.0318517	-0.011756	0.000668798	-0.0181676	-0.124146	-0.117088	0.0221333	0.0661708	-0.00256454	-0.0137051	-0.0376838	0.00543163	#DIV/0!	-0.00848696	0.0519442	0.142292
glycerophospholipids	PC ae C42:4	0.0095057	-0.0552798	-0.0428234	0.083132	-0.0827134	-0.0152228	0.0885915	-0.00556572	-0.0649922	0.0323724	-0.0464761	0.0289312	-0.0337656	-0.0615149	-0.000735534	-0.00688615	-0.0516913	-0.00910565	0.0591174	0.0892412	-0.0402961	-0.000555722	-0.00654743	-0.0199954	0.0108036	-0.00777317	0.0170974	-0.0200229	0.00906194	-0.0453171	-0.00748223	-0.070064	0.0566116	0.0472935	0.0501865	-0.0233797	-0.0788524	-0.0681902	-0.0476217	0.0912224	-0.0313927	-0.00458768	-0.0296193	-0.0157778	#DIV/0!	0.020349	-0.0870104	-0.0563651
glycerophospholipids	PC ae C42:5	-0.103345	-0.297963	-0.0458457	-0.324763	0.0580799	0.0519516	-0.0538778	0.0502463	-0.163101	-0.258365	-0.32896	-0.316909	0.284296	-0.397993	-0.386873	-0.439136	-0.319404	-0.495343	-0.398391	-0.328508	-0.412339	-0.440984	-0.00852497	0.0693684	-0.404782	-0.275868	-0.312363	-0.0586074	-0.20915	-0.0841931	-0.432705	-0.375033	-0.189772	-0.473334	-0.305013	0.127041	-0.193181	-0.23295	0.095307	-0.465218	-0.221151	-0.242191	-0.29645	-0.114227	#DIV/0!	-0.370037	-0.095455	-0.0399498
glycerophospholipids	PC ae C44:3	-0.0697115	0.094273	-0.0696441	-0.180164	-0.0255021	-0.208893	-0.205547	-0.00303154	-0.131068	-0.162718	-0.0946724	-0.211297	0.0422392	0.104535	-0.103228	-0.0799614	-0.0512445	-0.0328124	0.0469749	0.177812	0.0520367	0.00809398	-0.0513813	0.0216684	0.184335	0.0163304	-0.0952769	-0.0619768	0.258581	-0.118732	0.318676	-0.198042	0.0309518	-0.0646454	-0.0393162	-0.0888402	-0.141231	-0.0433758	0.164793	-0.0138971	-0.0842742	-0.0434085	-0.118413	0.0330007	#DIV/0!	-0.0689686	0.108158	0.0429612
glycerophospholipids	PC ae C44:4	0.0761898	-0.0542832	0.0746897	-0.11251	-0.00242688	0.0532258	-0.106474	0.0426876	-0.173747	-0.112703	-0.126306	-0.162379	0.105768	-0.226226	-0.145668	-0.166641	-0.248725	-0.121508	-0.0534027	0.0496137	-0.175827	-0.186706	0.104054	0.128296	0.028614	-0.0225133	-0.194061	0.0283103	0.0559201	-0.0170494	0.055998	-0.207939	-0.0178677	-0.216632	-0.0491869	0.0364485	-0.19035	-0.155049	0.0417679	-0.0498197	-0.0408862	-0.0148703	-0.088799	-0.0358499	#DIV/0!	-0.0457527	-0.032552	-0.0279224
glycerophospholipids	PC ae C44:5	-0.0997882	0.0245431	0.271577	0.20687	0.193304	0.164564	0.0539379	0.228991	0.0570183	0.0299908	0.00877823	0.0236161	0.27028	-0.0444704	0.0059176	-0.0769861	-0.0600779	0.0635324	0.0281962	-0.00466216	0.0321207	-0.00888386	-0.0176722	0.0622745	0.0861655	0.0477224	0.142333	-0.0612477	0.434291	-0.0258058	0.0195033	-0.119163	0.139803	-0.125849	-0.104121	0.196123	-0.0694418	-0.0154371	0.270948	0.0558264	-0.0349707	-0.00679982	-0.0166977	0.0205468	#DIV/0!	0.0137692	-0.0418826	-0.031894
glycerophospholipids	PC ae C44:6	0.00264162	0.0918888	0.200648	0.236139	0.179642	0.0885896	0.209709	0.193816	0.0473548	0.135871	0.024649	-0.0195569	0.22152	-0.0176074	0.0901953	0.014607	0.111162	0.1844	0.0735552	0.00341195	0.0814549	0.0257937	0.0789867	0.0959719	0.180458	0.155728	0.272994	-0.0534426	0.395968	0.0298396	0.0702521	-0.0326631	0.132511	-0.03508	-0.0362039	0.196716	0.019989	0.163958	0.190912	0.113931	0.0381471	-0.0226278	0.0469689	-0.0688338	#DIV/0!	-0.0412033	-0.0240582	-0.0702645
metabolite	Anserine	0.241597	0.47056	-0.127565	0.196865	-0.0149079	-0.166901	0.0762116	-0.0168413	0.150782	0.252867	0.228964	0.424861	-0.108292	0.184333	0.363626	0.279843	0.117945	0.453589	0.335757	0.378674	0.317643	0.315417	0.130791	0.104655	0.299158	0.374633	0.221397	0.148595	0.0371342	0.200461	0.278736	0.175119	0.245594	0.500836	0.354666	-0.094256	0.0759691	0.171417	-0.147538	0.262928	0.391536	0.362296	0.37161	-0.12338	#DIV/0!	0.473736	0.123179	0.142618
metabolite	N-Acetyl-Aspartic Acid	0.139806	-0.162428	-0.111081	-0.241364	-0.157926	-0.102741	-0.125493	-0.0223655	-0.212192	-0.24452	-0.258423	-0.137397	-0.0044113	-0.217512	-0.208672	-0.219907	-0.122231	-0.102011	-0.220655	-0.209878	-0.154972	-0.337997	0.204647	0.150061	-0.212786	0.171005	-0.218055	0.0492944	0.0315748	0.0525599	-0.129954	-0.233866	-0.187209	-0.194367	0.101622	0.00955745	-0.11622	-0.133369	-0.0228178	-0.237653	0.156165	0.207843	0.101542	-0.0735668	#DIV/0!	0.0429696	0.112717	0.163311
sphingolipids	SM (OH) C14:1	0.444035	-0.0264211	-0.0274584	-0.149672	-0.0243397	-0.073077	-0.17329	0.0645507	-0.145245	0.00275487	-0.07565	0.0843314	0.0644765	-0.0650587	0.0302749	-0.128494	-0.195034	0.132834	-0.0376897	0.147109	-0.137599	-0.0860409	0.434851	0.388534	0.00526053	0.352155	-0.183699	0.211283	0.152176	0.206341	0.145572	0.00846756	-0.0252106	0.0471753	0.262711	0.097162	0.0275612	0.0181582	-0.0182906	-0.0261091	0.309885	0.411131	0.255491	-0.110106	#DIV/0!	0.292368	0.27646	0.268292
sphingolipids	SM (OH) C16:1	0.53099	0.0584685	-0.0821936	-0.252475	0.0136512	-0.10149	-0.226049	0.116875	-0.140198	0.0403446	-0.041512	0.112857	0.115267	-0.135693	-0.00347176	-0.18366	-0.21725	0.209294	-0.0191357	-0.0563119	-0.137219	-0.182227	0.620726	0.55969	-0.0318934	0.50827	-0.269168	0.371646	0.0677233	0.402188	0.113483	0.0284857	-0.0934017	0.0576479	0.400659	0.153101	0.0609621	0.146809	-0.00784337	-0.050317	0.475962	0.485803	0.397586	-0.153196	#DIV/0!	0.39593	0.323616	0.301119
sphingolipids	SM (OH) C22:1	0.486026	0.159968	0.0693394	-0.0823832	0.253429	0.0340712	-0.169573	0.410788	0.129804	0.191359	0.156245	0.215282	0.444983	-0.014161	0.122297	-0.0863913	-0.0700434	0.198086	0.09613	0.188878	0.00203136	-0.041482	0.519874	0.609769	0.0563986	0.377977	-0.176308	0.367439	0.146166	0.413312	0.138494	0.0287763	-0.0611242	0.0600712	0.222362	0.363222	0.0766523	0.0118403	0.226506	-0.00110082	0.409561	0.432018	0.38279	-0.0889802	#DIV/0!	0.314748	0.381076	0.254166
sphingolipids	SM (OH) C22:2	0.421606	0.0035445	0.00355843	-0.103809	0.0641409	-0.0366626	-0.194016	0.180285	0.0099184	0.0946669	0.0041676	0.1211	0.192594	0.00217823	0.0807356	-0.0730755	-0.117665	0.1039	0.0608175	0.243354	-0.036126	0.00614573	0.510602	0.51839	0.0719237	0.337052	-0.188734	0.343722	0.129504	0.287406	0.126662	0.0515773	-0.0466354	-3.76e-05	0.159488	0.272292	0.0846994	0.00140693	0.0605498	0.0142505	0.331562	0.342358	0.286542	-0.102941	#DIV/0!	0.20848	0.25469	0.224384
sphingolipids	SM (OH) C24:1	0.111853	0.155083	0.0940494	0.230163	0.137308	0.00710096	0.0598209	0.19264	0.21165	0.228046	0.199238	0.177864	0.197079	0.203264	0.114922	0.165529	0.171073	0.274376	0.309746	0.328243	0.237721	0.2655	0.0730014	0.166124	0.303112	0.23601	0.154015	0.115156	0.232195	0.121029	0.160639	0.00407017	0.0807324	0.204908	0.137405	0.114684	0.054939	0.0844387	0.154302	0.278991	0.181127	0.221041	0.261566	-0.0561714	#DIV/0!	0.264598	0.036102	0.0541415
sphingolipids	SM C16:0	0.593528	0.0419528	-0.010375	-0.230201	0.109491	-0.0387381	-0.223348	0.250967	-0.0515529	0.0533608	0.00924424	0.145943	0.290276	-0.126566	0.0204525	-0.189572	-0.185713	0.184023	-0.0726382	-0.0182466	-0.140646	-0.193545	0.647086	0.635884	-0.0644285	0.515876	-0.273868	0.436294	0.0742251	0.488211	0.114228	0.0346192	-0.139102	0.0078451	0.417009	0.292118	0.100742	0.0663973	0.120126	-0.102351	0.493033	0.505238	0.424642	-0.140543	#DIV/0!	0.382771	0.363255	0.322203
sphingolipids	SM C16:1	0.537817	-0.0085998	-0.00120943	-0.211069	0.100469	-0.0309888	-0.22206	0.23955	-0.063793	0.0410547	0.00139222	0.139667	0.269125	-0.120851	0.0169492	-0.171185	-0.176858	0.154205	-0.0552273	0.0282163	-0.132415	-0.167161	0.602246	0.582257	-0.0479977	0.463779	-0.252918	0.384987	0.110402	0.412564	0.0999022	0.0307415	-0.129417	-0.0319383	0.347695	0.270125	0.0953569	0.0694284	0.112361	-0.0598779	0.431636	0.476469	0.367794	-0.130519	#DIV/0!	0.350675	0.289295	0.29174
sphingolipids	SM C18:0	0.540109	0.0345626	-0.0454463	-0.246837	-0.0957395	-0.0469773	-0.197248	0.0261497	-0.170321	-0.036506	-0.100581	0.104192	-0.000659987	-0.168245	-0.010285	-0.155973	-0.22633	0.171225	-0.133239	-0.102644	-0.208249	-0.236535	0.525089	0.416334	-0.0997679	0.564953	-0.270971	0.343524	-0.0230033	0.390366	0.125744	0.0930969	-0.18417	0.0782114	0.51604	0.047807	0.151125	0.10122	-0.12457	-0.0961287	0.433508	0.549086	0.417502	-0.127912	#DIV/0!	0.481448	0.295163	0.30616
sphingolipids	SM C18:1	0.571593	0.042846	-0.0284431	-0.235979	0.00355574	-0.0422401	-0.232942	0.116838	-0.12791	-0.00666225	-0.0340785	0.128448	0.122598	-0.179309	-0.0172825	-0.159776	-0.235315	0.201529	-0.0997353	-0.0928445	-0.173968	-0.22186	0.621064	0.541505	-0.0829001	0.568083	-0.280986	0.41296	0.0278298	0.48156	0.122518	0.0743159	-0.171449	0.0345644	0.520907	0.144921	0.085927	0.105853	-0.0160493	-0.0478551	0.486837	0.551879	0.439573	-0.121329	#DIV/0!	0.471163	0.306047	0.348639
sphingolipids	SM C20:2	-0.1816	-0.0036089	0.0439937	0.090661	0.0324776	0.0687217	0.0258822	-0.138822	-0.0225309	-0.113359	0.0421037	0.103271	-0.130748	0.0739791	0.0677042	0.179049	-0.00551276	0.027066	-0.0675424	-0.177549	-0.0158434	0.138171	-0.230823	-0.245797	-0.0254217	-0.160189	0.0464095	-0.132455	-0.0937607	-0.11806	-0.108116	0.0715015	0.0209481	-0.07661	-0.186768	-0.219174	-0.0150615	0.0552886	-0.0851284	0.0627078	-0.193811	-0.122234	-0.0447738	0.00427292	#DIV/0!	-0.0389327	-0.0424071	-0.0905457
sphingolipids	SM C24:0	0.534046	0.061509	-0.00659778	-0.143745	0.134862	-0.0418782	-0.185653	0.281088	0.0295445	0.115691	0.0337171	0.14898	0.325576	-0.00981431	0.0801489	-0.117459	-0.107558	0.166796	0.0552446	0.147962	-0.031707	-0.0739045	0.596596	0.634201	0.0320319	0.42203	-0.224184	0.407209	0.0982598	0.396987	0.109273	0.0142251	-0.084687	0.0242501	0.255604	0.331305	0.0733661	0.0191806	0.152109	-0.0555882	0.429394	0.427813	0.37373	-0.136869	#DIV/0!	0.292104	0.368421	0.261839
sphingolipids	SM C24:1	0.58321	0.0957199	0.0215151	-0.168132	0.10758	-0.0199572	-0.241854	0.27997	0.0247052	0.0941045	0.0463965	0.174374	0.30357	-0.0646958	0.0589898	-0.128743	-0.129942	0.226981	0.00967205	0.0819976	-0.0695212	-0.121024	0.659817	0.678897	-0.000249008	0.503272	-0.267752	0.465419	0.0820544	0.489984	0.136539	0.0125177	-0.0707717	0.0593963	0.36484	0.307434	0.102896	0.014655	0.130116	-0.0610674	0.506233	0.504057	0.469241	-0.136996	#DIV/0!	0.363929	0.384471	0.285807
sphingolipids	SM C26:0	0.0246628	-0.0828059	0.23143	0.271693	0.0322811	0.292558	0.341455	0.0665752	-0.0212041	0.0602785	-0.0616675	0.175134	0.0456423	-0.123028	0.0124302	-0.0400488	-0.00430716	0.0454141	-0.120196	-0.0522185	-0.102348	-0.0547824	-0.00299779	-0.0397166	-0.1222	0.103162	0.227437	-0.0829931	0.0806529	-0.0294653	-0.0824037	-0.126318	0.0804355	0.0911362	0.000912507	0.0382235	-0.0834136	0.113024	-0.0316258	-0.115738	0.0887673	0.236887	0.0708181	-0.143212	#DIV/0!	0.140752	-0.0459487	-0.0516448
sphingolipids	SM C26:1	0.313299	0.0748633	-0.1007	0.0251101	0.0896853	-0.155939	-0.0453979	0.0772558	0.00317168	0.0404976	-0.0132813	0.0869115	0.12284	0.122743	0.00150359	0.0472835	0.0510531	0.269875	0.112758	0.23856	0.0917763	0.159916	0.344785	0.379241	0.147232	0.280541	0.056482	0.184612	0.186579	0.157054	0.110721	0.00088411	0.0861466	0.204061	0.171417	0.198788	0.0331492	0.101866	0.124544	0.0532795	0.361129	0.323651	0.309465	-0.0943826	#DIV/0!	0.203364	0.356997	0.226006
sugars	H1	0.271689	0.239398	0.123532	0.188131	0.0930069	0.0825388	-0.0102432	0.034844	0.00252717	0.114025	0.0935646	0.29609	0.0162369	0.0259112	0.18439	0.124918	-0.00583694	0.409582	0.224851	0.111069	0.145321	0.0933693	0.177724	0.250288	0.143756	0.424254	0.103491	0.196033	0.0822498	0.37088	0.352495	0.19935	-0.00370897	0.131067	0.426208	0.0266457	0.0827463	0.174536	0.0440961	0.283769	0.368328	0.539444	0.511598	-0.115561	#DIV/0!	0.572478	0.165533	0.158764
Nonexercise CFS (cfs0)		acylcarnitines	acylcarnitines	acylcarnitines	acylcarnitines	acylcarnitines	acylcarnitines	acylcarnitines	acylcarnitines	acylcarnitines	acylcarnitines	acylcarnitines	acylcarnitines	acylcarnitines	acylcarnitines	acylcarnitines	acylcarnitines	acylcarnitines	acylcarnitines	acylcarnitines	acylcarnitines	acylcarnitines	acylcarnitines	acylcarnitines	acylcarnitines	acylcarnitines	acylcarnitines	acylcarnitines	acylcarnitines	acylcarnitines	acylcarnitines	acylcarnitines	acylcarnitines	acylcarnitines	acylcarnitines	acylcarnitines	acylcarnitines	acylcarnitines	acylcarnitines	acylcarnitines	acylcarnitines	aminoacids	aminoacids	aminoacids	aminoacids	aminoacids	aminoacids	aminoacids	aminoacids
	Pearson	C0	C10	C10:1	C10:2	C12	C12:1	C12-DC	C14	C14:1	C14:1-OH	C14:2	C14:2-OH	C16	C16:1	C16:1-OH	C16:2	C16:2-OH	C16-OH	C18	C18:1	C18:1-OH	C18:2	C2	C3	C3:1	C3-DC (C4-OH)	C3-OH	C4	C4:1	C5	C5:1	C5:1-DC	C5-DC (C6-OH)	C5-M-DC	C5-OH (C3-DC-M)	C6 (C4:1-DC)	C6:1	C7-DC	C8	C9	Ala	Arg	Asn	Asp	Cit	Gln	Glu	Gly
[truncated: 141 more columns]
