# Supplementary material for: Exercise modifies glutamate and other metabolic biomarkers in cerebrospinal fluid from Gulf War Illness and Myalgic encephalomyelitis / Chronic Fatigue Syndrome
Source: PLoS One. 2021 Jan 13;16(1):e0244116. doi: 10.1371/journal.pone.0244116 (PMC7806361; doi:10.1371/journal.pone.0244116)
Supplement: S3 Table — (XLSX) [file pone.0244116.s004.xlsx]

## Sheet: gwi0
Nonexercise GWI (gwi0)		acylcarnitines	acylcarnitines	acylcarnitines	acylcarnitines	acylcarnitines	acylcarnitines	acylcarnitines	acylcarnitines	acylcarnitines	acylcarnitines	acylcarnitines	acylcarnitines	acylcarnitines	acylcarnitines	acylcarnitines	acylcarnitines	acylcarnitines	acylcarnitines	acylcarnitines	acylcarnitines	acylcarnitines	acylcarnitines	acylcarnitines	acylcarnitines	acylcarnitines	acylcarnitines	acylcarnitines	acylcarnitines	acylcarnitines	acylcarnitines	acylcarnitines	acylcarnitines	acylcarnitines	acylcarnitines	acylcarnitines	acylcarnitines	acylcarnitines	acylcarnitines	acylcarnitines	acylcarnitines	aminoacids	aminoacids	aminoacids	aminoacids	aminoacids	aminoacids	aminoacids	aminoacids
	Pearson	C0	C10	C10:1	C10:2	C12	C12:1	C12-DC	C14	C14:1	C14:1-OH	C14:2	C14:2-OH	C16	C16:1	C16:1-OH	C16:2	C16:2-OH	C16-OH	C18	C18:1	C18:1-OH	C18:2	C2	C3	C3:1	C3-DC (C4-OH)	C3-OH	C4	C4:1	C5	C5:1	C5:1-DC	C5-DC (C6-OH)	C5-M-DC	C5-OH (C3-DC-M)	C6 (C4:1-DC)	C6:1	C7-DC	C8	C9	Ala	Arg	Asn	Asp	Cit	Gln	Glu	Gly
acylcarnitines	C0	1	-0.261027	-0.395111	-0.0538529	0.00817694	-0.342842	0.151873	0.349678	0.0833606	0.145375	-0.0204608	-0.198953	0.401962	-0.312464	-0.0852574	-0.171646	-0.0232672	0.110273	0.0703415	-0.140404	-0.116485	-0.0727858	0.740257	0.683723	-0.403332	0.429803	0.0828701	0.561062	-0.32497	0.592344	-0.224697	-0.235703	-0.272611	-0.0452817	0.490259	0.352103	0.0518837	0.199795	0.194867	-0.113112	0.435931	0.410818	0.54203	-0.177886	#DIV/0!	0.420673	0.109323	0.102041
acylcarnitines	C10	-0.261027	1	0.272446	0.161626	0.291303	-0.0866751	-0.240694	0.0543036	0.171173	0.0315495	0.300849	0.010254	0.119461	0.324848	0.319293	0.41462	0.273953	0.571818	0.266922	0.0544161	0.304942	0.35461	-0.189438	-0.119446	0.512342	0.13532	0.417615	-0.0561762	0.399637	-0.0365724	0.425718	0.241097	0.0610456	0.0494185	-0.317874	0.0571157	0.264504	0.159534	0.144931	0.34389	0.0812552	-0.127344	0.00272503	0.140908	#DIV/0!	-0.155024	0.31185	0.0446706
acylcarnitines	C10:1	-0.395111	0.129539	1	0.632026	0.0890276	0.846033	0.0865903	-0.0031867	0.221425	0.228595	0.274931	0.245527	-0.0401419	0.482678	0.255778	0.405948	0.187302	0.238018	0.375332	0.16873	0.382255	0.120926	-0.284379	-0.294146	0.430048	0.219161	0.327138	-0.356325	0.495946	-0.111462	0.213092	0.414738	-0.161279	-0.0221658	-0.00783525	0.10363	0.225911	0.406768	0.190635	0.539722	-0.421111	0.175055	-0.158033	-0.0490418	#DIV/0!	0.123724	-0.368274	-0.178376
acylcarnitines	C10:2	-0.0538529	0.161626	0.632026	1	-0.100386	-0.201034	0.0576145	0.212794	0.187764	0.0545839	-0.00730158	0.0114325	0.234956	-0.131048	-0.187794	0.112973	0.225987	0.0698083	-0.146371	0.0127484	0.110526	-0.112446	0.121443	0.0918374	0.017529	0.221053	0.00615021	0.232248	-0.0596961	-0.00367585	-0.000953427	-0.343114	0.391415	0.00242014	0.0167716	-0.0584652	-0.195468	-0.0124258	0.0866863	-0.177255	0.311257	-0.0455104	0.229374	0.111863	#DIV/0!	-0.0227738	0.259705	-0.376893
acylcarnitines	C12	0.00817694	0.291303	0.0890276	0.317883	1	-0.0752484	0.174432	0.657817	0.571053	0.351548	0.585768	0.227586	0.687546	0.407998	0.353578	0.294227	0.214396	0.658428	0.418047	0.572823	0.420642	0.421903	0.207365	0.258573	0.267871	0.151703	0.501918	0.438125	0.20607	0.409617	0.171697	0.211043	0.321255	0.114414	0.225975	0.5951	0.141618	0.540378	0.729635	0.537666	0.457161	0.213099	0.317575	-0.0893552	#DIV/0!	0.0954849	-0.06565	0.659035
acylcarnitines	C12:1	-0.342842	-0.0866751	0.846033	0.543305	-0.0752484	1	0.284972	0.0128766	0.0927633	0.173366	0.172755	0.377014	-0.133674	0.394377	0.0300192	0.353263	0.273717	-0.0494114	0.242101	0.102104	0.217832	-0.129001	-0.209989	-0.280483	0.300199	0.0893861	0.254885	-0.25933	0.393462	-0.107076	0.133513	0.289034	-0.19875	0.0828541	0.0994649	0.0527735	0.228622	0.25345	0.0893771	0.328193	-0.431932	0.0778257	-0.232653	0.0188852	#DIV/0!	0.0990863	-0.468671	-0.328878
acylcarnitines	C12-DC	0.151873	-0.240694	0.0865903	0.51472	0.174432	0.284972	1	0.257191	0.429062	0.56071	0.428398	0.333469	0.251439	0.237435	-0.0415568	0.248541	0.416194	0.107568	0.26726	0.0550385	0.176258	0.177718	0.280081	0.200922	0.266168	0.15576	0.567325	0.36194	0.255913	0.283196	0.274412	0.024624	0.0761991	0.159089	0.359133	0.169709	0.16457	0.498115	0.266412	0.246199	0.411813	0.12449	0.462977	-0.483686	#DIV/0!	0.0160062	-0.24679	-0.147435
acylcarnitines	C14	0.349678	0.0543036	-0.0031867	0.426274	0.657817	0.0128766	0.257191	1	0.628579	0.434468	0.566286	0.461772	0.914105	0.468869	0.416291	0.308875	0.515515	0.692625	0.64329	0.541285	0.553215	0.277913	0.560113	0.61553	0.159856	0.384148	0.495577	0.719876	0.128976	0.692275	0.0323375	0.159704	0.280028	0.216613	0.606234	0.905669	0.207105	0.629132	0.878136	0.372098	0.556195	0.500695	0.560124	0.0837339	#DIV/0!	0.445062	-0.0271118	0.11715
acylcarnitines	C14:1	0.0833606	0.171173	0.221425	0.659896	0.571053	0.0927633	0.429062	0.628579	1	0.440042	0.693367	0.459266	0.678466	0.713408	0.419212	0.582115	0.395906	0.676404	0.70207	0.578627	0.671608	0.636613	0.130097	0.173989	0.387749	0.252276	0.551744	0.327175	0.247658	0.334613	0.320993	0.356026	0.487416	0.172608	0.205186	0.461807	0.169948	0.631912	0.758163	0.682052	0.393973	0.448125	0.486849	-0.175129	#DIV/0!	0.286081	-0.241589	-0.0101241
acylcarnitines	C14:1-OH	0.145375	0.0315495	0.228595	0.541069	0.351548	0.173366	0.56071	0.434468	0.440042	1	0.726699	0.162077	0.401017	0.398808	0.638875	0.398764	0.564807	0.515343	0.621411	0.41413	0.660703	0.444847	0.213297	0.139852	0.43016	0.165511	0.503286	0.407739	0.0967418	0.32658	0.284114	0.303933	0.261764	0.179314	0.383667	0.437776	0.314327	0.779042	0.408402	0.524125	0.270951	0.399447	0.328509	-0.365313	#DIV/0!	0.156576	-0.144949	0.0319467
acylcarnitines	C14:2	-0.0204608	0.300849	0.274931	0.644175	0.585768	0.172755	0.428398	0.566286	0.693367	0.726699	1	0.506449	0.563006	0.689585	0.620927	0.743245	0.586821	0.703559	0.761854	0.692175	0.809495	0.760485	0.0983131	0.0663772	0.679729	0.0847347	0.759645	0.333201	0.365651	0.300691	0.553224	0.590369	0.419459	0.273593	0.221312	0.456038	0.298934	0.698274	0.715654	0.756228	0.329752	0.366969	0.215601	-0.145326	#DIV/0!	0.384471	-0.216078	0.0275328
acylcarnitines	C14:2-OH	-0.198953	0.010254	0.245527	0.530556	0.227586	0.377014	0.333469	0.461772	0.459266	0.162077	0.506449	1	0.438192	0.66369	0.277159	0.398828	0.401482	0.344053	0.553931	0.314061	0.420102	0.232401	0.110893	0.143833	0.367191	-0.125517	0.396394	0.218561	0.172827	0.332051	0.124741	0.399912	0.287208	0.255205	-0.0192597	0.393454	0.162432	0.393864	0.559228	0.286921	0.296485	0.302312	0.247589	-0.0804309	#DIV/0!	0.446848	-0.269334	-0.360902
acylcarnitines	C16	0.401962	0.119461	-0.0401419	0.424471	0.687546	-0.133674	0.251439	0.914105	0.678466	0.401017	0.563006	0.438192	1	0.410967	0.347797	0.263422	0.433369	0.728975	0.619195	0.435155	0.502002	0.351093	0.621918	0.690876	0.209462	0.458887	0.528101	0.738036	0.146293	0.762007	0.0924558	0.0788136	0.357168	0.212351	0.539478	0.865121	0.0235984	0.675055	0.905806	0.37582	0.726078	0.429638	0.642411	-0.055917	#DIV/0!	0.482781	-0.0176588	0.159956
acylcarnitines	C16:1	-0.312464	0.324848	0.482678	0.785778	0.407998	0.394377	0.237435	0.468869	0.713408	0.398808	0.689585	0.66369	0.410967	1	0.597381	0.691532	0.466168	0.587158	0.778132	0.535	0.703159	0.622573	-0.158577	-0.0804353	0.636917	-0.0267272	0.500619	0.127191	0.288958	0.110149	0.408087	0.496254	0.450135	0.507638	0.0647386	0.435102	0.227739	0.494932	0.639147	0.56836	0.15142	0.340331	0.159864	0.0494771	#DIV/0!	0.294657	-0.308104	-0.147544
acylcarnitines	C16:1-OH	-0.0852574	0.319293	0.255778	0.398906	0.353578	0.0300192	-0.0415568	0.416291	0.419212	0.638875	0.620927	0.277159	0.347797	0.597381	1	0.360528	0.478101	0.73119	0.772322	0.505248	0.795893	0.491265	-0.0815152	-0.0749493	0.301023	-0.116669	0.177384	0.110811	-0.0830679	0.182699	0.205543	0.650969	0.37247	0.0741657	0.0652143	0.483955	0.508826	0.643081	0.388556	0.554185	0.00801105	0.462411	0.0633865	-0.0124602	#DIV/0!	0.174339	-0.055765	0.0154535
acylcarnitines	C16:2	-0.171646	0.41462	0.405948	0.529518	0.294227	0.353263	0.248541	0.308875	0.582115	0.398764	0.743245	0.398828	0.263422	0.691532	0.360528	1	0.567447	0.453435	0.501452	0.348875	0.681247	0.671222	-0.161777	-0.144768	0.805636	0.176612	0.731866	0.157813	0.567423	0.0861942	0.655052	0.466565	0.245501	0.276184	0.0630759	0.173149	0.38384	0.396651	0.500147	0.653827	0.0807256	0.125747	-0.068526	-0.0258113	#DIV/0!	0.161669	-0.394006	-0.202543
acylcarnitines	C16:2-OH	-0.0232672	0.273953	0.187302	0.328374	0.214396	0.273717	0.416194	0.515515	0.395906	0.564807	0.586821	0.401482	0.433369	0.466168	0.478101	0.567447	1	0.518443	0.618329	0.213707	0.573542	0.223066	0.230595	0.134362	0.510737	0.222583	0.530162	0.410447	0.388445	0.344271	0.428617	0.400816	0.286163	0.166949	0.353742	0.49872	0.554732	0.587635	0.384835	0.378917	0.270417	0.0612105	0.0594436	0.00718681	#DIV/0!	-0.0817921	-0.197925	-0.339744
acylcarnitines	C16-OH	0.110273	0.571818	0.238018	0.524373	0.658428	-0.0494114	0.107568	0.692625	0.676404	0.515343	0.703559	0.344053	0.728975	0.587158	0.73119	0.453435	0.518443	1	0.74617	0.478615	0.774216	0.528079	0.171995	0.216673	0.385064	0.244417	0.548538	0.340332	0.170168	0.412283	0.349476	0.448831	0.375382	0.0972743	0.188699	0.645415	0.378452	0.77859	0.713195	0.625795	0.403136	0.423509	0.429639	0.0393445	#DIV/0!	0.296975	0.128874	0.0631518
acylcarnitines	C18	0.0703415	0.266922	0.375332	0.673809	0.418047	0.242101	0.26726	0.64329	0.70207	0.621411	0.761854	0.553931	0.619195	0.778132	0.772322	0.501452	0.618329	0.74617	1	0.605473	0.798443	0.547326	0.25721	0.254886	0.386381	0.157815	0.46402	0.351827	0.201202	0.467236	0.333639	0.611801	0.34518	0.219901	0.333539	0.672474	0.37928	0.734129	0.679715	0.702745	0.24505	0.508006	0.315681	-0.0486908	#DIV/0!	0.43261	-0.176785	-0.120484
acylcarnitines	C18:1	-0.140404	0.0544161	0.16873	0.383616	0.572823	0.102104	0.0550385	0.541285	0.578627	0.41413	0.692175	0.314061	0.435155	0.535	0.505248	0.348875	0.213707	0.478615	0.605473	1	0.599941	0.50128	-0.00948078	-0.0462604	0.225806	-0.0512383	0.257788	0.0790817	0.117585	0.0273059	0.144432	0.501816	0.495914	0.144989	0.156049	0.376961	0.0335843	0.330027	0.602768	0.586704	0.0398737	0.419618	0.073063	0.142278	#DIV/0!	0.370356	-0.0365925	0.240497
acylcarnitines	C18:1-OH	-0.116485	0.304942	0.382255	0.599484	0.420642	0.217832	0.176258	0.553215	0.671608	0.660703	0.809495	0.420102	0.502002	0.703159	0.795893	0.681247	0.573542	0.774216	0.798443	0.599941	1	0.641257	-0.0816969	-0.024053	0.531957	0.0858441	0.513516	0.213016	0.275801	0.259344	0.552798	0.574384	0.464227	0.130785	0.240724	0.462895	0.374465	0.710221	0.627388	0.801378	0.0831034	0.338647	0.110325	0.073977	#DIV/0!	0.338842	-0.127593	-0.164341
acylcarnitines	C18:2	-0.0727858	0.35461	0.120926	0.486768	0.421903	-0.129001	0.177718	0.277913	0.636613	0.444847	0.760485	0.232401	0.351093	0.622573	0.491265	0.671222	0.223066	0.528079	0.547326	0.50128	0.641257	1	-0.0773584	-0.00287107	0.661784	-0.0636003	0.532959	0.208593	0.260285	0.128797	0.549039	0.496364	0.292131	0.313925	0.0713627	0.22151	0.0729523	0.409651	0.530483	0.611215	0.217212	0.276	0.148138	-0.0441511	#DIV/0!	0.271008	-0.303858	0.0632126
acylcarnitines	C2	0.740257	-0.189438	-0.284379	-0.02596	0.207365	-0.209989	0.280081	0.560113	0.130097	0.213297	0.0983131	0.110893	0.621918	-0.158577	-0.0815152	-0.161777	0.230595	0.171995	0.25721	-0.00948078	-0.0816969	-0.0773584	1	0.933676	-0.241938	0.538656	0.201727	0.766122	-0.00578559	0.807891	-0.261259	-0.129246	-0.222032	-0.073528	0.633626	0.632356	0.0491193	0.348257	0.413285	-0.0564718	0.65311	0.393917	0.644248	-0.265237	#DIV/0!	0.36967	0.000475719	0.0895013
acylcarnitines	C3	0.683723	-0.119446	-0.294146	0.040504	0.258573	-0.280483	0.200922	0.61553	0.173989	0.139852	0.0663772	0.143833	0.690876	-0.0804353	-0.0749493	-0.144768	0.134362	0.216673	0.254886	-0.0462604	-0.024053	-0.00287107	0.933676	1	-0.179553	0.546177	0.244021	0.83049	0.0358284	0.876735	-0.203033	-0.25746	-0.182479	0.0250684	0.65124	0.688779	-0.0686701	0.310114	0.504522	-0.0428443	0.689178	0.326055	0.691172	-0.18824	#DIV/0!	0.418959	0.0614247	0.13498
acylcarnitines	C3:1	-0.403332	0.512342	0.430048	0.573281	0.267871	0.300199	0.266168	0.159856	0.387749	0.43016	0.679729	0.367191	0.209462	0.636917	0.301023	0.805636	0.510737	0.385064	0.386381	0.225806	0.531957	0.661784	-0.241938	-0.179553	1	0.0735332	0.737074	0.108978	0.601871	-0.00498747	0.647741	0.288476	0.273055	0.479566	-0.0167873	0.139694	0.0635331	0.360604	0.404161	0.4456	0.144677	-0.0888388	-0.0813976	-0.0278435	#DIV/0!	0.0411218	-0.308603	-0.163536
acylcarnitines	C3-DC (C4-OH)	0.429803	0.13532	0.219161	0.204738	0.151703	0.0893861	0.15576	0.384148	0.252276	0.165511	0.0847347	-0.125517	0.458887	-0.0267272	-0.116669	0.176612	0.222583	0.244417	0.157815	-0.0512383	0.0858441	-0.0636003	0.538656	0.546177	0.0735332	1	0.432624	0.320007	0.531553	0.396143	7.13031e-17	-0.211001	-0.0828617	-0.164839	0.540509	0.404954	0.0469779	0.332493	0.419932	0.159112	0.380006	0.260636	0.44356	-0.303266	#DIV/0!	0.237489	0.0709949	0.0210842
acylcarnitines	C3-OH	0.0828701	0.417615	0.327138	0.657365	0.501918	0.254885	0.567325	0.495577	0.551744	0.503286	0.759645	0.396394	0.528101	0.500619	0.177384	0.731866	0.530162	0.548538	0.46402	0.257788	0.513516	0.532959	0.201727	0.244021	0.737074	0.432624	1	0.417753	0.670406	0.390278	0.605031	0.187008	0.123648	0.290417	0.319089	0.393403	0.214866	0.574545	0.660151	0.570887	0.455975	0.116902	0.33889	-0.21673	#DIV/0!	0.279259	-0.129473	0.00377424
acylcarnitines	C4	0.561062	-0.0561762	-0.356325	0.126255	0.438125	-0.25933	0.36194	0.719876	0.327175	0.407739	0.333201	0.218561	0.738036	0.127191	0.110811	0.157813	0.410447	0.340332	0.351827	0.0790817	0.213016	0.208593	0.766122	0.83049	0.108978	0.320007	0.417753	1	-0.00342507	0.866937	0.0533617	-0.202329	0.0441781	0.284057	0.618423	0.709733	0.0656008	0.422519	0.567111	0.0990919	0.735766	0.191183	0.577296	-0.117016	#DIV/0!	0.232125	-0.0605501	0.180628
acylcarnitines	C4:1	-0.32497	0.399637	0.495946	0.321082	0.20607	0.393462	0.255913	0.128976	0.247658	0.0967418	0.365651	0.172827	0.146293	0.288958	-0.0830679	0.567423	0.388445	0.170168	0.201202	0.117585	0.275801	0.260285	-0.00578559	0.0358284	0.601871	0.531553	0.670406	-0.00342507	1	0.0558758	0.533549	0.189852	0.0113066	-0.0666909	0.241718	0.10936	0.138953	0.200111	0.340161	0.462086	0.055679	-0.192307	-0.0884814	-0.118893	#DIV/0!	-0.0254465	-0.180647	-0.0905453
acylcarnitines	C5	0.592344	-0.0365724	-0.111462	0.193971	0.409617	-0.107076	0.283196	0.692275	0.334613	0.32658	0.300691	0.332051	0.762007	0.110149	0.182699	0.0861942	0.344271	0.412283	0.467236	0.0273059	0.259344	0.128797	0.807891	0.876735	-0.00498747	0.396143	0.390278	0.866937	0.0558758	1	-0.0153809	-0.00846131	-0.130328	0.00659722	0.581576	0.767798	0.1855	0.558813	0.592376	0.269556	0.595614	0.307291	0.567297	-0.218182	#DIV/0!	0.380462	-0.141591	0.130406
acylcarnitines	C5:1	-0.224697	0.425718	0.213092	0.384374	0.171697	0.133513	0.274412	0.0323375	0.320993	0.284114	0.553224	0.124741	0.0924558	0.408087	0.205543	0.655052	0.428617	0.349476	0.333639	0.144432	0.552798	0.549039	-0.261259	-0.203033	0.647741	7.13031e-17	0.605031	0.0533617	0.533549	-0.0153809	1	0.220832	0.335366	0.324824	0.140075	-0.0489427	0.0945873	0.232373	0.22728	0.550801	0.0808442	-0.402486	-0.210483	0.200357	#DIV/0!	0.0319096	-0.0212937	-0.158041
acylcarnitines	C5:1-DC	-0.235703	0.241097	0.414738	0.269103	0.211043	0.289034	0.024624	0.159704	0.356026	0.303933	0.590369	0.399912	0.0788136	0.496254	0.650969	0.466565	0.400816	0.448831	0.611801	0.501816	0.574384	0.496364	-0.129246	-0.25746	0.288476	-0.211001	0.187008	-0.202329	0.189852	-0.00846131	0.220832	1	0.039754	-0.240225	-0.104703	0.187706	0.627148	0.450777	0.247376	0.625375	-0.257279	0.422672	-0.19534	-0.0348062	#DIV/0!	0.139857	-0.417742	-0.160247
acylcarnitines	C5-DC (C6-OH)	-0.272611	0.0610456	-0.161279	0.220088	0.321255	-0.19875	0.0761991	0.280028	0.487416	0.261764	0.419459	0.287208	0.357168	0.450135	0.37247	0.245501	0.286163	0.375382	0.34518	0.495914	0.464227	0.292131	-0.222032	-0.182479	0.273055	-0.0828617	0.123648	0.0441781	0.0113066	-0.130328	0.335366	0.039754	1	0.351279	-0.0431968	0.121993	-0.196697	0.173096	0.377044	0.200569	0.353185	-0.0631341	0.0413891	0.049749	#DIV/0!	0.068484	0.208885	0.028253
acylcarnitines	C5-M-DC	-0.0452817	0.0494185	-0.0221658	0.480375	0.114414	0.0828541	0.159089	0.216613	0.172608	0.179314	0.273593	0.255205	0.212351	0.507638	0.0741657	0.276184	0.166949	0.0972743	0.219901	0.144989	0.130785	0.313925	-0.073528	0.0250684	0.479566	-0.164839	0.290417	0.284057	-0.0666909	0.00659722	0.324824	-0.240225	0.351279	1	0.18063	0.219684	-0.394484	-0.00742223	0.296055	-0.128179	0.287015	-0.114537	0.067808	0.337655	#DIV/0!	0.246323	-0.042534	-0.0279554
acylcarnitines	C5-OH (C3-DC-M)	0.490259	-0.317874	-0.00783525	0.257682	0.225975	0.0994649	0.359133	0.606234	0.205186	0.383667	0.221312	-0.0192597	0.539478	0.0647386	0.0652143	0.0630759	0.353742	0.188699	0.333539	0.156049	0.240724	0.0713627	0.633626	0.65124	-0.0167873	0.540509	0.319089	0.618423	0.241718	0.581576	0.140075	-0.104703	-0.0431968	0.18063	1	0.6772	0.0117137	0.410806	0.500936	0.144078	0.344389	0.204554	0.318017	0.0729171	#DIV/0!	0.342607	-0.157423	0.0601277
acylcarnitines	C6 (C4:1-DC)	0.352103	0.0571157	0.10363	0.412486	0.5951	0.0527735	0.169709	0.905669	0.461807	0.437776	0.456038	0.393454	0.865121	0.435102	0.483955	0.173149	0.49872	0.645415	0.672474	0.376961	0.462895	0.22151	0.632356	0.688779	0.139694	0.404954	0.393403	0.709733	0.10936	0.767798	-0.0489427	0.187706	0.121993	0.219684	0.6772	1	0.219206	0.677888	0.799305	0.298001	0.506114	0.495401	0.495906	0.0267025	#DIV/0!	0.409697	-0.148547	0.17106
acylcarnitines	C6:1	0.0518837	0.264504	0.225911	0.0495867	0.141618	0.228622	0.16457	0.207105	0.169948	0.314327	0.298934	0.162432	0.0235984	0.227739	0.508826	0.38384	0.554732	0.378452	0.37928	0.0335843	0.374465	0.0729523	0.0491193	-0.0686701	0.0635331	0.0469779	0.214866	0.0656008	0.138953	0.1855	0.0945873	0.627148	-0.196697	-0.394484	0.0117137	0.219206	1	0.435867	0.0457305	0.409844	-0.123295	0.29805	-0.0383761	-0.2112	#DIV/0!	-0.219822	-0.221237	-0.100115
acylcarnitines	C7-DC	0.199795	0.159534	0.406768	0.638916	0.540378	0.25345	0.498115	0.629132	0.631912	0.779042	0.698274	0.393864	0.675055	0.494932	0.643081	0.396651	0.587635	0.77859	0.734129	0.330027	0.710221	0.409651	0.348257	0.310114	0.360604	0.332493	0.574545	0.422519	0.200111	0.558813	0.232373	0.450777	0.173096	-0.00742223	0.410806	0.677888	0.435867	1	0.655	0.638281	0.378839	0.529234	0.488706	-0.335731	#DIV/0!	0.283606	-0.257295	-0.0203463
acylcarnitines	C8	0.194867	0.144931	0.190635	0.618383	0.729635	0.0893771	0.266412	0.878136	0.758163	0.408402	0.715654	0.559228	0.905806	0.639147	0.388556	0.500147	0.384835	0.713195	0.679715	0.602768	0.627388	0.530483	0.413285	0.504522	0.404161	0.419932	0.660151	0.567111	0.340161	0.592376	0.22728	0.247376	0.377044	0.296055	0.500936	0.799305	0.0457305	0.655	1	0.539415	0.575512	0.489879	0.516174	-0.040209	#DIV/0!	0.59237	-0.168467	0.154499
acylcarnitines	C9	-0.113112	0.34389	0.539722	0.549959	0.537666	0.328193	0.246199	0.372098	0.682052	0.524125	0.756228	0.286921	0.37582	0.56836	0.554185	0.653827	0.378917	0.625795	0.702745	0.586704	0.801378	0.611215	-0.0564718	-0.0428443	0.4456	0.159112	0.570887	0.0990919	0.462086	0.269556	0.550801	0.625375	0.200569	-0.128179	0.144078	0.298001	0.409844	0.638281	0.539415	1	-0.0433731	0.244766	0.0420245	-0.139522	#DIV/0!	0.214154	-0.263922	0.109082
aminoacids	Ala	0.435931	0.0812552	-0.421111	0.168475	0.457161	-0.431932	0.411813	0.556195	0.393973	0.270951	0.329752	0.296485	0.726078	0.15142	0.00801105	0.0807256	0.270417	0.403136	0.24505	0.0398737	0.0831034	0.217212	0.65311	0.689178	0.144677	0.380006	0.455975	0.735766	0.055679	0.595614	0.0808442	-0.257279	0.353185	0.287015	0.344389	0.506114	-0.123295	0.378839	0.575512	-0.0433731	1	0.188001	0.740781	-0.331817	#DIV/0!	0.26451	0.19124	0.161134
aminoacids	Arg	0.410818	-0.127344	0.175055	0.394247	0.213099	0.0778257	0.12449	0.500695	0.448125	0.399447	0.366969	0.302312	0.429638	0.340331	0.462411	0.125747	0.0612105	0.423509	0.508006	0.419618	0.338647	0.276	0.393917	0.326055	-0.0888388	0.260636	0.116902	0.191183	-0.192307	0.307291	-0.402486	0.422672	-0.0631341	-0.114537	0.204554	0.495401	0.29805	0.529234	0.489879	0.244766	0.188001	1	0.578105	-0.320143	#DIV/0!	0.564974	-0.180684	-0.0403399
aminoacids	Asn	0.54203	0.00272503	-0.158033	0.376097	0.317575	-0.232653	0.462977	0.560124	0.486849	0.328509	0.215601	0.247589	0.642411	0.159864	0.0633865	-0.068526	0.0594436	0.429639	0.315681	0.073063	0.110325	0.148138	0.644248	0.691172	-0.0813976	0.44356	0.33889	0.577296	-0.0884814	0.567297	-0.210483	-0.19534	0.0413891	0.067808	0.318017	0.495906	-0.0383761	0.488706	0.516174	0.0420245	0.740781	0.578105	1	-0.402352	#DIV/0!	0.389808	0.221364	0.0227604
aminoacids	Asp	-0.177886	0.140908	-0.0490418	-0.113115	-0.0893552	0.0188852	-0.483686	0.0837339	-0.175129	-0.365313	-0.145326	-0.0804309	-0.055917	0.0494771	-0.0124602	-0.0258113	0.00718681	0.0393445	-0.0486908	0.142278	0.073977	-0.0441511	-0.265237	-0.18824	-0.0278435	-0.303266	-0.21673	-0.117016	-0.118893	-0.218182	0.200357	-0.0348062	0.049749	0.337655	0.0729171	0.0267025	-0.2112	-0.335731	-0.040209	-0.139522	-0.331817	-0.320143	-0.402352	1	#DIV/0!	0.0575769	0.20374	-0.174293
aminoacids	Cit	#DIV/0!	#DIV/0!	#DIV/0!	#DIV/0!	#DIV/0!	#DIV/0!	#DIV/0!	#DIV/0!	#DIV/0!	#DIV/0!	#DIV/0!	#DIV/0!	#DIV/0!	#DIV/0!	#DIV/0!	#DIV/0!	#DIV/0!	#DIV/0!	#DIV/0!	#DIV/0!	#DIV/0!	#DIV/0!	#DIV/0!	#DIV/0!	#DIV/0!	#DIV/0!	#DIV/0!	#DIV/0!	#DIV/0!	#DIV/0!	#DIV/0!	#DIV/0!	#DIV/0!	#DIV/0!	#DIV/0!	#DIV/0!	#DIV/0!	#DIV/0!	#DIV/0!	#DIV/0!	#DIV/0!	#DIV/0!	#DIV/0!	#DIV/0!	#DIV/0!	#DIV/0!	#DIV/0!	#DIV/0!
aminoacids	Gln	0.420673	-0.155024	0.123724	0.471436	0.0954849	0.0990863	0.0160062	0.445062	0.286081	0.156576	0.384471	0.446848	0.482781	0.294657	0.174339	0.161669	-0.0817921	0.296975	0.43261	0.370356	0.338842	0.271008	0.36967	0.418959	0.0411218	0.237489	0.279259	0.232125	-0.0254465	0.380462	0.0319096	0.139857	0.068484	0.246323	0.342607	0.409697	-0.219822	0.283606	0.59237	0.214154	0.26451	0.564974	0.389808	0.0575769	#DIV/0!	1	0.0263745	-0.153428
aminoacids	Glu	0.109323	0.31185	-0.368274	-0.237841	-0.06565	-0.468671	-0.24679	-0.0271118	-0.241589	-0.144949	-0.216078	-0.269334	-0.0176588	-0.308104	-0.055765	-0.394006	-0.197925	0.128874	-0.176785	-0.0365925	-0.127593	-0.303858	0.000475719	0.0614247	-0.308603	0.0709949	-0.129473	-0.0605501	-0.180647	-0.141591	-0.0212937	-0.417742	0.208885	-0.042534	-0.157423	-0.148547	-0.221237	-0.257295	-0.168467	-0.263922	0.19124	-0.180684	0.221364	0.20374	#DIV/0!	0.0263745	1	0.0762716
aminoacids	Gly	0.102041	0.549575	0.445892	0.174382	0.206332	0.524863	0.418668	0.11715	-0.0101241	0.0319467	0.0275328	-0.360902	0.159956	-0.147544	0.0154535	-0.202543	-0.339744	0.0631518	-0.120484	0.240497	-0.164341	0.0632126	0.0895013	0.13498	-0.163536	0.0210842	0.00377424	0.180628	-0.0905453	0.130406	-0.158041	-0.160247	0.028253	-0.0279554	0.0601277	0.17106	-0.100115	-0.0203463	0.154499	0.109082	0.161134	-0.0403399	0.0227604	-0.174293	#DIV/0!	-0.153428	0.0762716	1
aminoacids	His	0.549575	-0.333707	0.0450046	0.360291	0.213359	0.0394278	0.333053	0.448035	0.335762	0.349263	0.355041	0.281814	0.518368	0.0570377	0.0855683	0.035972	-0.0281458	0.236372	0.320472	0.300137	0.223583	0.0779228	0.545211	0.512929	-0.124205	0.525044	0.33712	0.295011	0.0810863	0.455806	-0.124101	0.0369109	0.100566	-0.114215	0.440478	0.396469	-0.0563182	0.445376	0.553463	0.242408	0.438183	0.61621	0.56827	-0.469261	#DIV/0!	0.754189	0.0329796	0.0667149
aminoacids	Ile	0.445892	0.112011	-0.601887	0.0191195	0.166877	-0.64754	0.233941	0.381281	0.198503	0.11527	0.113621	0.171488	0.501826	-0.0204897	0.0450435	-0.206127	0.054859	0.325853	0.179363	-0.0470851	0.0303087	0.133258	0.523937	0.630966	-0.119553	0.115993	0.182654	0.586915	-0.193983	0.496827	0.037078	-0.303871	0.238923	0.176797	0.194603	0.314463	-0.172253	0.150074	0.291313	-0.157808	0.785949	0.112769	0.720435	-0.117166	#DIV/0!	0.269255	0.545496	0.0160886
aminoacids	Leu	0.174382	0.228284	-0.343001	0.022281	0.174802	-0.310734	-0.214351	0.4459	-0.00486143	-0.135957	0.0515275	0.167223	0.419968	0.108079	0.0965013	-0.10764	0.159185	0.350376	0.150029	0.093269	0.0975343	0.0451585	0.204009	0.31798	0.0146853	-0.150277	0.0552304	0.389901	-0.230548	0.265108	0.133339	-0.184542	0.170087	0.5078	0.223552	0.412286	-0.237189	-0.0265902	0.282843	-0.22533	0.326097	-0.119583	0.167561	0.717804	#DIV/0!	0.267576	0.409039	-0.0656428
aminoacids	Lys	0.206332	0.253795	-0.257257	0.223757	0.595228	-0.354379	0.238443	0.62429	0.43433	0.442189	0.518005	0.421752	0.760201	0.259854	0.319092	0.12619	0.305725	0.611169	0.431287	0.3233	0.380124	0.297107	0.464965	0.528312	0.236248	0.135577	0.427514	0.671277	-0.035621	0.599361	0.101869	-0.0566732	0.450405	0.21088	0.12437	0.534166	-0.0777435	0.50267	0.611887	0.227954	0.793418	0.211844	0.624578	-0.202841	#DIV/0!	0.29984	0.299365	0.194284
aminoacids	Met	0.524863	0.16948	-0.36101	-0.0511913	0.112271	-0.431529	0.220107	0.268095	0.080407	0.156404	0.0297321	0.048667	0.3723	-0.175338	-0.0180718	-0.178703	0.0167169	0.304699	0.103131	-0.193895	0.00742283	-0.0548527	0.60446	0.630162	-0.241029	0.334553	0.180604	0.500892	-0.107367	0.513806	-0.0332625	-0.253995	-0.0518182	-0.170557	0.158357	0.214102	0.0713948	0.251401	0.172152	-0.0398777	0.664329	0.218751	0.742386	-0.309661	#DIV/0!	0.245649	0.542648	-0.011512
aminoacids	Orn	0.418668	-0.134504	-0.263753	0.086121	0.217393	-0.290843	0.235195	0.416387	0.270695	0.389659	0.262022	0.0740604	0.432474	-0.161695	0.0895974	-0.060505	-0.0328275	0.266435	0.067539	0.242405	0.196234	0.138238	0.342816	0.369087	-0.0585796	0.131927	0.206861	0.412748	-0.232412	0.383404	-0.260239	-0.127512	0.0121012	-0.152783	0.0896085	0.227037	-0.095969	0.323324	0.298201	0.10173	0.324368	0.428174	0.57561	-0.239661	#DIV/0!	0.30115	0.209404	0.0504873
aminoacids	Phe	0.440064	-0.0160876	-0.369095	-0.00784881	0.0108972	-0.270948	0.0453592	0.322645	0.00578527	-0.0248119	-0.0388752	0.109247	0.310417	-0.139056	-0.136504	-0.150831	-0.0925779	0.197249	-0.0405503	-0.0935061	0.0435736	-0.0579562	0.356093	0.434899	-0.218216	-0.020712	0.0514517	0.445924	-0.34829	0.355289	0.00383184	-0.345907	-0.0848417	0.170464	0.172403	0.163724	-0.196389	0.0449198	0.163327	-0.175709	0.378482	0.0970126	0.502095	0.330251	#DIV/0!	0.396522	0.455872	-0.202999
aminoacids	Pro	0.0422053	0.169183	-0.463879	-0.248133	-0.0848849	-0.450604	-0.396838	0.138142	-0.166232	-0.427814	-0.241393	-0.00809553	0.134353	-0.11215	-0.111708	-0.294315	-0.12971	0.0992111	-0.095533	-0.0236963	-0.0586659	-0.124289	0.0329953	0.178584	-0.237936	-0.173778	-0.225608	0.111312	-0.22413	0.0121373	0.112316	-0.323828	0.218408	0.246712	0.0373092	0.0477631	-0.374665	-0.358866	0.0104387	-0.328913	0.1745	-0.300814	0.0518838	0.714731	#DIV/0!	0.175959	0.649115	-0.140646
aminoacids	Ser	-0.0371148	0.338197	-0.0533193	0.256066	0.328252	-0.11177	-0.0970279	0.429907	0.303314	0.139093	0.422627	0.239149	0.357529	0.290658	0.166381	0.343728	0.0407951	0.421499	0.210054	0.511237	0.448954	0.270668	-0.0845699	0.051252	0.270107	0.0908546	0.397494	0.172712	0.141142	0.0364774	0.28619	-0.0909463	0.413954	0.266603	-0.0225202	0.136817	-0.177981	0.0373998	0.45971	0.271816	0.22441	0.0856776	0.220149	0.300654	#DIV/0!	0.432307	0.534587	0.0310289
aminoacids	Thr	0.392158	-0.0172492	-0.389212	-0.162843	0.275747	-0.52767	-0.215426	0.383891	0.157389	-0.0706861	0.0830824	0.0365287	0.501937	-0.220258	0.0632817	-0.295855	-0.223183	0.356116	0.11354	0.273998	0.161264	0.0987356	0.404085	0.471188	-0.357944	0.0648544	-0.0753776	0.295301	-0.248824	0.403032	-0.0855441	-0.0404256	0.134463	-0.227495	0.16875	0.279317	-0.268297	0.135415	0.342599	0.0971548	0.346908	0.215228	0.39981	0.201301	#DIV/0!	0.486138	0.433794	0.128364
aminoacids	Trp	0.287433	0.131079	-0.250335	0.165738	0.0655274	-0.228791	-0.0988588	0.396373	0.114602	-0.0582654	0.1199	0.198337	0.355026	0.100687	0.0414394	-0.101699	-0.0544683	0.339792	0.182067	0.27315	0.163291	0.0159094	0.211115	0.277664	-0.146439	0.0260881	0.0873142	0.197726	-0.218867	0.11861	0.0804811	-0.179975	0.229169	0.321072	0.146594	0.216152	-0.284674	-0.0192914	0.309276	-0.099177	0.323598	0.177915	0.411442	0.489054	#DIV/0!	0.584852	0.664397	-0.178104
aminoacids	Tyr	0.434052	-0.00708651	-0.46133	0.218001	0.268063	-0.474188	0.307401	0.475355	0.400942	0.255791	0.302791	0.348269	0.599494	0.147312	0.120219	-0.0603312	0.0359508	0.414327	0.291955	0.182949	0.209494	0.223003	0.464791	0.534901	-0.0592329	0.0860189	0.241714	0.548463	-0.265527	0.458493	0.0433549	-0.214474	0.406093	0.247457	0.149118	0.321894	-0.230671	0.292671	0.459014	0.00184179	0.78865	0.304047	0.778455	-0.156877	#DIV/0!	0.488434	0.449375	-0.0235865
aminoacids	Val	0.43379	-0.0169553	-0.612256	-0.0957674	0.121768	-0.555682	0.299426	0.305524	0.0932072	0.118567	-0.0276893	0.0656567	0.441434	-0.161361	-0.15831	-0.282305	0.0768446	0.151003	0.0154955	-0.156735	-0.128356	-0.0993164	0.583811	0.628945	-0.185122	0.212101	0.10367	0.619696	-0.19633	0.451647	-0.0328802	-0.522379	0.263669	0.178272	0.22779	0.232575	-0.266184	0.0887464	0.180748	-0.288804	0.827436	-0.0275131	0.689855	-0.181956	#DIV/0!	0.114423	0.536675	0.0325934
biogenic amines	Ac-Orn	-0.197528	0.191063	-0.0567815	-0.130718	-0.0843772	0.00960172	-0.474168	0.121913	-0.117311	-0.331264	-0.109078	-0.0538772	-0.06905	0.123996	0.111335	0.0337529	0.118511	0.0986027	0.0389122	0.175694	0.13315	-0.00961825	-0.2784	-0.219398	-0.034383	-0.326302	-0.229847	-0.121256	-0.117325	-0.223198	0.179491	0.104513	0.0535278	0.268193	0.048844	0.0631483	-0.00810477	-0.298182	-0.0496527	-0.0934599	-0.363107	-0.244149	-0.410016	0.96723	#DIV/0!	-0.0330166	0.164494	-0.201445
biogenic amines	ADMA	0.379532	-0.0326758	0.288205	0.517001	0.592795	0.210542	0.333678	0.697836	0.602006	0.357825	0.433857	0.307933	0.729889	0.360402	0.160109	0.241885	0.191167	0.52891	0.440753	0.395921	0.310806	0.204527	0.539512	0.498296	0.0865965	0.624788	0.469913	0.39693	0.216688	0.464369	-0.118067	0.134839	0.0949218	0.0302293	0.48597	0.659769	0.0950716	0.653226	0.78204	0.346383	0.510856	0.678971	0.65677	-0.284304	#DIV/0!	0.505722	-0.177198	0.176951
biogenic amines	alpha-AAA	-0.177886	0.140908	-0.0490418	-0.113115	-0.0893552	0.0188852	-0.483686	0.0837339	-0.175129	-0.365313	-0.145326	-0.0804309	-0.055917	0.0494771	-0.0124602	-0.0258113	0.00718681	0.0393445	-0.0486908	0.142278	0.073977	-0.0441511	-0.265237	-0.18824	-0.0278435	-0.303266	-0.21673	-0.117016	-0.118893	-0.218182	0.200357	-0.0348062	0.049749	0.337655	0.0729171	0.0267025	-0.2112	-0.335731	-0.040209	-0.139522	-0.331817	-0.320143	-0.402352	1	#DIV/0!	0.0575769	0.20374	-0.174293
biogenic amines	c4-OH-Pro	-0.186271	0.146102	-0.043998	-0.112514	-0.0875308	0.0261211	-0.478926	0.0861314	-0.174618	-0.35871	-0.13727	-0.0766316	-0.0571549	0.0514905	-0.0128557	-0.0154768	0.0162725	0.0400905	-0.0490911	0.147958	0.0784693	-0.0405402	-0.267079	-0.192292	-0.0162444	-0.302716	-0.208119	-0.116224	-0.10892	-0.221255	0.20255	-0.0292955	0.0471384	0.335364	0.0704205	0.0252135	-0.205961	-0.333473	-0.0389431	-0.135389	-0.334413	-0.319856	-0.404805	0.999716	#DIV/0!	0.0528693	0.200255	-0.179429
biogenic amines	Carnosine	-0.182987	0.158244	-0.0321454	-0.0952701	-0.0788128	0.030662	-0.47573	0.0860712	-0.174308	-0.341766	-0.129078	-0.0829534	-0.0516601	0.0616412	0.00287024	-0.00996535	0.0253922	0.0550808	-0.0393353	0.139867	0.0880311	-0.0356678	-0.271903	-0.195572	-0.0020175	-0.298805	-0.196785	-0.112447	-0.110349	-0.217684	0.21993	-0.0341411	0.0552211	0.356541	0.0776354	0.0344706	-0.205284	-0.316774	-0.0350922	-0.130318	-0.327784	-0.327016	-0.406389	0.999108	#DIV/0!	0.0526041	0.201638	-0.169922
biogenic amines	Creatinine	0.354194	-0.00616078	-0.11323	0.506721	0.312491	-0.249544	0.227733	0.568783	0.48829	0.473867	0.362188	0.18589	0.642109	0.386745	0.399521	0.0639511	0.116749	0.556675	0.462162	0.276974	0.446325	0.33026	0.318331	0.437597	0.10143	0.321624	0.275217	0.446073	-0.1375	0.349142	0.103214	-0.171132	0.496146	0.42004	0.439095	0.536972	-0.212398	0.493696	0.602896	0.108003	0.626652	0.454488	0.697369	-0.078481	#DIV/0!	0.53303	0.297397	0.0228942
biogenic amines	DOPA	0.0384635	0.465219	0.122966	0.0628471	-0.153873	-0.197435	-0.0182798	-0.180948	0.0879607	0.111849	-0.00131561	-0.147117	0.0561819	-0.0289148	0.177922	-0.0412547	0.171645	0.241567	0.224214	-0.239427	0.0838033	0.0155435	0.0727946	0.0914833	0.110048	0.386592	0.107649	-0.0906695	0.25314	0.0882837	0.198912	-0.0190748	0.150338	-0.216639	-0.12533	-0.0481942	0.0422942	0.181161	-0.0979831	0.153579	0.166209	-0.116024	0.154802	-0.352794	#DIV/0!	-0.119678	0.327097	-0.125158
biogenic amines	Dopamine	-0.189551	0.166516	-0.0472486	-0.132369	-0.101878	0.0140318	-0.499471	0.0599748	-0.207197	-0.375174	-0.155246	-0.091551	-0.0767956	0.0319063	-0.015094	-0.0311797	0.00982741	0.0329463	-0.0636409	0.119406	0.0589705	-0.0547418	-0.27303	-0.198553	-0.019876	-0.307751	-0.217573	-0.1309	-0.109496	-0.227949	0.203582	-0.0315763	0.0321449	0.326839	0.0534619	0.0119357	-0.201394	-0.347268	-0.0642827	-0.151292	-0.341158	-0.340634	-0.422441	0.998737	#DIV/0!	0.0392157	0.214672	-0.174828
biogenic amines	Histamine	-0.177886	0.140908	-0.0490418	-0.113115	-0.0893552	0.0188852	-0.483686	0.0837339	-0.175129	-0.365313	-0.145326	-0.0804309	-0.055917	0.0494771	-0.0124602	-0.0258113	0.00718681	0.0393445	-0.0486908	0.142278	0.073977	-0.0441511	-0.265237	-0.18824	-0.0278435	-0.303266	-0.21673	-0.117016	-0.118893	-0.218182	0.200357	-0.0348062	0.049749	0.337655	0.0729171	0.0267025	-0.2112	-0.335731	-0.040209	-0.139522	-0.331817	-0.320143	-0.402352	1	#DIV/0!	0.0575769	0.20374	-0.174293
biogenic amines	Kynurenine	0.307685	0.26995	-0.568479	-0.182753	0.086557	-0.671799	-0.0343386	0.21301	0.052909	0.0391622	0.0706198	-0.073198	0.331724	-0.205946	-0.00878358	-0.163324	0.00627246	0.280324	0.0163446	0.0382081	0.0604265	0.0133387	0.29954	0.3782	-0.116209	0.206148	0.127213	0.330261	-0.0662898	0.217821	0.144601	-0.36434	0.372981	0.0073449	0.0280296	0.0526858	-0.239588	-0.0432867	0.136692	-0.104859	0.580685	-0.0951373	0.442826	0.007067	#DIV/0!	0.186098	0.823413	0.0372856
biogenic amines	Met-SO	#DIV/0!	#DIV/0!	#DIV/0!	#DIV/0!	#DIV/0!	#DIV/0!	#DIV/0!	#DIV/0!	#DIV/0!	#DIV/0!	#DIV/0!	#DIV/0!	#DIV/0!	#DIV/0!	#DIV/0!	#DIV/0!	#DIV/0!	#DIV/0!	#DIV/0!	#DIV/0!	#DIV/0!	#DIV/0!	#DIV/0!	#DIV/0!	#DIV/0!	#DIV/0!	#DIV/0!	#DIV/0!	#DIV/0!	#DIV/0!	#DIV/0!	#DIV/0!	#DIV/0!	#DIV/0!	#DIV/0!	#DIV/0!	#DIV/0!	#DIV/0!	#DIV/0!	#DIV/0!	#DIV/0!	#DIV/0!	#DIV/0!	#DIV/0!	#DIV/0!	#DIV/0!	#DIV/0!	#DIV/0!
biogenic amines	Nitro-Tyr	-0.226004	0.436823	0.263144	0.482846	0.40651	0.202628	-0.0307462	0.509394	0.428721	0.086244	0.515606	0.357699	0.433774	0.578667	0.219191	0.556164	0.343142	0.524803	0.389278	0.476604	0.532175	0.494966	-0.136259	-0.0135395	0.590478	0.00749822	0.523397	0.176369	0.362225	0.0694263	0.511785	0.198469	0.258665	0.519174	0.192409	0.368149	-0.0936177	0.205843	0.584182	0.364305	0.0786604	-0.0255595	-0.00543995	0.64377	#DIV/0!	0.301211	-0.00826025	-0.12869
biogenic amines	PEA	-0.177886	0.140908	-0.0490418	-0.113115	-0.0893552	0.0188852	-0.483686	0.0837339	-0.175129	-0.365313	-0.145326	-0.0804309	-0.055917	0.0494771	-0.0124602	-0.0258113	0.00718681	0.0393445	-0.0486908	0.142278	0.073977	-0.0441511	-0.265237	-0.18824	-0.0278435	-0.303266	-0.21673	-0.117016	-0.118893	-0.218182	0.200357	-0.0348062	0.049749	0.337655	0.0729171	0.0267025	-0.2112	-0.335731	-0.040209	-0.139522	-0.331817	-0.320143	-0.402352	1	#DIV/0!	0.0575769	0.20374	-0.174293
biogenic amines	Putrescine	0.485102	-0.102201	-0.197215	0.13621	0.2156	-0.148667	-0.114029	0.655862	0.269421	0.0496043	0.127562	0.0988764	0.583288	0.0605064	0.135505	-0.0315651	0.116104	0.41285	0.216713	0.28078	0.258073	0.065348	0.353415	0.401484	-0.160948	0.123308	0.0482961	0.421214	-0.307869	0.373456	-0.108313	-0.0766659	0.0634501	0.230777	0.435366	0.536338	-0.127217	0.228994	0.464134	-0.0245725	0.218599	0.343386	0.348935	0.558559	#DIV/0!	0.481072	0.150801	-0.106332
biogenic amines	Sarcosine	0.458543	0.0695983	-0.49264	0.0444491	0.377505	-0.487155	0.334057	0.486565	0.25802	0.167723	0.203396	0.216666	0.649557	0.0364908	-0.0670654	-0.0109359	0.211455	0.332777	0.130349	-0.0709978	-0.016123	0.117641	0.661605	0.693866	0.0487898	0.370896	0.363941	0.704079	0.0120586	0.556104	0.044645	-0.320973	0.286407	0.243865	0.339262	0.450258	-0.130813	0.285448	0.478098	-0.163232	0.982548	0.130614	0.705574	-0.273373	#DIV/0!	0.230445	0.261593	0.142406
biogenic amines	SDMA	-0.0509593	0.170602	-0.00568545	0.0893778	0.114202	0.0267571	-0.354832	0.315699	0.0833154	-0.201513	0.0663935	0.0459404	0.242909	0.224102	0.0833179	0.106933	0.15851	0.27147	0.147992	0.279208	0.221155	0.0875179	-0.10339	-0.0502886	0.0929686	-0.115595	-0.0257766	0.0425611	-0.0674064	-0.0742039	0.266535	-0.00605615	0.245776	0.474124	0.215678	0.246265	-0.242653	-0.0908507	0.246164	-0.0324709	-0.066995	-0.161805	-0.198685	0.922262	#DIV/0!	0.223034	0.157611	-0.149167
biogenic amines	Serotonin	-0.14389	0.0293981	0.386637	0.719329	0.308933	0.36277	0.141324	0.404842	0.613024	0.218816	0.467793	0.440025	0.447911	0.681291	0.244363	0.411961	0.196423	0.423768	0.477451	0.504627	0.512756	0.368456	-0.173415	-0.111572	0.420191	0.0504196	0.333316	0.0194545	0.10527	-0.0223386	0.35531	0.0956129	0.573133	0.616595	0.170512	0.302693	-0.316221	0.335897	0.59409	0.34284	0.133323	0.163332	0.119374	0.318441	#DIV/0!	0.47187	-0.137969	-0.15635
biogenic amines	Spermidine	0.512918	-0.0496614	-0.262938	0.112041	0.13077	-0.343407	-0.140283	0.472028	0.255545	0.127104	0.124611	-0.0681595	0.533529	0.0189794	0.111901	0.00174727	-0.00454071	0.389076	0.123054	0.157312	0.229617	0.233124	0.347207	0.393094	-0.0452361	0.241861	0.042477	0.383976	-0.304397	0.26207	-0.0482238	-0.183519	0.166772	0.278605	0.375323	0.390843	-0.305283	0.231058	0.418019	-0.107741	0.382774	0.374288	0.444559	0.353909	#DIV/0!	0.502746	0.178997	-0.116878
biogenic amines	Spermine	-0.00123121	0.0513882	0.0863967	0.227865	0.0737395	0.0649421	-0.334959	0.43271	0.116579	-0.166045	-0.0422842	0.0833448	0.318696	0.24633	0.104925	-0.0224424	0.0011128	0.288435	0.127007	0.255888	0.213132	-0.0257676	-0.0373176	0.0899883	-0.0197875	0.148322	-0.0494891	0.0145472	-0.0543295	-0.0571232	-0.0342048	-0.143578	0.213242	0.376921	0.311523	0.372359	-0.288695	-0.0101787	0.362975	-0.141623	-0.00519819	0.159457	0.102783	0.719028	#DIV/0!	0.388205	0.261525	-0.17966
biogenic amines	t4-OH-Pro	0.408176	0.127284	-0.273656	0.0224328	0.302531	-0.326023	0.00132347	0.681728	0.288796	0.108969	0.0763302	0.207345	0.591036	0.118084	0.381164	-0.148965	0.29217	0.542159	0.381727	0.102417	0.216601	0.0132288	0.499732	0.571268	-0.254144	0.137618	0.0273724	0.533552	-0.247166	0.589077	-0.291957	0.108468	-0.0393446	-0.105398	0.3039	0.681893	0.359125	0.379546	0.387198	0.00643409	0.376807	0.444966	0.559752	0.1195	#DIV/0!	0.124177	0.196893	0.00318481
biogenic amines	Taurine	-0.0220616	0.0526481	0.110161	0.111566	0.47154	0.0454212	-0.135333	0.334398	0.0246109	0.064835	0.209376	0.112404	0.447361	0.0550574	0.103958	-0.109057	0.119362	0.29935	0.179986	0.341282	0.116485	-0.122477	0.175733	0.150363	0.0465985	0.231034	0.150114	0.0822343	0.156028	0.14528	0.103886	-0.0461684	0.415413	0.18726	0.285292	0.404043	-0.288465	0.215518	0.417889	0.0884469	0.275651	-0.0994739	-0.0505655	0.178972	#DIV/0!	0.285192	0.197508	0.360878
glycerophospholipids	lysoPC a C14:0	-0.0831519	0.405649	0.193682	0.294317	0.223924	-0.0459315	0.000548686	0.0512252	0.170314	0.114458	0.376455	0.124425	0.16827	0.250328	0.328094	0.241166	0.123948	0.431545	0.339855	0.0577983	0.407677	0.56253	-0.114154	-0.00758378	0.383547	-0.246395	0.326333	0.0555039	0.170597	0.213675	0.604274	0.389479	-0.0744089	0.147611	0.0719594	0.158111	0.0555159	0.31335	0.202897	0.444844	-0.0358836	-0.158953	-0.107623	0.297388	#DIV/0!	0.164287	-0.127107	-0.0203127
glycerophospholipids	lysoPC a C16:0	0.415453	0.145016	-0.0219655	-0.0904681	-0.238293	-0.145033	-0.105975	-0.0858532	-0.271665	-0.142441	-0.275979	-0.305702	-0.0173066	-0.304112	-0.282944	-0.339835	-0.225513	-0.17041	-0.0250397	-0.210595	-0.399658	-0.196942	0.520319	0.513478	-0.247943	0.481604	-0.0247417	0.125835	0.124384	0.223781	-0.240415	-0.272006	-0.476493	-0.100259	0.213593	0.0695489	-0.194015	-0.184408	-0.111611	-0.204819	0.128213	0.112911	0.312724	-0.145452	#DIV/0!	0.204075	0.328639	0.0725601
glycerophospholipids	lysoPC a C16:1	0.586418	0.00231186	0.0768857	0.0470715	-0.248841	0.0686394	0.0992763	0.00706397	-0.16267	0.000213696	-0.0889738	-0.0909149	0.0517137	-0.184826	-0.173757	-0.116547	0.0168119	-0.0988156	0.115667	-0.276065	-0.289017	-0.0360285	0.620105	0.517615	-0.122357	0.323434	0.0930888	0.255763	0.0131989	0.406201	-0.197407	0.0532289	-0.702883	-0.0428168	0.30078	0.205579	0.0961979	0.080806	-0.0397053	-0.109918	0.0837432	0.299891	0.272269	-0.142208	#DIV/0!	0.280563	-0.176959	-0.133949
glycerophospholipids	lysoPC a C17:0	0.192726	0.288056	0.179934	0.0297033	0.0386303	-0.0447242	-0.0634713	0.0876517	-0.0713944	0.017989	0.0198306	-0.0375758	0.204706	-0.0755277	-0.0577294	-0.126499	-0.0167449	0.0716507	0.228198	-0.011431	-0.123934	0.060303	0.563291	0.564621	0.0251045	0.490861	0.164675	0.211435	0.374866	0.395819	-0.12699	0.0562394	-0.390706	-0.198777	0.235041	0.288988	-0.0702031	0.111982	0.158295	0.100887	0.200663	0.193396	0.301281	-0.243849	#DIV/0!	0.227825	0.0751682	0.0991185
glycerophospholipids	lysoPC a C18:0	0.327198	0.249949	0.0829928	-0.0111362	-0.167054	-0.084962	-0.0595129	-0.0571835	-0.198625	-0.117501	-0.193626	-0.26996	0.0479642	-0.231204	-0.28567	-0.199053	-0.122591	-0.1062	0.00875266	-0.228109	-0.321431	-0.117476	0.489443	0.512739	-0.0653976	0.598041	0.139361	0.142814	0.346355	0.25494	-0.0911759	-0.259496	-0.428352	-0.0821135	0.260551	0.110093	-0.189908	-0.112052	-0.0193989	-0.105896	0.168199	0.0212669	0.275608	-0.175328	#DIV/0!	0.166195	0.256458	0.0678329
glycerophospholipids	lysoPC a C18:1	0.53192	-0.0929938	0.212337	0.334131	-0.129559	0.186286	0.233736	0.122697	0.021631	0.129944	0.0544982	0.0415266	0.185164	0.0244446	-0.110437	-0.0787124	-0.00425473	-0.0295767	0.247819	-0.0751413	-0.201685	0.049832	0.591418	0.505787	-0.0171164	0.412642	0.204212	0.220388	0.0735978	0.357957	-0.205371	0.0369127	-0.487791	0.148157	0.390607	0.317039	-0.0712745	0.197459	0.171395	-0.0570474	0.178706	0.447063	0.396092	-0.233355	#DIV/0!	0.458317	-0.210354	-0.0771404
glycerophospholipids	lysoPC a C18:2	0.44428	-0.0388068	0.148992	0.137212	-0.219204	0.10687	0.0817218	-0.00292536	-0.128461	0.0182187	-0.117924	-0.118803	0.0359592	-0.102775	-0.218107	-0.145434	-0.11555	-0.182265	0.0859795	-0.177569	-0.324961	0.0145574	0.548575	0.498295	-0.0487588	0.349419	0.0638981	0.222394	0.0515103	0.309583	-0.296542	-0.0669022	-0.645632	0.0792044	0.294872	0.200963	-0.120127	0.0114051	0.00172305	-0.150807	0.0608965	0.333257	0.316171	-0.169294	#DIV/0!	0.277036	-0.197719	-0.0486594
glycerophospholipids	lysoPC a C20:3	0.290865	-0.253811	-0.077007	-0.286176	-0.253413	0.11352	0.0870058	-0.192629	-0.40477	-0.12451	-0.311609	-0.252289	-0.152667	-0.546758	-0.563632	-0.232768	-0.0412299	-0.456098	-0.490341	-0.340585	-0.609288	-0.521157	0.285434	0.0972909	-0.135219	0.319955	-0.032202	-0.00539552	0.00586446	-0.0511114	-0.425865	-0.366557	-0.358231	-0.108569	0.00645783	-0.162985	-0.153569	-0.212256	-0.273973	-0.48083	0.0356595	-0.0676521	-0.0348696	-0.25198	#DIV/0!	-0.133342	-0.0753512	0.0125246
glycerophospholipids	lysoPC a C20:4	0.452605	-0.0549653	0.147649	0.173233	-0.229918	0.111098	0.0962137	0.0133225	-0.126687	0.0425267	-0.0979025	-0.114164	0.0334075	-0.094232	-0.197511	-0.165429	-0.132359	-0.162598	0.100135	-0.130737	-0.300471	0.0204374	0.534187	0.481454	-0.0664527	0.327688	0.0626757	0.198063	0.0221516	0.276246	-0.292384	-0.0603587	-0.629651	0.101738	0.309721	0.198882	-0.140509	0.01701	0.00948731	-0.154839	0.049846	0.369599	0.342013	-0.128845	#DIV/0!	0.330615	-0.140412	-0.0729709
glycerophospholipids	lysoPC a C24:0	0.0048046	0.681817	0.450386	0.392845	0.155811	0.0844013	-0.118173	0.0217307	0.277604	0.117899	0.380747	0.0291308	0.195277	0.269495	0.274112	0.385714	0.172504	0.530763	0.348349	0.1305	0.346689	0.295934	-0.107186	-0.108182	0.413463	0.424999	0.478579	-0.23695	0.445981	-0.0466948	0.434453	0.263093	0.169184	-0.0102002	-0.134162	0.0422435	0.0899338	0.301048	0.262496	0.439919	0.0717699	0.0791117	0.0447586	-0.0750114	#DIV/0!	0.269607	0.237171	-0.0456688
glycerophospholipids	lysoPC a C26:0	0.0764326	0.23247	-0.11464	0.132801	0.336106	0.051213	0.32268	0.243389	0.0400329	0.0898455	0.365023	0.426272	0.211007	0.106067	-0.120417	0.203483	0.180036	0.149814	0.10859	0.167263	0.0100894	-0.0053431	0.21982	0.188531	0.183402	-0.062752	0.509473	0.317171	0.165489	0.261177	0.23785	-0.0274795	0.0397249	0.199002	-0.0803994	0.0800693	0.0917124	0.0427404	0.238941	0.133738	0.397985	-0.111323	0.198921	-0.0809824	#DIV/0!	0.206331	0.291427	0.152677
glycerophospholipids	lysoPC a C26:1	-0.00579014	0.452393	0.609354	0.709057	0.249044	0.400763	0.144792	0.208648	0.415193	0.341875	0.570262	0.317686	0.316035	0.543416	0.358952	0.570648	0.338643	0.53996	0.493263	0.222412	0.468746	0.343298	-0.101478	-0.112563	0.598619	0.370948	0.645791	-0.096658	0.417926	0.0431462	0.435229	0.296075	0.240882	0.302335	0.0203957	0.235454	0.121822	0.495082	0.463737	0.472403	0.12691	0.218997	0.0821586	-0.129289	#DIV/0!	0.405739	-0.0744559	-0.0912893
glycerophospholipids	lysoPC a C28:0	-0.088845	0.36646	0.393848	0.337532	0.115683	0.335439	0.143668	0.0982808	0.114765	0.199464	0.239911	0.0561356	0.152667	0.166069	-0.0221061	0.342828	0.324274	0.273551	0.0742439	0.0368398	0.176965	-0.124058	-0.06851	-0.128662	0.388511	0.550762	0.488907	-0.12081	0.486521	-0.159252	0.318314	-0.139635	0.307127	0.155417	0.0398197	0.0200593	-0.00655278	0.220985	0.21471	0.128598	0.200941	-0.0836536	0.0608032	-0.0933759	#DIV/0!	0.095956	0.288341	-0.113094
glycerophospholipids	lysoPC a C28:1	0.204036	-0.149454	-0.0845123	-0.144723	0.222238	0.133784	0.169597	0.160127	0.115014	-0.191119	0.156369	0.225538	0.129872	-0.129886	-0.372654	0.134271	-0.007292	-0.101702	-0.0227413	0.263514	-0.101536	-0.120171	0.31095	0.176526	-0.198953	0.115389	0.19876	0.125207	0.208434	0.190141	0.0527046	0.1194	-0.0890361	-0.268781	0.0520957	-0.0462067	0.0982421	-0.0943779	0.184442	0.233943	0.123352	0.00308726	0.0136741	-0.065269	#DIV/0!	0.227382	-0.0333557	0.126914
glycerophospholipids	PC aa C24:0	0.330607	0.212392	0.162811	0.571467	0.654739	-0.00994222	0.178795	0.819282	0.641267	0.388161	0.589936	0.439915	0.921453	0.457239	0.374946	0.297957	0.318109	0.770088	0.595342	0.454873	0.527518	0.340136	0.455248	0.529427	0.282154	0.519477	0.591046	0.502829	0.208514	0.585759	0.115724	0.0997633	0.370968	0.233204	0.426698	0.774026	-0.0320381	0.681309	0.908423	0.401168	0.629182	0.49128	0.607384	-0.0774972	#DIV/0!	0.619774	0.0749647	0.146393
glycerophospholipids	PC aa C26:0	0.00657135	0.175188	0.507492	0.577123	0.187982	0.312279	0.000172733	0.0464908	0.253093	0.232726	0.356733	0.160146	0.135234	0.359918	0.330535	0.304248	-0.0206308	0.382417	0.243442	0.179295	0.332847	0.195838	-0.289912	-0.29284	0.30878	0.177719	0.336953	-0.317047	0.0851038	-0.164439	0.197794	0.203369	0.243216	0.210248	-0.0951502	0.0718213	0.0145255	0.368095	0.301012	0.29473	-0.0334521	0.290392	0.0104322	-0.136242	#DIV/0!	0.420697	-0.0340617	0.0533085
glycerophospholipids	PC aa C28:1	0.142168	0.169669	0.478168	0.664157	0.216731	0.312127	0.0826872	0.204191	0.38968	0.311235	0.451406	0.230841	0.317446	0.420921	0.311003	0.405463	0.0943839	0.457829	0.360355	0.221952	0.431794	0.25628	-0.130177	-0.116716	0.371728	0.306341	0.46098	-0.110972	0.134448	0.0167836	0.295594	0.127956	0.30592	0.315264	0.0554421	0.191379	-0.0513812	0.446229	0.44929	0.366693	0.112289	0.300056	0.131857	-0.0992895	#DIV/0!	0.548269	-0.0277941	-0.024409
glycerophospholipids	PC aa C30:0	0.364752	0.106011	0.182633	0.381973	0.256194	-0.0673459	0.00661145	0.258169	0.115452	0.340989	0.158157	-0.207865	0.330756	0.0528265	0.227509	-0.0868619	-0.175904	0.407583	0.17307	0.128834	0.213404	0.0829424	0.206418	0.260538	-0.0360002	0.497222	0.224037	0.0865865	-0.0105425	0.125268	0.0171497	-0.192398	0.0947193	0.125915	0.359948	0.314413	-0.175126	0.381971	0.350809	0.106645	0.289907	0.394359	0.468104	-0.120214	#DIV/0!	0.487903	0.391802	0.253946
glycerophospholipids	PC aa C32:0	0.565795	-0.0903195	-0.123771	-0.137709	-0.0688551	-0.278099	-0.0870359	0.0200513	-0.274829	0.148951	-0.259813	-0.572016	0.0433887	-0.467608	-0.0594608	-0.448322	-0.329425	0.0206822	-0.165639	-0.183496	-0.185718	-0.221007	0.426337	0.409856	-0.447871	0.471911	-0.141397	0.129154	-0.189985	0.153637	-0.298885	-0.338257	-0.341384	-0.246687	0.376934	0.119839	-0.0994509	0.0928431	-0.0784359	-0.198884	0.147623	0.309716	0.418341	-0.164755	#DIV/0!	0.212631	0.43086	0.229213
glycerophospholipids	PC aa C32:1	0.624254	-0.0445387	-0.112152	-0.146724	-0.0486816	-0.250527	-0.132225	0.0839417	-0.25877	0.0194656	-0.30411	-0.439255	0.119968	-0.415983	-0.131175	-0.500627	-0.325342	-0.0144506	-0.083394	-0.175451	-0.334932	-0.254415	0.616743	0.580456	-0.485997	0.478942	-0.169455	0.225928	-0.208442	0.299272	-0.477368	-0.292238	-0.490457	-0.212942	0.338243	0.236846	-0.106012	0.042284	-0.031804	-0.25454	0.201631	0.395145	0.496159	-0.173476	#DIV/0!	0.253594	0.333886	0.247152
glycerophospholipids	PC aa C32:2	0.725887	-0.142254	-0.280093	-0.166223	0.0103256	-0.326282	0.0985767	0.101975	-0.244156	0.227667	-0.140987	-0.495435	0.117971	-0.509117	-0.127277	-0.385043	-0.218611	0.0114721	-0.171283	-0.163265	-0.246318	-0.205147	0.580334	0.49688	-0.424088	0.437497	-0.00617381	0.304668	-0.232548	0.268152	-0.292728	-0.331527	-0.365102	-0.193742	0.394856	0.147737	-0.0212674	0.12459	-0.0380261	-0.220761	0.312728	0.327395	0.492704	-0.260392	#DIV/0!	0.217184	0.387143	0.278024
glycerophospholipids	PC aa C32:3	0.357741	0.0947046	-0.28124	-0.204379	0.069861	-0.312399	0.0917724	0.290477	0.106495	0.241002	0.0617938	-0.131283	0.16253	-0.0142516	0.362496	-0.0297392	0.370551	0.257825	0.266477	0.0409822	0.0733965	-0.0127175	0.417099	0.308076	-0.259318	0.278441	-0.0374567	0.268066	-0.057634	0.22869	-0.230846	0.260668	-0.0456766	-0.337775	0.235704	0.325606	0.651293	0.228576	0.0431691	-0.0044654	0.246246	0.422942	0.310439	-0.288044	#DIV/0!	-0.184411	0.12075	0.0592492
glycerophospholipids	PC aa C34:1	0.595781	-0.118437	-0.213018	-0.317647	-0.229073	-0.286347	-0.135306	-0.0884944	-0.422384	-0.0559588	-0.421872	-0.554281	-0.0928583	-0.579957	-0.25341	-0.532891	-0.371587	-0.209722	-0.277038	-0.301167	-0.462123	-0.326458	0.534267	0.473219	-0.533237	0.399105	-0.255147	0.134817	-0.224315	0.16431	-0.50639	-0.3251	-0.60033	-0.307368	0.262532	0.0399309	-0.0657973	-0.123257	-0.240664	-0.378686	0.0819585	0.300116	0.371049	-0.184179	#DIV/0!	0.114373	0.321549	0.174385
glycerophospholipids	PC aa C34:2	0.533771	-0.0271843	-0.039809	-0.0582258	-0.0471307	-0.134666	-0.0915316	0.0778389	-0.193229	-0.0533205	-0.214445	-0.284387	0.109393	-0.259131	-0.224935	-0.328497	-0.281853	-0.139724	-0.0274771	-0.114085	-0.41028	-0.0713487	0.622476	0.59382	-0.255147	0.386963	-0.0556685	0.281827	-0.0786905	0.337609	-0.47189	-0.187553	-0.616635	-0.0300434	0.295675	0.259683	-0.164088	-0.0554275	0.0272365	-0.230569	0.14724	0.374095	0.394996	-0.154193	#DIV/0!	0.250767	0.0103996	0.236445
glycerophospholipids	PC aa C34:3	0.347283	0.0539318	-0.107674	-0.13796	0.38312	-0.276999	-0.227692	0.076993	-0.170173	-0.0828852	-0.158199	-0.441367	0.116077	-0.236336	-0.128748	-0.339517	-0.437069	-0.0543679	-0.125952	0.0578251	-0.37616	-0.0162552	0.3446	0.378312	-0.255748	0.205636	-0.0580025	0.217561	-0.11787	0.221802	-0.356056	-0.236489	-0.363559	0.0242872	0.190024	0.239025	-0.188723	-0.106679	0.0823038	-0.0962878	0.126098	0.139968	0.177198	-0.11098	#DIV/0!	0.0412618	0.0775169	0.81197
glycerophospholipids	PC aa C34:4	0.456056	0.251237	-0.12329	-0.0177955	0.276466	-0.392181	-0.188462	0.188434	-0.0928595	0.0129775	-0.0431858	-0.305092	0.285503	-0.190704	0.0137218	-0.350573	-0.271732	0.191367	0.053621	0.052228	-0.262507	0.0486217	0.494042	0.51511	-0.173756	0.351369	0.0613737	0.242964	-0.081965	0.299602	-0.343224	-0.153322	-0.300184	0.00850185	0.187368	0.351786	-0.17786	0.061621	0.178463	-0.130887	0.314455	0.319396	0.43315	-0.135242	#DIV/0!	0.231685	0.30984	0.51936
glycerophospholipids	PC aa C36:0	-0.0521984	0.448272	0.16059	0.0430377	-0.101357	0.0108341	0.201739	-0.152511	-0.0230873	-0.0828149	-0.118108	-0.116635	-0.0511885	-0.115149	-0.383237	0.00706716	0.0111506	-0.037704	-0.146648	-0.298661	-0.290322	-0.0120886	0.214245	0.206161	0.21939	0.424688	0.280881	0.0186895	0.453359	-0.000184378	-0.0243813	-0.202247	-0.355573	-0.141957	-0.116092	-0.137288	-0.0839058	-0.0334268	-0.0957472	-0.0962109	0.205619	-0.0606109	0.362964	-0.273801	#DIV/0!	-0.214672	0.172177	-0.15657
glycerophospholipids	PC aa C36:1	0.697211	-0.0824227	-0.111845	0.0579183	-0.0043847	-0.234074	0.0504568	0.248902	-0.0514449	0.180533	-0.100864	-0.336144	0.28921	-0.262381	-0.0855166	-0.337308	-0.191804	0.0795178	0.0715395	-0.0444571	-0.183375	-0.0380607	0.694588	0.675715	-0.304219	0.545127	0.0271296	0.375572	-0.120537	0.394884	-0.346473	-0.265107	-0.399979	-0.0335803	0.509759	0.362499	-0.177276	0.166252	0.160983	-0.16157	0.319852	0.479264	0.616348	-0.155942	#DIV/0!	0.393353	0.238667	0.152279
glycerophospholipids	PC aa C36:2	0.558291	-0.0695763	-0.0372594	-0.0636498	-0.210541	-0.090876	-0.0332383	0.0390789	-0.222534	-0.0473751	-0.243931	-0.252387	0.0648844	-0.291106	-0.256341	-0.319951	-0.210326	-0.183275	-0.0248005	-0.196224	-0.40228	-0.120687	0.653579	0.604502	-0.265899	0.425924	-0.0644131	0.264075	-0.0484196	0.332595	-0.443215	-0.180702	-0.644	-0.074826	0.325064	0.213615	-0.131558	-0.0543345	-0.0321923	-0.266671	0.133414	0.372547	0.405692	-0.161962	#DIV/0!	0.271933	0.0186856	0.0329037
glycerophospholipids	PC aa C36:3	0.578449	-0.0580517	-0.104313	-0.0766261	-0.0109202	-0.187443	-0.0683425	0.106184	-0.187841	-0.0437497	-0.204774	-0.291559	0.145088	-0.282028	-0.230803	-0.356262	-0.285564	-0.133422	-0.0293416	-0.101858	-0.419489	-0.075178	0.66139	0.632479	-0.28716	0.3862	-0.0506656	0.32667	-0.102615	0.37186	-0.464963	-0.214661	-0.582962	-0.0186603	0.33162	0.282358	-0.179963	-0.0517941	0.0482506	-0.240142	0.2032	0.363313	0.419254	-0.164285	#DIV/0!	0.263358	0.0385991	0.285113
glycerophospholipids	PC aa C36:4	0.536767	-0.02245	-0.0590278	-0.0896593	-0.0223275	-0.163477	-0.108143	0.0547832	-0.237075	-0.0605914	-0.224887	-0.329204	0.0975803	-0.300766	-0.236728	-0.367291	-0.315262	-0.138497	-0.0545678	-0.11685	-0.423735	-0.0898852	0.62441	0.591184	-0.287237	0.385422	-0.0673654	0.267929	-0.0801429	0.322503	-0.438134	-0.207328	-0.60281	-0.0404293	0.312997	0.243245	-0.187173	-0.0649461	0.0137306	-0.234074	0.162448	0.333502	0.378926	-0.139875	#DIV/0!	0.255719	0.0663233	0.288348
glycerophospholipids	PC aa C36:5	0.137682	0.0768747	-0.114903	-0.16131	0.549272	-0.29074	-0.254724	0.105606	-0.111174	-0.0560128	-0.0930531	-0.3881	0.127098	-0.155355	-0.0123408	-0.299067	-0.395717	0.0108905	-0.119824	0.167991	-0.275122	0.0135577	0.160332	0.22052	-0.198578	0.0574656	-0.0736763	0.169731	-0.120012	0.149304	-0.309355	-0.178988	-0.165892	0.0172554	0.090221	0.237918	-0.141476	-0.08237	0.11416	-0.0154881	0.0911493	0.0408203	0.0540828	-0.0931012	#DIV/0!	-0.108255	0.0578848	0.942748
glycerophospholipids	PC aa C36:6	0.0130345	0.169868	-0.103415	-0.219028	0.587859	-0.29242	-0.317534	0.0565036	-0.113872	-0.0659628	-0.0475402	-0.427475	0.044837	-0.163652	0.0570648	-0.193733	-0.362055	0.0700736	-0.173439	0.1991	-0.161034	0.0224669	-0.0569343	0.0130621	-0.155854	-0.0217015	-0.0472656	0.0451243	-0.0752564	0.0187612	-0.169924	-0.11365	-0.0696177	-0.0747451	-0.0279576	0.119272	-0.0205462	-0.102893	0.0632429	0.0867754	-0.0251193	-0.0766069	-0.110806	-0.0267824	#DIV/0!	-0.215092	0.128537	0.958407
glycerophospholipids	PC aa C38:0	0.45775	0.209818	0.287359	0.460718	0.196413	0.0702067	0.125676	0.455107	0.29113	0.224773	0.205602	0.00697046	0.483838	0.143839	0.0697973	0.0530757	0.0107015	0.421259	0.314178	0.151327	0.145125	0.197229	0.514248	0.541181	0.0769975	0.663926	0.393851	0.261363	0.225973	0.35697	-0.12786	-0.002468	-0.280881	0.0377714	0.44752	0.498382	-0.0590214	0.419845	0.494794	0.143999	0.306146	0.60648	0.662893	-0.0783708	#DIV/0!	0.538816	0.122285	-0.0280598
glycerophospholipids	PC aa C38:3	0.699666	-0.078128	-0.186597	0.00442137	0.0339741	-0.237118	0.0904987	0.338688	-0.0248998	0.101713	-0.089261	-0.148268	0.388268	-0.218515	-0.15865	-0.296544	-0.0785168	0.0445284	0.111558	-0.076678	-0.254818	-0.0555204	0.846118	0.824476	-0.261665	0.531861	0.0730938	0.54252	-0.0720253	0.563606	-0.400351	-0.248538	-0.432401	-0.00293434	0.502508	0.461351	-0.141429	0.142387	0.229155	-0.204071	0.445958	0.448599	0.646567	-0.190117	#DIV/0!	0.368446	0.121783	0.125123
glycerophospholipids	PC aa C38:4	0.619216	-0.0578127	-0.0658158	-0.0356379	-0.14545	-0.116104	0.021786	0.149318	-0.171654	0.035255	-0.175603	-0.210502	0.173573	-0.273392	-0.197479	-0.303235	-0.126814	-0.0859082	0.0479969	-0.163814	-0.322598	-0.10939	0.740555	0.692949	-0.264088	0.475966	-0.00149319	0.368366	-0.0398498	0.435392	-0.407656	-0.176408	-0.600571	-0.0785981	0.408458	0.311248	-0.0893633	0.0445023	0.050407	-0.221377	0.228358	0.405841	0.488374	-0.169591	#DIV/0!	0.316297	0.0675139	0.0287836
glycerophospholipids	PC aa C38:5	0.528797	0.0250987	0.0626178	0.0886887	-0.221963	-0.0351132	-0.0350501	0.011574	-0.114924	-0.0640325	-0.160633	-0.182791	0.0530499	-0.168758	-0.214829	-0.231969	-0.247067	-0.0993552	0.0489225	-0.126155	-0.326488	-0.00678697	0.53558	0.492302	-0.187065	0.362666	-0.00318675	0.149406	-0.0574906	0.244605	-0.352032	-0.0971094	-0.60997	0.00421745	0.215521	0.150514	-0.163244	-0.0386898	0.000252451	-0.180836	0.0781423	0.419847	0.416478	-0.0936868	#DIV/0!	0.375683	0.0375652	-0.0483635
glycerophospholipids	PC aa C38:6	0.568739	0.0236961	0.0442858	0.103538	-0.136053	-0.0227838	0.0440856	0.0958408	-0.198349	0.0702112	-0.107739	-0.151711	0.140686	-0.179771	-0.174545	-0.211978	-0.138939	-0.0688776	0.0761303	-0.21249	-0.2824	-0.0333211	0.650918	0.638465	-0.109561	0.407777	0.113087	0.358415	-0.00506958	0.437314	-0.265841	-0.185726	-0.630328	0.0876216	0.372639	0.291101	-0.129683	0.0652155	0.0619374	-0.173572	0.206579	0.328102	0.434123	-0.142293	#DIV/0!	0.376775	0.0325709	0.0360243
glycerophospholipids	PC aa C40:1	0.0566688	-0.14853	0.243904	0.171882	-0.221209	0.347231	0.114499	-0.191109	0.0738409	0.0521713	0.039391	0.141303	-0.15432	0.0391151	0.00788049	0.163245	0.104543	-0.0653195	-0.0369537	-0.0809858	-0.0207943	-0.256897	-0.252865	-0.409381	0.0234797	0.071926	0.0328973	-0.375819	-0.0953683	-0.277259	-0.0802538	0.0807156	0.185834	-0.0385472	-0.316092	-0.255198	0.161076	0.0723869	-0.12484	-0.00980463	-0.149653	0.120198	-0.152652	-0.299584	#DIV/0!	0.0506679	-0.126685	-0.223061
glycerophospholipids	PC aa C40:2	0.0269465	0.307958	0.420336	0.601318	0.00560636	0.206173	0.21195	0.0575618	0.401673	0.24843	0.313055	0.0667249	0.0736757	0.450901	0.0985042	0.402436	-0.00946926	0.174959	0.299387	0.187463	0.155232	0.484775	-0.0122773	0.0281844	0.464693	0.357958	0.435141	-0.0586202	0.334954	-0.0807413	0.0586639	0.122294	-0.109931	0.256441	-0.0104526	0.056032	-0.0491074	0.174261	0.261684	0.234898	0.0474162	0.446706	0.359061	-0.277387	#DIV/0!	0.252755	-0.138739	-0.102564
glycerophospholipids	PC aa C40:3	0.47315	0.143533	0.177649	0.406667	-0.0256997	0.00678954	0.14956	0.119106	0.146911	0.177939	0.12191	-0.112452	0.196157	0.0622573	-0.0940721	0.0324785	-0.180864	0.123768	0.147043	1.89554e-17	-0.0827429	0.288889	0.386965	0.392978	0.140143	0.381602	0.299205	0.195556	0.0291909	0.210989	-0.117651	-0.102193	-0.418634	0.237745	0.215362	0.186666	-0.23449	0.172821	0.21158	3.71766e-17	0.196988	0.465465	0.535104	-0.132453	#DIV/0!	0.450604	0.00138618	-0.0223626
glycerophospholipids	PC aa C40:4	0.648077	0.0940652	-0.0810072	0.149314	-0.0132467	-0.225452	0.0726043	0.258208	0.0304732	0.217231	0.0322512	-0.208581	0.311748	-0.127894	-0.0453738	-0.162173	-0.112141	0.152553	0.171796	-0.0134224	-0.0904164	0.122457	0.668472	0.670786	-0.111899	0.488874	0.165556	0.429772	-0.0565191	0.429046	-0.215478	-0.203364	-0.393768	0.0715512	0.399668	0.336832	-0.166663	0.173912	0.203942	-0.0722474	0.356181	0.463347	0.643044	-0.132075	#DIV/0!	0.438554	0.242779	0.0452893
glycerophospholipids	PC aa C40:5	0.53566	0.0100209	0.00930887	0.0367284	-0.164718	-0.08354	-0.0161463	0.0675526	-0.106835	-0.0492526	-0.148632	-0.22094	0.12094	-0.205195	-0.25289	-0.240994	-0.19312	-0.111389	0.0486526	-0.087134	-0.341688	-0.0251416	0.619145	0.573654	-0.18119	0.472159	0.0301388	0.221473	0.0433385	0.290703	-0.337253	-0.149213	-0.542734	-0.011617	0.317598	0.207874	-0.201958	-0.0455817	0.0518811	-0.18172	0.159614	0.366223	0.418804	-0.123842	#DIV/0!	0.341631	0.0588472	0.0232019
glycerophospholipids	PC aa C40:6	0.558111	0.0998298	0.0741638	0.204719	-0.0625742	-0.0484918	0.11081	0.187095	-0.0380113	0.133051	-0.0162389	-0.151407	0.251622	-0.110327	-0.131803	-0.160458	-0.0758454	0.0621136	0.171684	-0.115367	-0.164706	0.071058	0.653307	0.66284	-0.0436718	0.484127	0.20807	0.383801	0.0861801	0.457848	-0.16164	-0.172188	-0.532853	0.0954264	0.435066	0.344061	-0.168201	0.154301	0.165219	-0.0607564	0.257644	0.33397	0.521075	-0.104105	#DIV/0!	0.391519	0.0890349	0.00688315
glycerophospholipids	PC aa C42:0	0.137872	0.495071	0.335272	0.260027	0.131313	0.0823021	0.0942779	-0.0142054	0.227781	0.154666	0.262662	-0.180694	0.192941	0.0526518	-0.101658	0.476103	0.211594	0.233769	0.0518151	-0.151407	0.107881	0.297566	0.0727899	0.0773958	0.562972	0.60175	0.599656	0.0765308	0.572947	0.118958	0.379045	-0.0576171	-0.0849265	0.0501579	0.0506529	0.0178915	-0.0264415	0.238183	0.203572	0.291451	0.17407	-0.100044	0.0572522	-0.242705	#DIV/0!	-0.00112112	-0.13215	0.0298176
glycerophospholipids	PC aa C42:1	0.400407	0.0493247	0.140593	0.393454	0.155034	0.0439759	0.156174	0.376998	0.360715	0.195852	0.247721	-0.00571256	0.295694	0.16604	0.0477887	0.18149	-0.0735032	0.304941	0.155621	0.318313	0.136609	0.197556	0.232294	0.201	0.0177981	0.511896	0.332492	0.039737	0.0945347	0.000645678	-0.192108	0.0407894	-0.0715512	0.0198693	0.223664	0.22948	0.0357362	0.238993	0.411238	0.0891854	0.200219	0.70286	0.558496	-0.134573	#DIV/0!	0.482321	0.1504	-0.0167414
glycerophospholipids	PC aa C42:2	0.0233317	0.0985383	0.0576386	-0.0597417	0.346082	-0.0833033	0.0236213	-0.0383845	-0.0439634	-0.0621235	-0.140716	-0.323055	0.0944314	-0.298091	-0.441038	-0.184666	-0.368044	-0.144448	-0.366692	-0.0535748	-0.383796	-0.0665006	0.141048	0.190093	0.0629071	0.292626	0.153893	0.123238	0.170341	0.0821569	-0.27663	-0.445615	-0.252896	-0.0651787	-0.0617783	-0.0268129	-0.411674	-0.0747028	0.0495515	-0.0642123	0.144549	-0.109231	0.204832	-0.277459	#DIV/0!	-0.190624	0.0107625	0.566008
glycerophospholipids	PC aa C42:4	0.632546	0.185997	-0.111287	0.0978523	0.205969	-0.218774	-0.0234492	0.453372	0.217368	0.112136	0.094483	-0.158988	0.49003	-0.112585	-0.0360858	-0.074752	0.0208137	0.276725	0.261882	0.176593	0.0442092	0.0182666	0.591669	0.642511	-0.157435	0.494038	0.238259	0.508335	0.0155966	0.56334	-0.0828932	-0.244805	-0.183957	0.0121037	0.368299	0.40876	-0.123359	0.132588	0.322126	0.173173	0.287743	0.212508	0.475762	0.0653255	#DIV/0!	0.349245	0.351613	0.205589
glycerophospholipids	PC aa C42:5	0.200542	0.360452	-0.018393	0.0255314	-0.262191	-0.186134	0.0686838	-0.256927	-0.0307446	-0.0124127	-0.0255126	-0.272986	-0.0722847	-0.110745	-0.308427	0.10875	-0.0302801	-0.126917	-0.0512871	-0.262262	-0.246752	0.232527	0.247491	0.235454	0.288394	0.354376	0.234809	0.110256	0.287118	0.0388347	0.15828	-0.219973	-0.258734	0.13899	-0.0312021	-0.190634	-0.271535	-0.152705	-0.128984	-0.0857279	0.203087	-0.105369	0.202941	-0.194033	#DIV/0!	-0.0124479	0.0808638	-0.131636
glycerophospholipids	PC aa C42:6	0.224435	-0.252659	0.254595	0.334689	-0.0127573	0.358255	0.0854531	0.0153752	0.09849	0.115113	0.159071	0.287245	0.0207036	0.186624	0.125732	0.189724	-0.0447168	0.0279051	0.0863349	0.0183473	0.0670427	-0.103906	-0.109494	-0.191988	0.00867716	0.0155819	0.113191	-0.162569	-0.220347	-0.0329551	-0.118419	0.115577	0.0763829	0.15283	-0.126385	0.00793896	0.138579	0.184984	0.129982	0.0509775	-0.043033	0.34467	-0.0222123	-0.266393	#DIV/0!	0.396461	-0.23833	-0.0134857
glycerophospholipids	PC ae C30:0	0.0769763	0.517116	0.449315	0.579571	0.378373	0.126951	-0.0521943	0.34532	0.591205	0.261977	0.50769	0.231786	0.483426	0.531632	0.443204	0.564249	0.239655	0.696091	0.505142	0.253038	0.590833	0.41224	-0.0775599	0.00824273	0.460804	0.467019	0.545138	0.0176136	0.333074	0.166172	0.376127	0.219237	0.372113	0.138205	0.00337713	0.310004	0.133491	0.508886	0.576964	0.557162	0.219251	0.287631	0.215905	-0.117006	#DIV/0!	0.391636	0.040174	0.0140113
glycerophospholipids	PC ae C30:1	0.212064	0.57157	0.360812	0.501812	0.341177	0.0386125	-0.0835943	0.349667	0.399291	0.0833132	0.38305	0.167971	0.509277	0.354061	0.217006	0.338259	0.147472	0.637732	0.377821	0.171736	0.299063	0.312142	0.15394	0.194755	0.372894	0.542549	0.541359	0.0390943	0.340521	0.180448	0.230324	0.136041	0.133503	0.186652	0.0860934	0.368868	-0.0278494	0.399981	0.555306	0.291376	0.334325	0.311822	0.3417	0.00907555	#DIV/0!	0.481748	0.168215	0.0164105
glycerophospholipids	PC ae C30:2	0.471278	0.279153	0.199053	0.563647	0.380489	-0.0509873	0.197032	0.405895	0.426986	0.458874	0.453802	0.0487417	0.539671	0.28554	0.390366	0.252088	0.175932	0.663724	0.401432	0.126324	0.382624	0.319204	0.231745	0.241474	0.248392	0.467601	0.520735	0.225647	0.0319994	0.293651	0.194833	0.0529772	0.186542	0.236712	0.264102	0.435406	0.0850926	0.627142	0.522524	0.281183	0.449155	0.453631	0.505416	-0.220299	#DIV/0!	0.464445	0.136547	0.1367
glycerophospholipids	PC ae C32:1	0.437488	0.313843	0.039428	0.230209	0.0224337	-0.219759	-0.037762	0.201734	0.0943524	0.0726103	-0.00864526	-0.168601	0.309737	-0.0429526	-0.0577789	-0.174342	-0.179716	0.251173	0.153615	0.00903773	-0.081626	0.0682442	0.467106	0.521593	-0.0505053	0.570295	0.193919	0.202629	0.0786541	0.243736	-0.168279	-0.267034	-0.190004	0.066152	0.203672	0.248209	-0.282259	0.116971	0.22995	-0.0626954	0.359211	0.371972	0.646531	-0.110327	#DIV/0!	0.413227	0.471038	0.0380023
glycerophospholipids	PC ae C32:2	0.332748	-0.166009	-0.230902	-0.514356	-0.0833761	-0.0667483	-0.120349	-0.118895	-0.442914	-0.501473	-0.52734	-0.344922	-0.182782	-0.587572	-0.628882	-0.485332	-0.30583	-0.41857	-0.472225	-0.253446	-0.72397	-0.568016	0.416224	0.276047	-0.597024	0.187577	-0.280668	0.0108566	-0.0774837	0.0239912	-0.475873	-0.264082	-0.584647	-0.330536	0.0902018	-0.0968944	-0.0122948	-0.407764	-0.285781	-0.429571	-0.0163146	-0.0547821	0.0432972	0.0520862	#DIV/0!	-0.144287	0.13756	0.242347
glycerophospholipids	PC ae C34:0	0.428192	0.376553	0.141116	0.427896	0.356978	-0.220238	-0.0216821	0.38871	0.346068	0.412494	0.385751	-0.121871	0.567673	0.149247	0.365678	0.108678	0.0691014	0.66264	0.376366	0.205648	0.380698	0.363473	0.279257	0.33338	0.222222	0.484795	0.403542	0.246808	0.0413672	0.310536	0.172078	-0.0284353	0.165699	0.181628	0.284233	0.435739	-0.156928	0.531298	0.490901	0.275706	0.396243	0.366073	0.485169	-0.0429981	#DIV/0!	0.474674	0.299293	0.168
glycerophospholipids	PC ae C34:1	0.585731	-0.0482981	-0.209264	-0.242982	-0.0777702	-0.31145	-0.159097	0.0715824	-0.341614	-0.0139202	-0.360527	-0.487628	0.0547326	-0.494332	-0.161904	-0.533641	-0.332341	-0.0639897	-0.205414	-0.194558	-0.390435	-0.347603	0.543875	0.513773	-0.51625	0.465658	-0.192955	0.185208	-0.22228	0.202617	-0.544459	-0.366521	-0.459416	-0.247543	0.279897	0.175701	-0.075256	-0.0529249	-0.0983329	-0.363268	0.18416	0.358283	0.464926	-0.169362	#DIV/0!	0.162519	0.448397	0.265518
glycerophospholipids	PC ae C34:2	0.644531	0.00350724	-0.290036	-0.196581	-0.0428206	-0.355704	-0.015477	0.226111	-0.19325	0.00787494	-0.274221	-0.303984	0.22067	-0.389886	-0.149137	-0.467761	-0.14698	0.034232	-0.0492902	-0.191097	-0.333868	-0.273718	0.725465	0.700408	-0.468359	0.491727	-0.0882919	0.387767	-0.163257	0.401102	-0.482091	-0.316037	-0.433174	-0.212736	0.356262	0.312537	-0.00517856	0.0345317	0.0188888	-0.322175	0.370343	0.378536	0.623631	-0.17725	#DIV/0!	0.179867	0.423058	0.138696
glycerophospholipids	PC ae C34:3	0.388322	0.080327	-0.0360884	0.287597	0.777388	-0.192108	0.0553592	0.761501	0.447559	0.281913	0.369545	0.151787	0.835152	0.225217	0.245611	0.0326078	0.0946832	0.575546	0.373953	0.436515	0.249382	0.169101	0.533139	0.597947	0.0165639	0.512349	0.372639	0.546363	0.0757681	0.562042	-0.132583	-0.0816607	0.287558	0.146637	0.469806	0.763499	-0.0869446	0.491457	0.78819	0.229108	0.63312	0.432176	0.562755	-0.14459	#DIV/0!	0.423479	0.123948	0.564
glycerophospholipids	PC ae C36:0	0.233125	0.0376309	0.251227	0.423234	0.253632	0.131851	0.141958	0.280011	0.1559	0.283241	0.221776	0.0572798	0.331246	0.0991003	0.199657	0.103398	0.0575794	0.409787	0.0624162	2.65522e-17	0.223905	-0.0141492	0.00964169	0.0274208	0.148718	0.402422	0.371094	-0.0161135	0.0604053	0.0566493	0.0214029	-0.0743628	0.15445	0.108404	0.205281	0.285247	0.0298606	0.464605	0.369005	0.0496812	0.240621	0.319267	0.286456	-0.16867	#DIV/0!	0.3501	0.115826	0.0776011
glycerophospholipids	PC ae C36:1	-0.0158852	-0.221832	-0.255308	-0.234853	-0.154397	-0.166365	-0.109503	-0.106145	-0.164339	-0.610647	-0.581808	0.0193429	-0.0965778	-0.281371	-0.613941	-0.48308	-0.570055	-0.37194	-0.518671	-0.30191	-0.579422	-0.316664	0.0687387	0.174846	-0.387193	-0.109399	-0.351361	-0.0391082	-0.254872	-0.07099	-0.549864	-0.46432	-0.304031	-0.0643036	-0.212236	-0.17389	-0.441309	-0.428744	-0.150633	-0.548704	0.0640615	0.000634374	0.308644	0.109449	#DIV/0!	-0.0418785	0.109549	-0.0567706
glycerophospholipids	PC ae C36:2	0.604812	0.0827314	-0.0545136	0.0575206	0.0622694	-0.211503	-0.0588639	0.233388	-0.0590462	0.0230846	-0.143272	-0.235823	0.281752	-0.193844	-0.125872	-0.330144	-0.258657	0.0778288	0.0781758	-0.0644863	-0.264259	-0.0498583	0.660747	0.686623	-0.26844	0.477592	0.0402915	0.36828	-0.0934506	0.436871	-0.404798	-0.258917	-0.488946	-0.0117521	0.335393	0.364563	-0.17513	0.0750288	0.165536	-0.148269	0.292397	0.428711	0.59742	-0.135447	#DIV/0!	0.356915	0.23828	0.235881
glycerophospholipids	PC ae C36:3	0.701925	0.0145518	-0.240395	-0.0459422	0.325735	-0.355484	-0.0246815	0.394105	-0.0248469	0.0341551	-0.0991654	-0.28311	0.468756	-0.28881	-0.17855	-0.338478	-0.226216	0.145135	-0.00690814	-0.0317209	-0.259394	-0.09933	0.743621	0.78543	-0.312456	0.54667	0.126887	0.552609	-0.0862218	0.566448	-0.33976	-0.404699	-0.322538	0.00392831	0.474653	0.478853	-0.206227	0.119391	0.308427	-0.142336	0.497909	0.299225	0.603452	-0.135477	#DIV/0!	0.31994	0.290669	0.498446
glycerophospholipids	PC ae C36:4	0.606893	0.0115992	-0.042122	0.214449	0.208869	-0.187636	0.0218305	0.529874	0.232504	0.156436	0.0685423	-0.0273025	0.574466	0.0398063	0.0340027	-0.142838	-0.032114	0.284032	0.276863	0.143859	-0.0338696	0.114724	0.735614	0.757698	-0.121794	0.599878	0.157874	0.491872	-0.023614	0.517428	-0.394274	-0.133329	-0.223992	0.0865808	0.501733	0.617433	-0.154386	0.290683	0.480119	-0.0726431	0.463306	0.633159	0.710398	-0.119594	#DIV/0!	0.48467	0.0755797	0.129471
glycerophospholipids	PC ae C36:5	0.679684	0.141708	-0.115153	0.23513	0.23806	-0.264106	0.111824	0.568992	0.252112	0.241969	0.139199	-0.0114103	0.62467	0.00932038	0.0889334	-0.131822	0.0389604	0.425345	0.353642	0.0952958	0.10684	0.128453	0.763867	0.824808	-0.139286	0.535978	0.260905	0.621267	-0.046068	0.66315	-0.152369	-0.183831	-0.204418	0.0734295	0.519613	0.60368	-0.0930928	0.369564	0.466787	0.0645716	0.539368	0.485114	0.788548	-0.0429633	#DIV/0!	0.504721	0.312867	0.0821721
glycerophospholipids	PC ae C38:0	0.359014	0.0828035	0.281868	0.412227	0.123282	0.171533	0.0968397	0.300815	0.0313215	0.233943	0.118817	-0.0815144	0.269108	0.112823	0.0133708	-0.0761688	-0.0655526	0.142493	0.261247	0.152676	-0.0352817	0.142134	0.461819	0.479745	0.079676	0.37628	0.252505	0.282529	0.0964644	0.307294	-0.16125	-0.0715875	-0.432919	0.291697	0.470565	0.448914	-0.189975	0.21698	0.298111	0.0249533	0.115153	0.411404	0.416751	0.0564782	#DIV/0!	0.42962	0.00123881	0.133261
glycerophospholipids	PC ae C38:1	-0.121738	0.312092	0.454425	0.366149	0.164712	0.276067	-0.0497023	0.0447912	-0.134301	0.152057	-0.022843	0.174313	0.126609	0.14847	0.183212	-0.116181	-0.0366624	0.242032	0.0847443	-0.247628	0.00739965	-0.135138	-0.0309742	0.0734329	0.231162	0.0398142	0.160175	0.0362114	-0.0443789	0.196416	-0.156319	-0.13578	-0.214599	0.205207	-0.136756	0.259082	-0.0559207	0.320555	0.0866548	-0.0325638	0.0415469	0.0586071	0.181804	-0.110555	#DIV/0!	0.0640386	0.0428885	0.110111
glycerophospholipids	PC ae C38:2	0.325117	-0.244162	-0.392506	-0.444746	-0.323216	-0.249162	-0.423938	0.100544	-0.332195	-0.42635	-0.449081	-0.0779159	0.0637815	-0.379709	-0.366236	-0.367876	-0.208988	-0.384109	-0.221154	-0.14113	-0.408956	-0.366495	0.416885	0.480205	-0.382304	0.115776	-0.370157	0.289035	-0.224513	0.284345	-0.512541	-0.393105	-0.287645	-0.0164825	0.129325	0.121903	-0.337919	-0.474837	-0.094082	-0.466989	0.00225842	-0.0125803	0.0261948	0.266531	#DIV/0!	0.177464	0.12887	-0.0730315
glycerophospholipids	PC ae C38:3	0.504844	0.140195	-0.106858	-0.00255346	0.188826	-0.195905	-0.134121	0.370257	0.0269205	-0.058106	-0.0611261	-0.0827416	0.369244	-0.0631843	-0.127739	-0.200519	-0.140472	0.0997913	0.14336	0.116083	-0.244635	-0.0140957	0.679518	0.68748	-0.199845	0.417541	0.0590889	0.445839	-0.0482443	0.447754	-0.428809	-0.175738	-0.382292	0.0641264	0.280504	0.44004	-0.137941	-0.00433074	0.277619	-0.127033	0.330506	0.417548	0.525716	-0.0168032	#DIV/0!	0.325091	0.173737	0.269404
glycerophospholipids	PC ae C38:4	0.704629	0.151726	-0.0910858	0.102194	0.187754	-0.247319	-0.0303696	0.399831	0.00985267	0.159939	0.0366637	-0.169853	0.456541	-0.152145	0.0167727	-0.233014	-0.0806779	0.305382	0.190616	0.0333845	-0.0874001	-0.0256268	0.730795	0.716006	-0.223851	0.555699	0.172751	0.447667	-0.0877745	0.500274	-0.266403	-0.192427	-0.310033	0.0205786	0.427512	0.487284	-0.0854586	0.248393	0.316854	-0.0725596	0.450458	0.477118	0.646282	-0.0851475	#DIV/0!	0.484585	0.366403	0.21619
glycerophospholipids	PC ae C38:5	0.668676	0.106616	-0.0950629	0.142106	0.100004	-0.222225	0.0549775	0.435784	0.10047	0.117601	-0.0219044	-0.0628706	0.478017	-0.0879289	-0.0341983	-0.22284	-0.0573613	0.267274	0.222729	-0.0314193	-0.0752859	-0.0153213	0.769074	0.803132	-0.228674	0.574832	0.15895	0.513278	-0.046991	0.571932	-0.299883	-0.227294	-0.342139	-0.00516582	0.449439	0.504468	-0.0858327	0.243603	0.332458	-0.0829775	0.473882	0.502152	0.760626	-0.111246	#DIV/0!	0.46154	0.310372	0.0503769
glycerophospholipids	PC ae C38:6	0.683498	0.160555	-0.0625386	0.243334	0.199281	-0.232771	0.0967182	0.519993	0.234424	0.255654	0.138621	-0.00700765	0.599076	-0.00352698	0.101554	-0.126957	0.0302265	0.427246	0.35982	0.0642344	0.111915	0.112254	0.757459	0.803293	-0.134748	0.555323	0.255581	0.57791	-0.0466484	0.654961	-0.157107	-0.160173	-0.222978	0.031253	0.472239	0.569143	-0.0794102	0.393801	0.438892	0.083619	0.518874	0.504777	0.781886	-0.0962975	#DIV/0!	0.527081	0.310283	0.0487798
glycerophospholipids	PC ae C40:1	0.520361	0.0885283	0.0763304	0.21897	-0.0628819	-0.0547403	0.0343669	0.19301	0.095856	0.0637339	0.00166874	-0.0975905	0.263312	0.0136352	-0.108595	-0.0737998	-0.076005	0.0413382	0.213019	-0.0147037	-0.187731	0.150572	0.592561	0.582135	0.00031972	0.468157	0.151239	0.316686	0.0486483	0.367171	-0.273777	-0.0915246	-0.435083	0.149951	0.316286	0.332885	-0.180175	0.0914715	0.206132	-0.078503	0.230613	0.443189	0.486239	-0.132354	#DIV/0!	0.373713	-0.0579304	0.00363219
glycerophospholipids	PC ae C40:2	0.510702	0.348264	0.0184506	0.225701	0.0902469	-0.208415	0.109213	0.139992	0.0704631	0.221491	0.0584718	-0.337482	0.256245	-0.0341264	-0.00214857	-0.0712125	0.0384171	0.244238	0.159524	-0.0981348	-0.143154	0.114198	0.46552	0.436724	0.0752189	0.560525	0.289366	0.268301	0.0895056	0.225386	-0.0345485	-0.226068	-0.200522	0.212716	0.288492	0.270639	-0.100686	0.192096	0.144342	-0.0775221	0.393764	0.244184	0.502574	-0.190586	#DIV/0!	0.150441	0.275013	0.190486
glycerophospholipids	PC ae C40:3	0.450519	-0.0207449	-0.423359	-0.482336	0.0417206	-0.358664	-0.180576	0.191345	-0.283614	-0.182167	-0.32093	-0.193408	0.178865	-0.458903	-0.137582	-0.535803	-0.00952258	0.0173773	-0.090322	-0.0879755	-0.344886	-0.581105	0.57638	0.469362	-0.651774	0.293001	-0.277323	0.240646	-0.231818	0.273033	-0.40706	-0.251089	-0.0686644	-0.330028	0.165499	0.205734	0.0932808	-0.107842	-0.0758797	-0.321808	0.327213	0.0637703	0.278978	-0.0232458	#DIV/0!	0.0091645	0.583737	0.212189
glycerophospholipids	PC ae C40:4	0.631719	-0.0107441	-0.0873845	0.112516	0.101063	-0.183837	0.0625095	0.392191	0.0986669	0.139423	0.0449395	-0.0103349	0.474661	-0.101231	-0.0742641	-0.199761	-0.040277	0.155749	0.203575	0.0506264	-0.15867	0.0667684	0.79193	0.757724	-0.12467	0.477168	0.132754	0.498025	-0.076614	0.54884	-0.415873	-0.114561	-0.370085	0.0362176	0.387748	0.496981	-0.175721	0.232138	0.332649	-0.121357	0.431085	0.546449	0.648893	-0.173232	#DIV/0!	0.448782	0.0290931	0.0719007
glycerophospholipids	PC ae C40:5	0.615608	0.195013	-0.0622007	0.0966881	0.0940407	-0.180627	-0.0111815	0.376372	0.0299311	0.0295745	0.00616268	-0.102012	0.429777	-0.114157	-0.130127	-0.15463	-0.0122182	0.191908	0.19315	-4.8782e-18	-0.152385	0.0178716	0.749133	0.758154	-0.110452	0.561614	0.223082	0.478694	0.0870958	0.528755	-0.210863	-0.189731	-0.404261	0.0654273	0.435601	0.463814	-0.143825	0.126015	0.30214	-0.0765568	0.395436	0.348127	0.571962	0.00426088	#DIV/0!	0.419968	0.239744	0.0875859
glycerophospholipids	PC ae C40:6	0.657819	0.118035	-0.0990354	0.114077	0.234667	-0.263163	0.100374	0.44022	0.0955982	0.175551	0.0482558	-0.118969	0.516126	-0.129378	-0.0118481	-0.198392	-0.027335	0.259544	0.246927	-0.022548	-0.0534085	0.0489792	0.797648	0.86208	-0.166209	0.605274	0.26202	0.597195	0.0960482	0.699391	-0.190514	-0.207771	-0.356759	-0.0599828	0.540797	0.561417	-0.0531596	0.28538	0.370172	0.0515932	0.485846	0.366554	0.664445	-0.216866	#DIV/0!	0.380212	0.223536	0.266121
glycerophospholipids	PC ae C42:0	0.112599	0.225651	0.406325	0.434555	0.0411522	0.425446	0.242959	0.162213	0.198761	0.135566	0.147714	0.200461	0.136681	0.18637	0.00380552	0.4108	0.275833	0.221636	0.0479173	-0.236581	0.167082	-0.106377	-0.119241	-0.0656214	0.342358	0.349906	0.524288	0.0394612	0.26658	0.134506	0.142781	-0.107484	-0.109102	0.0995673	-0.0353295	0.0945415	0.279517	0.28379	0.173539	0.168871	0.00506015	0.0332277	0.102902	-0.162531	#DIV/0!	0.0449018	-0.0813574	-0.172575
glycerophospholipids	PC ae C42:1	0.0614718	0.499471	0.495361	0.43521	0.299944	0.15566	-0.0458959	0.146927	0.413018	0.0457975	0.279289	-0.0561041	0.350028	0.28103	-0.0186247	0.378095	0.053712	0.358739	0.264919	0.144614	0.16955	0.377487	0.109224	0.152451	0.457806	0.606294	0.493522	0.00874542	0.54701	0.124411	0.25955	0.0520261	-0.00929521	0.121348	0.110808	0.206662	-0.189414	0.264601	0.425084	0.393927	0.147515	0.108964	0.172352	-0.0786704	#DIV/0!	0.223762	-0.127251	0.125019
glycerophospholipids	PC ae C42:2	0.303932	0.158647	0.257739	0.185309	-0.180413	0.147176	0.0246398	-0.039913	-0.00257027	-0.0607059	-0.0996354	-0.131029	0.0185768	-0.0392119	-0.278146	-0.0306842	-0.13385	-0.115632	0.0450202	-0.112759	-0.302916	0.0524864	0.384335	0.339622	0.0649743	0.403082	0.128414	0.0770405	0.157426	0.143562	-0.264647	-0.0796895	-0.565126	0.0552268	0.0893586	0.0748523	-0.169023	-0.0362831	0.0101394	-0.0839553	0.00846454	0.298743	0.313547	-0.132088	#DIV/0!	0.195321	-0.123866	-0.088451
glycerophospholipids	PC ae C42:3	0.184335	0.313849	0.00500584	-0.0515499	0.197572	-0.240534	-0.273407	-0.0712498	-0.218207	-0.15928	-0.19681	-0.397432	-0.0224692	-0.185646	-0.152477	-0.315856	-0.475889	-0.0385842	-0.114185	-0.00606645	-0.34942	-0.0658881	0.185049	0.27435	-0.174518	0.265079	0.00712874	0.0251026	0.0436459	0.0649479	-0.224961	-0.307202	-0.313938	0.0113824	-0.00716808	0.0484513	-0.24314	-0.223834	-0.0213525	-0.0813025	0.0736258	0.0338771	0.206803	-0.105473	#DIV/0!	0.0724949	0.410442	0.61552
glycerophospholipids	PC ae C42:4	#DIV/0!	#DIV/0!	#DIV/0!	#DIV/0!	#DIV/0!	#DIV/0!	#DIV/0!	#DIV/0!	#DIV/0!	#DIV/0!	#DIV/0!	#DIV/0!	#DIV/0!	#DIV/0!	#DIV/0!	#DIV/0!	#DIV/0!	#DIV/0!	#DIV/0!	#DIV/0!	#DIV/0!	#DIV/0!	#DIV/0!	#DIV/0!	#DIV/0!	#DIV/0!	#DIV/0!	#DIV/0!	#DIV/0!	#DIV/0!	#DIV/0!	#DIV/0!	#DIV/0!	#DIV/0!	#DIV/0!	#DIV/0!	#DIV/0!	#DIV/0!	#DIV/0!	#DIV/0!	#DIV/0!	#DIV/0!	#DIV/0!	#DIV/0!	#DIV/0!	#DIV/0!	#DIV/0!	#DIV/0!
glycerophospholipids	PC ae C42:5	0.214446	-0.289815	-0.216432	-0.305647	-0.14631	-0.133474	0.149766	-0.075676	-0.223033	-0.15491	-0.462918	-0.235535	-0.0207382	-0.583116	-0.502679	-0.439587	-0.194067	-0.329939	-0.551778	-0.451453	-0.53387	-0.488897	0.232426	0.217475	-0.281874	0.254071	-0.140747	0.0974418	-0.113232	0.0982461	-0.596817	-0.502621	-0.336651	-0.343291	-0.0415782	-0.0851123	-0.165727	-0.0948681	-0.227948	-0.47383	0.113126	-0.0144342	0.271151	-0.351045	#DIV/0!	-0.311294	0.00658446	0.0349746
glycerophospholipids	PC ae C44:3	-0.246627	0.785152	0.338807	0.17545	0.218832	-0.00863592	-0.141499	-0.151496	0.159179	-0.146694	0.135372	-0.181175	-0.0295303	0.140778	-0.075338	0.321307	-0.0690147	0.265876	0.0242447	0.0101206	0.096474	0.248108	-0.252678	-0.146682	0.386216	0.343808	0.43387	-0.232804	0.609537	-0.168133	0.460814	-0.0206323	0.0154822	-0.0611299	-0.253578	-0.19733	-0.0309304	-0.0542764	0.0793052	0.369418	-0.00304187	-0.278847	-0.0235607	-0.0187192	#DIV/0!	-0.110308	0.327998	0.187776
glycerophospholipids	PC ae C44:4	0.194282	0.244394	0.0741604	-0.222872	-0.237961	-0.0781477	-0.0935837	-0.364393	-0.351582	-0.226438	-0.331445	-0.443402	-0.287203	-0.539211	-0.48957	-0.162856	-0.377188	-0.245422	-0.516677	-0.448849	-0.464399	-0.189934	0.0868959	0.0699366	-0.0558975	0.342465	0.0763643	-0.166749	0.168825	-0.0961777	-0.248998	-0.286157	-0.667016	-0.386651	-0.232648	-0.354826	-0.0855122	-0.214455	-0.332323	-0.213409	-0.10892	-0.0166295	0.137954	-0.256606	#DIV/0!	-0.124023	0.178622	0.0312685
glycerophospholipids	PC ae C44:5	0.025	0.444676	0.507966	0.601684	0.395573	0.292685	0.0965341	0.439406	0.544617	0.133514	0.497284	0.379579	0.541484	0.514492	0.212079	0.586209	0.331278	0.582141	0.466012	0.228179	0.484347	0.322061	0.0734404	0.164226	0.512325	0.616784	0.708301	0.088536	0.652437	0.265674	0.418067	0.202275	0.245469	0.124044	0.216489	0.411206	0.111191	0.464221	0.68438	0.522108	0.275757	0.187982	0.202022	-0.0844085	#DIV/0!	0.42931	-0.0635644	-0.042362
glycerophospholipids	PC ae C44:6	0.151978	0.488205	0.405401	0.498744	0.269424	0.11503	0.166976	0.302341	0.373557	0.38621	0.388277	0.0672978	0.490092	0.28075	0.329067	0.339464	0.458113	0.635335	0.407977	-0.0301806	0.408874	0.22009	0.150818	0.168797	0.469551	0.606113	0.574674	0.141757	0.417977	0.268264	0.368339	0.0762937	0.214688	0.115324	0.241358	0.399331	0.115955	0.628004	0.429956	0.338712	0.344545	0.11082	0.27284	-0.173049	#DIV/0!	0.163512	0.0553729	-0.0768969
metabolite	Anserine	0.0517617	0.357294	-0.260933	-0.0911308	0.154675	-0.401558	-0.130749	0.130306	0.0805339	-0.0429039	0.145866	0.260639	0.193735	0.0405027	0.150365	-0.0667066	-0.051446	0.289973	0.08719	0.176845	-0.0263642	-0.0008362	0.141739	0.115186	-0.0565476	0.0823754	0.0750928	-0.0167531	-0.0827688	-0.00590094	-0.251165	0.0726647	0.272266	-0.160096	-0.420872	0.0150621	0.0677555	-0.001051	0.149985	-0.098375	0.424089	0.323632	0.399864	-0.311268	#DIV/0!	0.195019	0.551009	0.069344
metabolite	N-Acetyl-Aspartic Acid	0.0579613	-0.210448	-0.0190442	-0.254852	-0.149109	0.0456981	-0.0491079	-0.0163129	-0.232535	-0.055404	-0.354184	-0.395913	-0.0637881	-0.273238	-0.248982	-0.243231	0.0676036	-0.308391	-0.191017	-0.116719	-0.30509	-0.473375	0.239269	0.18074	-0.246299	0.595236	-0.179706	-0.00348214	0.272702	-0.0846101	-0.262221	-0.364269	0.0412501	-0.158074	0.387802	0.0748532	-0.0761205	-0.182391	-0.113132	-0.288323	0.038136	-0.0919437	-0.0431398	-0.166815	#DIV/0!	-0.239718	0.118885	0.134607
sphingolipids	SM (OH) C14:1	0.589873	0.170307	0.00958154	0.0823171	0.131473	-0.193539	-0.0630968	0.141725	-0.0936967	0.102907	0.0547838	-0.16848	0.266206	-0.222087	0.0132197	-0.195907	-0.176546	0.221559	0.0802702	-0.0348349	-0.134836	-0.103054	0.494269	0.448731	-0.185577	0.556882	0.215388	0.130417	0.0239028	0.295784	-0.190768	-0.114571	-0.209604	-0.130422	0.190926	0.243834	-0.0294036	0.191799	0.197788	-0.0215083	0.34723	0.377464	0.427284	-0.339336	#DIV/0!	0.471615	0.386676	0.299313
sphingolipids	SM (OH) C16:1	0.560171	0.0501786	-0.166844	-0.0307465	0.178313	-0.309232	0.0108441	0.309412	-0.129045	0.272139	0.0393836	-0.126518	0.401109	-0.240852	0.123655	-0.369053	-0.00709841	0.25722	0.158016	0.0133836	-0.107861	-0.155743	0.707056	0.639669	-0.260605	0.495661	0.0725197	0.370981	-0.106246	0.436888	-0.336102	-0.145697	-0.117139	-0.112486	0.361673	0.453661	-0.0368122	0.302891	0.227111	-0.153847	0.519245	0.425601	0.567228	-0.319331	#DIV/0!	0.362844	0.41116	0.265443
sphingolipids	SM (OH) C22:1	0.667571	0.110804	-0.165416	0.0614867	0.20512	-0.258314	0.0657051	0.512169	0.111231	0.168404	0.0417556	-0.0823028	0.544023	-0.113914	-0.0158278	-0.18033	0.0570575	0.320172	0.219569	0.0587376	-0.0339339	-0.0953425	0.80267	0.79112	-0.247582	0.689202	0.203726	0.535634	0.0294684	0.542112	-0.248144	-0.246857	-0.144657	-0.0487753	0.503163	0.530461	-0.0276172	0.26412	0.392359	-0.0664617	0.585876	0.459458	0.731395	-0.150427	#DIV/0!	0.427266	0.425728	0.133478
sphingolipids	SM (OH) C22:2	0.58151	0.0271101	-0.0654549	0.0334869	0.0655826	-0.156843	0.0278868	0.341035	-0.0427069	0.0493756	-0.105627	-0.0820215	0.3822	-0.151778	-0.124925	-0.278095	-0.0569984	0.0890492	0.123864	-0.0851623	-0.26076	-0.110114	0.798627	0.781887	-0.218974	0.598227	0.0920443	0.450392	0.0280609	0.510091	-0.451389	-0.198499	-0.425964	-0.0457844	0.436178	0.491186	-0.0787008	0.15833	0.256904	-0.211876	0.430846	0.480631	0.632739	-0.225774	#DIV/0!	0.344183	0.136251	0.125341
sphingolipids	SM (OH) C24:1	0.106729	0.515448	0.510737	0.676647	0.43271	0.310012	0.273104	0.37508	0.327917	0.488453	0.626904	0.259769	0.476022	0.428566	0.284697	0.53959	0.390469	0.581105	0.463661	0.15405	0.454801	0.405722	0.165603	0.212129	0.687718	0.425182	0.834298	0.292482	0.497771	0.369271	0.487638	0.134961	0.013121	0.361057	0.256251	0.434336	0.0796742	0.595681	0.559471	0.485048	0.314357	0.124345	0.242074	-0.112511	#DIV/0!	0.375941	-0.0510595	0.0741374
sphingolipids	SM C16:0	0.738686	-0.018026	-0.253338	-0.00107959	0.232876	-0.339112	0.139354	0.48148	0.0330058	0.274121	0.0508498	-0.152472	0.546361	-0.241615	0.0220797	-0.259375	0.0496184	0.301035	0.159042	-0.0207852	-0.0330083	-0.106498	0.833336	0.813236	-0.288698	0.648049	0.192326	0.588337	-0.0388415	0.609593	-0.230211	-0.263982	-0.145577	-0.108101	0.582664	0.543149	-0.00702424	0.351393	0.356925	-0.0819282	0.628801	0.420025	0.70617	-0.258898	#DIV/0!	0.395634	0.378076	0.224659
sphingolipids	SM C16:1	0.736337	0.0209337	-0.0633642	0.134188	0.261877	-0.170889	0.164235	0.497344	0.0827835	0.348709	0.170758	-0.0616764	0.587751	-0.170731	0.0624331	-0.143972	0.105313	0.369173	0.231082	0.0188313	0.0365231	-0.0292183	0.828707	0.771142	-0.148288	0.653157	0.297744	0.557284	0.000822446	0.634661	-0.208359	-0.13272	-0.227815	-0.0792861	0.554359	0.580904	0.0117452	0.481871	0.424715	0.0175873	0.570811	0.505397	0.678305	-0.263717	#DIV/0!	0.492406	0.213659	0.160539
sphingolipids	SM C18:0	0.627821	-0.0995537	-0.149415	-0.143162	-0.0141838	-0.226099	0.0172054	0.105478	-0.28724	0.160451	-0.185287	-0.435075	0.115248	-0.483446	-0.100672	-0.402727	-0.214115	0.0481365	-0.15203	-0.18426	-0.202852	-0.298143	0.540139	0.478076	-0.441571	0.521118	-0.0208096	0.20237	-0.12477	0.241859	-0.287066	-0.299584	-0.350533	-0.276636	0.408203	0.177274	0.00481373	0.145684	-0.011733	-0.201494	0.260231	0.322603	0.453659	-0.226863	#DIV/0!	0.266705	0.440857	0.211279
sphingolipids	SM C18:1	0.693862	-0.0877028	-0.215731	-0.110723	0.217927	-0.339433	0.00679056	0.345856	-0.11225	0.234915	-0.0419418	-0.330851	0.418826	-0.393799	-0.0154674	-0.359988	-0.123324	0.206134	0.00782193	-0.0436345	-0.0918312	-0.129602	0.734281	0.707136	-0.3558	0.564689	0.05851	0.465946	-0.111167	0.508046	-0.28675	-0.266017	-0.257921	-0.202497	0.548639	0.443044	-0.0807385	0.295297	0.241559	-0.100748	0.452819	0.376827	0.558786	-0.203689	#DIV/0!	0.350662	0.320303	0.328673
sphingolipids	SM C20:2	-0.608969	0.154444	0.112807	-0.148187	0.00802781	0.13777	-0.367307	-0.172174	-0.00489498	-0.45652	-0.0809492	0.306866	-0.235291	0.244258	-0.161423	0.217515	-0.227794	-0.217123	-0.146982	0.143163	-0.0599636	0.149938	-0.392132	-0.304565	0.193783	-0.409455	-0.16979	-0.240778	0.0992076	-0.279889	-0.0798015	0.169277	-0.0222918	0.0181684	-0.522132	-0.266075	-0.110945	-0.4098	-0.0450569	0.015599	-0.294634	-0.135263	-0.324165	0.244936	#DIV/0!	-0.12415	-0.25205	-0.0689302
sphingolipids	SM C24:0	0.706159	0.0038352	-0.181198	0.0546492	0.19979	-0.253814	0.122642	0.502995	0.0631832	0.199631	0.0330743	-0.0557535	0.557385	-0.155238	-0.0268207	-0.253313	0.0582957	0.254548	0.212577	0.0138421	-0.113655	-0.0918146	0.885735	0.855072	-0.246169	0.64034	0.18126	0.588942	-0.0182321	0.620932	-0.343555	-0.216721	-0.237199	-0.035889	0.546697	0.591843	-0.0466851	0.303617	0.381988	-0.126879	0.600114	0.4927	0.730241	-0.228501	#DIV/0!	0.418839	0.268232	0.167796
sphingolipids	SM C24:1	0.695287	-0.0396525	-0.261326	-0.0704374	0.127019	-0.304281	0.0666712	0.4527	-0.030446	0.173442	-0.0820052	-0.169725	0.479138	-0.252447	-0.0482511	-0.313217	0.0582033	0.198132	0.0912123	-0.0665476	-0.163171	-0.220869	0.830298	0.787819	-0.329945	0.660363	0.0742018	0.540791	-0.078151	0.519232	-0.398795	-0.311632	-0.185326	-0.0831289	0.532219	0.524794	-0.0196744	0.236164	0.277887	-0.248411	0.577924	0.444645	0.683447	-0.213809	#DIV/0!	0.306061	0.353136	0.15131
sphingolipids	SM C26:0	0.189023	-0.19528	0.353857	0.547586	0.0363502	0.503235	0.439095	0.208972	0.155083	0.404166	0.367482	0.404138	0.231397	0.261405	0.112694	0.293542	0.328863	0.147976	0.24853	0.0382222	0.211249	-0.0846082	0.107033	0.0125658	0.281747	0.285149	0.457248	0.0651638	0.144638	0.134232	0.147121	0.0342852	0.184323	0.302037	0.227267	0.217596	0.0789882	0.426365	0.312602	0.112446	0.211836	0.224007	0.125965	-0.296923	#DIV/0!	0.42863	-0.169331	-0.182119
sphingolipids	SM C26:1	0.513024	0.304185	0.0349332	0.181955	0.427009	-0.102095	0.0739844	0.565658	0.278968	0.0897988	0.177866	0.0819509	0.699661	0.0383416	-0.0820745	0.0800084	0.214419	0.44972	0.220105	0.036752	-0.00106162	0.00570238	0.709724	0.693454	0.0803142	0.756446	0.447072	0.52448	0.258051	0.562809	-0.112135	-0.17682	-0.0638522	0.0546308	0.387433	0.589743	-0.0433236	0.380401	0.570784	0.042047	0.655617	0.323978	0.61516	-0.142751	#DIV/0!	0.340921	0.153666	0.168218
sugars	H1	0.392942	0.0135821	0.139993	0.310855	0.0807303	-0.0196053	-0.00550274	0.275335	0.122839	0.232588	0.187662	0.181945	0.290262	0.108878	0.373572	-0.116521	-0.114721	0.417221	0.366338	0.166879	0.290198	-0.0037564	0.284481	0.293159	-0.257582	0.300417	0.0936398	0.0143224	-0.127323	0.245821	-0.100878	0.165864	0.0301277	-0.166996	0.191322	0.305598	0.144134	0.395431	0.315266	0.186653	0.213068	0.605135	0.478956	-0.210293	#DIV/0!	0.676241	0.378226	-0.0256161
Nonexercise GWI (gwi0)		acylcarnitines	acylcarnitines	acylcarnitines	acylcarnitines	acylcarnitines	acylcarnitines	acylcarnitines	acylcarnitines	acylcarnitines	acylcarnitines	acylcarnitines	acylcarnitines	acylcarnitines	acylcarnitines	acylcarnitines	acylcarnitines	acylcarnitines	acylcarnitines	acylcarnitines	acylcarnitines	acylcarnitines	acylcarnitines	acylcarnitines	acylcarnitines	acylcarnitines	acylcarnitines	acylcarnitines	acylcarnitines	acylcarnitines	acylcarnitines	acylcarnitines	acylcarnitines	acylcarnitines	acylcarnitines	acylcarnitines	acylcarnitines	acylcarnitines	acylcarnitines	acylcarnitines	acylcarnitines	aminoacids	aminoacids	aminoacids	aminoacids	aminoacids	aminoacids	aminoacids	aminoacids
	Pearson	C0	C10	C10:1	C10:2	C12	C12:1	C12-DC	C14	C14:1	C14:1-OH	C14:2	C14:2-OH	C16	C16:1	C16:1-OH	C16:2	C16:2-OH	C16-OH	C18	C18:1	C18:1-OH	C18:2	C2	C3	C3:1	C3-DC (C4-OH)	C3-OH	C4	C4:1	C5	C5:1	C5:1-DC	C5-DC (C6-OH)	C5-M-DC	C5-OH (C3-DC-M)	C6 (C4:1-DC)	C6:1	C7-DC	C8	C9	Ala	Arg	Asn	Asp	Cit	Gln	Glu	Gly
[truncated: 141 more columns]
