# Supplementary material for: Exercise modifies glutamate and other metabolic biomarkers in cerebrospinal fluid from Gulf War Illness and Myalgic encephalomyelitis / Chronic Fatigue Syndrome
Source: PLoS One. 2021 Jan 13;16(1):e0244116. doi: 10.1371/journal.pone.0244116 (PMC7806361; doi:10.1371/journal.pone.0244116)
Supplement: S4 Table — (XLSX) [file pone.0244116.s005.xlsx]

## Sheet: SC
Postexercise Control (SC)		acylcarnitines	acylcarnitines	acylcarnitines	acylcarnitines	acylcarnitines	acylcarnitines	acylcarnitines	acylcarnitines	acylcarnitines	acylcarnitines	acylcarnitines	acylcarnitines	acylcarnitines	acylcarnitines	acylcarnitines	acylcarnitines	acylcarnitines	acylcarnitines	acylcarnitines	acylcarnitines	acylcarnitines	acylcarnitines	acylcarnitines	acylcarnitines	acylcarnitines	acylcarnitines	acylcarnitines	acylcarnitines	acylcarnitines	acylcarnitines	acylcarnitines	acylcarnitines	acylcarnitines	acylcarnitines	acylcarnitines	acylcarnitines	acylcarnitines	acylcarnitines	acylcarnitines	acylcarnitines	aminoacids	aminoacids	aminoacids	aminoacids	aminoacids	aminoacids	aminoacids	aminoacids
	Pearson	C0	C10	C10:1	C10:2	C12	C12:1	C12-DC	C14	C14:1	C14:1-OH	C14:2	C14:2-OH	C16	C16:1	C16:1-OH	C16:2	C16:2-OH	C16-OH	C18	C18:1	C18:1-OH	C18:2	C2	C3	C3:1	C3-DC (C4-OH)	C3-OH	C4	C4:1	C5	C5:1	C5:1-DC	C5-DC (C6-OH)	C5-M-DC	C5-OH (C3-DC-M)	C6 (C4:1-DC)	C6:1	C7-DC	C8	C9	Ala	Arg	Asn	Asp	Cit	Gln	Glu	Gly
acylcarnitines	C0	1	0.00660119	0.434676	0.0195474	0.93082	0.392786	-0.00543805	0.341501	-0.0565408	-0.300862	0.180495	-0.482532	-0.0961345	0.0696517	0.414221	-0.399451	-0.247369	0.374761	0.120246	-0.0509895	-0.476682	0.0323659	0.733792	0.85868	0.216167	0.286012	-0.199033	0.0166329	0.214288	0.791965	0.34807	0.928492	-0.533247	-0.106441	0.197656	0.782671	0.576409	0.512227	0.385801	0.348805	0.380936	0.11809	0.317032	#DIV/0!	#DIV/0!	0.459205	0.408526	0.521593
acylcarnitines	C10	0.00660119	1	-0.133432	0.330593	-0.170649	-0.209164	0.0320793	0.0383482	0.645497	0.37	0.579957	0.76909	0.62574	0.193649	0.334664	0.438406	0.942881	0.160539	0.666564	0.0912871	0.54	0.755144	-0.318272	0.276	0.510044	0.135724	0.390586	0.791657	0.197523	0.381771	0.613423	-0.189388	-0.602968	0.0307168	0.560704	0.474933	0.177482	0.51	0.816818	0.163526	0.863075	0.664929	0.497049	#DIV/0!	#DIV/0!	0.761927	0.519983	0.512758
acylcarnitines	C10:1	0.434676	-0.355805	1	0.648914	0.599498	0.972461	0.797203	0.270894	-0.329321	-0.372826	-0.199284	-0.0497519	-0.530209	-0.36732	0.809137	-0.0138751	-0.301507	0.295015	-0.12047	-0.188084	-0.497101	-0.236778	0.375355	0.441773	-0.157611	-0.205449	0.620017	-0.319344	0.752901	0.503997	0.238313	0.361759	0.188388	-0.16073	-0.00647409	0.185016	0.67165	-0.372826	-0.308519	0.202659	0.0490471	0.474999	0.561188	#DIV/0!	#DIV/0!	0.339659	0.113706	0.131335
acylcarnitines	C10:2	0.0195474	0.330593	0.648914	1	0.69649	0.0859915	-0.1462	0.263855	-0.301239	0.0390411	-0.189511	-0.781219	-0.355616	-0.311116	-0.190152	-0.68294	-0.577901	-0.170867	0.24661	-0.0776045	-0.645445	-0.259373	0.302842	0.33351	-0.241171	-0.242794	-0.49188	-0.457307	-0.354829	0.1445	-0.181151	0.544854	-0.264237	-0.314407	-0.468979	0.431189	-0.256794	0.21863	0.196437	0.376226	-0.266428	-0.603223	-0.259167	#DIV/0!	#DIV/0!	-0.0723187	-0.324324	-0.0241414
acylcarnitines	C12	0.93082	-0.170649	0.599498	0.0990598	1	0.584782	0.213201	0.559415	-0.0355335	-0.247717	0.205971	-0.569922	-0.16962	-0.0355335	0.460566	-0.253012	-0.374861	0.294579	0.0241402	0.012563	-0.458735	-0.0535687	0.711828	0.828927	0.143701	0.186784	-0.148854	-0.27332	0.287455	0.624794	0.135978	0.876479	-0.235247	0.0355335	0.183641	0.711275	0.732756	0.330289	0.116105	0.379023	0.188335	0.150395	0.183577	#DIV/0!	#DIV/0!	0.296182	0.257995	0.296144
acylcarnitines	C12:1	0.392786	-0.209164	0.972461	0.567778	0.584782	1	0.845824	0.294468	-0.364905	-0.367451	-0.255586	-0.153286	-0.624175	-0.55648	0.68975	-0.103265	-0.371797	0.0756283	-0.157006	-0.307482	-0.566879	-0.370411	0.375119	0.439499	-0.338658	-0.396418	0.560261	-0.437915	0.608577	0.371849	0.0455771	0.273974	0.323489	-0.269275	-0.175289	0.14148	0.585272	-0.46638	-0.388408	0.131771	-0.0897665	0.330462	0.406196	#DIV/0!	#DIV/0!	0.196477	0.0240259	0.0799044
acylcarnitines	C12-DC	-0.00543805	0.0320793	0.797203	0.780962	0.213201	0.845824	1	0.376556	-0.131313	0.0704179	-0.135399	0.196727	-0.435347	-0.626263	0.670986	0.236517	-0.0607944	-0.0628045	0.161264	-0.122315	-0.23929	-0.123346	-0.154999	0.138607	-0.282805	-0.597338	0.771843	-0.416536	0.627067	0.0782084	0.00644235	-0.168835	0.420361	-0.138715	-0.152594	0.0416681	0.42817	-0.559431	-0.342801	0.263468	-0.111051	0.450662	0.345064	#DIV/0!	#DIV/0!	0.218174	-0.224344	-0.186918
acylcarnitines	C14	0.341501	0.0383482	0.270894	0.283884	0.559415	0.294468	0.376556	1	0.544581	0.575224	0.645687	-0.226871	0.30904	0.0247537	0.320844	0.460977	0.0267836	0.0684043	0.454054	0.542609	0.230089	0.40303	-0.0656937	0.396263	0.385026	0.0520478	-0.0710509	-0.454851	0.22637	-1.00547e-16	-0.149983	0.289223	0.0538783	0.590674	0.39855	0.629414	0.680614	0.306786	0.0735294	0.660098	0.05114	0.306993	-0.197887	#DIV/0!	#DIV/0!	0.13809	-0.196413	-0.320596
acylcarnitines	C14:1	-0.0565408	0.645497	-0.329321	-0.01252	-0.0355335	-0.364905	-0.131313	0.544581	1	0.645497	0.966092	0.381881	0.917985	0.416667	0	0.730297	0.766419	2.43822e-17	0.509525	0.471405	0.860663	0.80403	-0.298882	0.235009	0.674019	0.350438	-0.1099	0.356106	-0.0879316	-0.0666033	0.0797241	-0.129823	-0.256957	0.609195	0.761964	0.495918	0.381881	0.645497	0.544581	0.222222	0.557918	0.484726	-0.140069	#DIV/0!	#DIV/0!	0.284943	0.305736	0.0755573
acylcarnitines	C14:1-OH	-0.300862	0.37	-0.372826	0.282318	-0.247717	-0.367451	0.0704179	0.575224	0.645497	1	0.561249	0.295804	0.592557	0.193649	0	0.636396	0.45398	5.6659e-17	0.789352	0.730297	0.633333	0.700649	-0.792845	-0.273055	0.481932	8.62221e-17	0.00500752	-0.0827516	0.0227038	-0.361135	-0.0205847	-0.318441	-0.111227	0.60098	0.320769	0.279372	3.13195e-17	0.3	0.306786	0.645497	0.0606167	0.195365	-0.238312	#DIV/0!	#DIV/0!	0.136706	-0.466185	-0.535337
acylcarnitines	C14:2	0.180495	0.579957	-0.199284	-0.00201591	0.205971	-0.255586	-0.135399	0.645687	0.966092	0.561249	1	0.237171	0.886858	0.483046	0.111803	0.661438	0.653322	0.143019	0.492248	0.512348	0.748331	0.801041	-0.109913	0.410675	0.751343	0.47156	-0.168628	0.309628	7.19554e-17	0.110305	0.154042	0.125421	-0.350462	0.649613	0.833287	0.653322	0.553399	0.748331	0.573944	0.322031	0.610378	0.516833	-0.0737134	#DIV/0!	#DIV/0!	0.362913	0.376188	0.146337
acylcarnitines	C14:2-OH	-0.482532	0.76909	-0.0497519	0.519553	-0.569922	-0.153286	0.196727	-0.226871	0.381881	0.295804	0.237171	1	0.420674	0.190941	0.353553	0.627495	0.826394	0.226134	0.389156	0.135015	0.591608	0.575708	-0.59277	-0.253399	0.356393	0.0573539	0.696184	0.641097	0.402953	0.0872041	0.548013	-0.545345	-0.207799	0.105347	0.428337	-0.103299	2.64698e-17	0	0.340307	1.34778e-17	0.552686	0.697541	0.545594	#DIV/0!	#DIV/0!	0.532022	0.257412	0.160816
acylcarnitines	C16	-0.0961345	0.62574	-0.530209	-0.124126	-0.16962	-0.624175	-0.435347	0.30904	0.917985	0.592557	0.886858	0.420674	1	0.703789	-0.0991537	0.670402	0.761502	0.211396	0.467736	0.584202	0.900686	0.867253	-0.318282	0.0647203	0.818639	0.611225	-0.22551	0.529578	-0.118389	-0.0183422	0.243952	-0.0635602	-0.449565	0.670024	0.821119	0.397305	0.210337	0.758473	0.627169	0.203997	0.602084	0.406986	-0.0827882	#DIV/0!	#DIV/0!	0.301488	0.330937	0.0960528
acylcarnitines	C16:1	0.0696517	0.193649	-0.36732	-0.139111	-0.0355335	-0.55648	-0.626263	0.0247537	0.416667	0.193649	0.483046	0.190941	0.703789	1	-2.85906e-17	0.410792	0.293043	0.690849	0.113228	0.677644	0.559431	0.628149	-0.0413028	-0.0915843	0.855485	0.963705	-0.29091	0.427327	0.117242	0.19981	0.45177	0.324557	-0.521472	0.70977	0.761964	0.180334	0.190941	0.645497	0.371305	0.222222	0.43386	0.277831	0.117953	#DIV/0!	#DIV/0!	0.246983	0.27765	0.039211
acylcarnitines	C16:1-OH	0.414221	0.334664	0.809137	0.883513	0.460566	0.68975	0.670986	0.320844	0	0	0.111803	0.353553	-0.0991537	-2.85906e-17	1	0.295804	0.146087	0.639602	0.3669	0.190941	-0.139443	0.325669	0.0450177	0.391956	0.336011	0.0811107	0.754126	0.065938	0.949769	0.693705	0.688895	0.350561	-0.269382	0.0931141	0.383392	0.438262	0.707107	0	0.160422	0.540062	0.46539	0.804501	0.836085	#DIV/0!	#DIV/0!	0.777952	0.19827	0.196099
acylcarnitines	C16:2	-0.399451	0.438406	-0.0138751	0.433546	-0.253012	-0.103265	0.236517	0.460977	0.730297	0.636396	0.661438	0.627495	0.670402	0.410792	0.295804	1	0.617331	0.252262	0.372104	0.645497	0.848528	0.715626	-0.579136	-0.194972	0.624758	0.287914	0.357626	0.117028	0.385297	-0.200641	0.160111	-0.343683	0.0827889	0.768071	0.716745	0.0740797	0.41833	0.141421	0.0813489	0.30429	0.306845	0.697735	0.0823718	#DIV/0!	#DIV/0!	0.237074	-0.00208774	-0.317346
acylcarnitines	C16:2-OH	-0.247369	0.942881	-0.301507	0.205082	-0.374861	-0.371797	-0.0607944	0.0267836	0.766419	0.45398	0.653322	0.826394	0.761502	0.293043	0.146087	0.617331	1	0.0622918	0.551308	0.175334	0.768273	0.774811	-0.44639	0.0775929	0.532943	0.189588	0.30952	0.760984	0.0713567	0.117106	0.438497	-0.386289	-0.421131	0.202098	0.618336	0.280488	0.103299	0.45398	0.682981	0.0300557	0.757949	0.625213	0.296529	#DIV/0!	#DIV/0!	0.553809	0.46186	0.350939
acylcarnitines	C16-OH	0.374761	0.160539	0.295015	0.46707	0.294579	0.0756283	-0.0628045	0.0684043	2.43822e-17	5.6659e-17	0.143019	0.226134	0.211396	0.690849	0.639602	0.252262	0.0622918	1	0.23467	0.569922	0.0594588	0.486031	0.0632936	0.0907281	0.716377	0.7263	0.250103	0.260074	0.728969	0.644179	0.807801	0.568023	-0.574325	0.444685	0.598333	0.311459	0.452267	0.356753	0.273617	0.537327	0.461126	0.547231	0.674309	#DIV/0!	#DIV/0!	0.630745	0.196804	0.104892
acylcarnitines	C18	0.120246	0.666564	-0.12047	0.50467	0.0241402	-0.157006	0.161264	0.454054	0.509525	0.789352	0.492248	0.389156	0.467736	0.113228	0.3669	0.372104	0.551308	0.23467	1	0.520416	0.336206	0.768137	-0.559409	0.111525	0.528352	-2.52073e-17	0.228378	0.22983	0.26882	0.214928	0.451349	-0.0146995	-0.562212	0.255738	0.343226	0.627878	0.129719	0.482382	0.68949	0.773723	0.455024	0.399251	0.262853	#DIV/0!	#DIV/0!	0.64337	-0.149988	-0.054737
acylcarnitines	C18:1	-0.0509895	0.0912871	-0.188084	0.286738	0.012563	-0.307482	-0.122315	0.542609	0.471405	0.730297	0.512348	0.135015	0.584202	0.677644	0.190941	0.645497	0.175334	0.569922	0.520416	1	0.547723	0.710669	-0.486272	-0.254152	0.788228	0.557544	-0.0891387	-0.113312	0.321248	-0.0824173	0.234889	0.152998	-0.245824	0.908266	0.597354	0.27097	0.270031	0.410792	0.175035	0.74639	0.101231	0.301651	-0.0398781	#DIV/0!	#DIV/0!	0.195733	-0.345915	-0.538069
acylcarnitines	C18:1-OH	-0.476682	0.54	-0.497101	-0.0158041	-0.458735	-0.566879	-0.23929	0.230089	0.860663	0.633333	0.748331	0.591608	0.900686	0.559431	-0.139443	0.848528	0.768273	0.0594588	0.336206	0.547723	1	0.752549	-0.555612	-0.239147	0.642575	0.407173	-0.0166917	0.395369	-0.0756794	-0.318142	0.0686156	-0.424588	-0.093665	0.687046	0.701415	0.046562	0.0986013	0.4	0.319569	0.0573775	0.383668	0.42787	-0.156527	#DIV/0!	#DIV/0!	0.102975	0.14602	-0.147472
acylcarnitines	C18:2	0.0323659	0.755144	-0.236778	0.339324	-0.0535687	-0.370411	-0.123346	0.40303	0.80403	0.700649	0.801041	0.575708	0.867253	0.628149	0.325669	0.715626	0.774811	0.486031	0.768137	0.710669	0.752549	1	-0.456129	0.0989925	0.906693	0.528306	0.134493	0.504639	0.300473	0.24098	0.568893	0.0326192	-0.610689	0.639412	0.834059	0.55732	0.345425	0.700649	0.716498	0.569521	0.707989	0.653816	0.289329	#DIV/0!	#DIV/0!	0.651188	0.213642	0.0640254
acylcarnitines	C2	0.733792	-0.318272	0.375355	-0.388972	0.711828	0.375119	-0.154999	-0.0656937	-0.298882	-0.792845	-0.109913	-0.59277	-0.318282	-0.0413028	0.0450177	-0.579136	-0.44639	0.0632936	-0.559409	-0.486272	-0.555612	-0.456129	1	0.702124	-0.183737	0.216322	-0.328392	-0.0114724	-0.0906635	0.522696	-0.0129318	0.718514	-0.105512	-0.327393	-0.0378402	0.258693	0.369083	0.162001	-0.0430522	-0.331299	0.111576	-0.147533	0.0825312	#DIV/0!	#DIV/0!	-0.0202845	0.564861	0.596751
acylcarnitines	C3	0.85868	0.276	0.441773	0.00271154	0.828927	0.439499	0.138607	0.396263	0.235009	-0.273055	0.410675	-0.253399	0.0647203	-0.0915843	0.391956	-0.194972	0.0775929	0.0907281	0.111525	-0.254152	-0.239147	0.0989925	0.702124	1	0.155892	0.127167	-0.0655514	0.174268	0.119734	0.704356	0.238607	0.66044	-0.394606	-0.16994	0.306042	0.7993	0.681009	0.495248	0.446566	0.105984	0.553337	0.311264	0.280078	#DIV/0!	#DIV/0!	0.478514	0.65203	0.697506
acylcarnitines	C3:1	0.216167	0.510044	-0.157611	0.217243	0.143701	-0.338658	-0.282805	0.385026	0.674019	0.481932	0.751343	0.356393	0.818639	0.855485	0.336011	0.624758	0.532943	0.716377	0.528352	0.788228	0.642575	0.906693	-0.183737	0.155892	1	0.817622	-0.0341881	0.43204	0.355605	0.362588	0.603491	0.33655	-0.639485	0.765199	0.922379	0.546968	0.475191	0.763058	0.60064	0.553041	0.664741	0.601327	0.296758	#DIV/0!	#DIV/0!	0.583531	0.289511	0.0796489
acylcarnitines	C3-DC (C4-OH)	0.286012	0.135724	-0.205449	-0.174037	0.186784	-0.396418	-0.597338	0.0520478	0.350438	8.62221e-17	0.47156	0.0573539	0.611225	0.963705	0.0811107	0.287914	0.189588	0.7263	-2.52073e-17	0.557544	0.407173	0.528306	0.216322	0.127167	0.817622	1	-0.319431	0.411818	0.154073	0.370111	0.474952	0.523191	-0.548231	0.628372	0.771211	0.284382	0.344124	0.678621	0.364335	0.175219	0.486854	0.296231	0.183166	#DIV/0!	#DIV/0!	0.288162	0.429832	0.199904
acylcarnitines	C3-OH	-0.199033	0.390586	0.620017	0.878229	-0.148854	0.560261	0.771843	-0.0710509	-0.1099	0.00500752	-0.168628	0.696184	-0.22551	-0.29091	0.754126	0.357626	0.30952	0.250103	0.228378	-0.0891387	-0.0166917	0.134493	-0.328392	-0.0655514	-0.0341881	-0.319431	1	0.138127	0.777638	0.271258	0.478282	-0.308848	0.0850115	-0.164738	0.0693903	-0.101425	0.251811	-0.450677	-0.0710509	0.146533	0.249527	0.694666	0.736581	#DIV/0!	#DIV/0!	0.524662	0.0430936	0.0601284
acylcarnitines	C4	0.0166329	0.791657	-0.319344	-0.0579599	-0.27332	-0.437915	-0.416536	-0.454851	0.356106	-0.0827516	0.309628	0.641097	0.529578	0.427327	0.065938	0.117028	0.760984	0.260074	0.22983	-0.113312	0.395369	0.504639	-0.0114724	0.174268	0.43204	0.411818	0.138127	1	-0.00626259	0.453349	0.658654	-0.0554768	-0.692739	-0.128935	0.476278	0.202287	-0.0699379	0.524093	0.751033	-0.225534	0.83071	0.406064	0.496641	#DIV/0!	#DIV/0!	0.589964	0.739489	0.729458
acylcarnitines	C4:1	0.214288	0.197523	0.752901	0.904454	0.287455	0.608577	0.627067	0.22637	-0.0879316	0.0227038	7.19554e-17	0.402953	-0.118389	0.117242	0.949769	0.385297	0.0713567	0.728969	0.26882	0.321248	-0.0756794	0.300473	-0.0906635	0.119734	0.355605	0.154073	0.777638	-0.00626259	1	0.544657	0.663638	0.251141	-0.154175	0.222356	0.36996	0.206142	0.60443	-0.136223	-0.017413	0.527589	0.315886	0.767556	0.800354	#DIV/0!	#DIV/0!	0.652222	0.0430071	-0.0117134
acylcarnitines	C5	0.791965	0.381771	0.503997	0.344112	0.624794	0.371849	0.0782084	-1.00547e-16	-0.0666033	-0.361135	0.110305	0.0872041	-0.0183422	0.19981	0.693705	-0.200641	0.117106	0.644179	0.214928	-0.0824173	-0.318142	0.24098	0.522696	0.704356	0.362588	0.370111	0.271258	0.453349	0.544657	1	0.807103	0.717669	-0.720306	-0.187178	0.373055	0.639577	0.534125	0.438521	0.544063	0.277514	0.712003	0.505723	0.808484	#DIV/0!	#DIV/0!	0.822001	0.62965	0.727666
acylcarnitines	C5:1	0.34807	0.613423	0.238313	0.541661	0.135978	0.0455771	0.00644235	-0.149983	0.0797241	-0.0205847	0.154042	0.548013	0.243952	0.45177	0.688895	0.160111	0.438497	0.807801	0.451349	0.234889	0.0686156	0.568893	-0.0129318	0.238607	0.603491	0.474952	0.478282	0.658654	0.663638	0.807103	1	0.3519	-0.788096	0.0485676	0.528234	0.416932	0.304451	0.411693	0.623615	0.389762	0.775602	0.669836	0.904633	#DIV/0!	#DIV/0!	0.913545	0.454735	0.491434
acylcarnitines	C5:1-DC	0.928492	-0.189388	0.361759	-0.0438853	0.876479	0.273974	-0.168835	0.289223	-0.129823	-0.318441	0.125421	-0.545345	-0.0635602	0.324557	0.350561	-0.343683	-0.386289	0.568023	-0.0146995	0.152998	-0.424588	0.0326192	0.718514	0.66044	0.33655	0.523191	-0.308848	-0.0554768	0.251141	0.717669	0.3519	1	-0.502345	0.108932	0.268805	0.632109	0.545345	0.502801	0.244233	0.375043	0.263487	0.0570449	0.261819	#DIV/0!	#DIV/0!	0.337536	0.308156	0.345874
acylcarnitines	C5-DC (C6-OH)	-0.533247	-0.602968	0.188388	-0.0696409	-0.235247	0.323489	0.420361	0.0538783	-0.256957	-0.111227	-0.350462	-0.207799	-0.449565	-0.521472	-0.269382	0.0827889	-0.421131	-0.574325	-0.562212	-0.245824	-0.093665	-0.610689	-0.105512	-0.394606	-0.639485	-0.548231	0.0850115	-0.692739	-0.154175	-0.720306	-0.788096	-0.502345	1	-0.0367454	-0.476211	-0.666451	-0.121216	-0.807861	-0.904707	-0.398032	-0.769324	-0.289673	-0.512742	#DIV/0!	#DIV/0!	-0.76168	-0.463625	-0.569248
acylcarnitines	C5-M-DC	-0.106441	0.0307168	-0.16073	0.118293	0.0355335	-0.269275	-0.138715	0.590674	0.609195	0.60098	0.649613	0.105347	0.670024	0.70977	0.0931141	0.768071	0.202098	0.444685	0.255738	0.908266	0.687046	0.639412	-0.327393	-0.16994	0.765199	0.628372	-0.164738	-0.128935	0.222356	-0.187178	0.0485676	0.108932	-0.0367454	1	0.717412	0.189662	0.421386	0.382847	0.0290216	0.488506	0.0998754	0.351179	-0.182369	#DIV/0!	#DIV/0!	0.0289668	-0.160706	-0.482584
acylcarnitines	C5-OH (C3-DC-M)	0.197656	0.560704	-0.00647409	0.200059	0.183641	-0.175289	-0.152594	0.39855	0.761964	0.320769	0.833287	0.428337	0.821119	0.761964	0.383392	0.716745	0.618336	0.598333	0.343226	0.597354	0.701415	0.834059	-0.0378402	0.306042	0.922379	0.771211	0.0693903	0.476278	0.36996	0.373055	0.528234	0.268805	-0.476211	0.717412	1	0.510799	0.650638	0.68003	0.511719	0.320246	0.74491	0.749557	0.319474	#DIV/0!	#DIV/0!	0.560314	0.518378	0.232364
acylcarnitines	C6 (C4:1-DC)	0.782671	0.474933	0.185016	0.187396	0.711275	0.14148	0.0416681	0.629414	0.495918	0.279372	0.653322	-0.103299	0.397305	0.180334	0.438262	0.0740797	0.280488	0.311459	0.627878	0.27097	0.046562	0.55732	0.258693	0.7993	0.546968	0.284382	-0.101425	0.202287	0.206142	0.639577	0.416932	0.632109	-0.666451	0.189662	0.510799	1	0.619795	0.768273	0.723157	0.601113	0.636667	0.393357	0.265553	#DIV/0!	#DIV/0!	0.665291	0.363964	0.411866
acylcarnitines	C6:1	0.576409	0.177482	0.67165	0.423929	0.732756	0.585272	0.42817	0.680614	0.381881	3.13195e-17	0.553399	2.64698e-17	0.210337	0.190941	0.707107	0.41833	0.103299	0.452267	0.129719	0.270031	0.0986013	0.345425	0.369083	0.681009	0.475191	0.344124	0.251811	-0.0699379	0.60443	0.534125	0.304451	0.545345	-0.121216	0.421386	0.650638	0.619795	1	0.295804	0.113436	0.381881	0.454595	0.708828	0.372738	#DIV/0!	#DIV/0!	0.482322	0.404045	0.215789
acylcarnitines	C7-DC	0.512227	0.51	-0.372826	-0.238139	0.330289	-0.46638	-0.559431	0.306786	0.645497	0.3	0.748331	0	0.758473	0.645497	0	0.141421	0.45398	0.356753	0.482382	0.410792	0.4	0.700649	0.162001	0.495248	0.763058	0.678621	-0.450677	0.524093	-0.136223	0.438521	0.411693	0.502801	-0.807861	0.382847	0.68003	0.768273	0.295804	1	0.843661	0.344265	0.694596	0.216733	0.0601491	#DIV/0!	#DIV/0!	0.481526	0.479083	0.423831
acylcarnitines	C8	0.385801	0.816818	-0.308519	0.0264462	0.116105	-0.388408	-0.342801	0.0735294	0.544581	0.306786	0.573944	0.340307	0.627169	0.371305	0.160422	0.0813489	0.682981	0.273617	0.68949	0.175035	0.319569	0.716498	-0.0430522	0.446566	0.60064	0.364335	-0.0710509	0.751033	-0.017413	0.544063	0.623615	0.244233	-0.904707	0.0290216	0.511719	0.723157	0.113436	0.843661	1	0.313547	0.836973	0.343867	0.356503	#DIV/0!	#DIV/0!	0.729549	0.508135	0.590029
acylcarnitines	C9	0.348805	0.163526	0.202659	0.594469	0.379023	0.131771	0.263468	0.660098	0.222222	0.645497	0.322031	1.34778e-17	0.203997	0.222222	0.540062	0.30429	0.0300557	0.537327	0.773723	0.74639	0.0573775	0.569521	-0.331299	0.105984	0.553041	0.175219	0.146533	-0.225534	0.527589	0.277514	0.389762	0.375043	-0.398032	0.488506	0.320246	0.601113	0.381881	0.344265	0.313547	1	0.156205	0.328405	0.242376	#DIV/0!	#DIV/0!	0.497746	-0.383775	-0.342216
aminoacids	Ala	0.380936	0.863075	0.0490471	0.233192	0.188335	-0.0897665	-0.111051	0.05114	0.557918	0.0606167	0.610378	0.552686	0.602084	0.43386	0.46539	0.306845	0.757949	0.461126	0.455024	0.101231	0.383668	0.707989	0.111576	0.553337	0.664741	0.486854	0.249527	0.83071	0.315886	0.712003	0.775602	0.263487	-0.769324	0.0998754	0.74491	0.636667	0.454595	0.694596	0.836973	0.156205	1	0.724294	0.639067	#DIV/0!	#DIV/0!	0.856466	0.791564	0.735825
aminoacids	Arg	0.11809	0.664929	0.474999	0.714217	0.150395	0.330462	0.450662	0.306993	0.484726	0.195365	0.516833	0.697541	0.406986	0.277831	0.804501	0.697735	0.625213	0.547231	0.399251	0.301651	0.42787	0.653816	-0.147533	0.311264	0.601327	0.296231	0.694666	0.406064	0.767556	0.505723	0.669836	0.0570449	-0.289673	0.351179	0.749557	0.393357	0.708828	0.216733	0.343867	0.328405	0.724294	1	0.713659	#DIV/0!	#DIV/0!	0.771368	0.452629	0.276772
aminoacids	Asn	0.317032	0.497049	0.561188	0.69835	0.183577	0.406196	0.345064	-0.197887	-0.140069	-0.238312	-0.0737134	0.545594	-0.0827882	0.117953	0.836085	0.0823718	0.296529	0.674309	0.262853	-0.0398781	-0.156527	0.289329	0.0825312	0.280078	0.296758	0.183166	0.736581	0.496641	0.800354	0.808484	0.904633	0.261819	-0.512742	-0.182369	0.319474	0.265553	0.372738	0.0601491	0.356503	0.242376	0.639067	0.713659	1	#DIV/0!	#DIV/0!	0.854921	0.440379	0.506132
aminoacids	Asp	#DIV/0!	#DIV/0!	#DIV/0!	#DIV/0!	#DIV/0!	#DIV/0!	#DIV/0!	#DIV/0!	#DIV/0!	#DIV/0!	#DIV/0!	#DIV/0!	#DIV/0!	#DIV/0!	#DIV/0!	#DIV/0!	#DIV/0!	#DIV/0!	#DIV/0!	#DIV/0!	#DIV/0!	#DIV/0!	#DIV/0!	#DIV/0!	#DIV/0!	#DIV/0!	#DIV/0!	#DIV/0!	#DIV/0!	#DIV/0!	#DIV/0!	#DIV/0!	#DIV/0!	#DIV/0!	#DIV/0!	#DIV/0!	#DIV/0!	#DIV/0!	#DIV/0!	#DIV/0!	#DIV/0!	#DIV/0!	#DIV/0!	#DIV/0!	#DIV/0!	#DIV/0!	#DIV/0!	#DIV/0!
aminoacids	Cit	#DIV/0!	#DIV/0!	#DIV/0!	#DIV/0!	#DIV/0!	#DIV/0!	#DIV/0!	#DIV/0!	#DIV/0!	#DIV/0!	#DIV/0!	#DIV/0!	#DIV/0!	#DIV/0!	#DIV/0!	#DIV/0!	#DIV/0!	#DIV/0!	#DIV/0!	#DIV/0!	#DIV/0!	#DIV/0!	#DIV/0!	#DIV/0!	#DIV/0!	#DIV/0!	#DIV/0!	#DIV/0!	#DIV/0!	#DIV/0!	#DIV/0!	#DIV/0!	#DIV/0!	#DIV/0!	#DIV/0!	#DIV/0!	#DIV/0!	#DIV/0!	#DIV/0!	#DIV/0!	#DIV/0!	#DIV/0!	#DIV/0!	#DIV/0!	#DIV/0!	#DIV/0!	#DIV/0!	#DIV/0!
aminoacids	Gln	0.459205	0.761927	0.339659	0.627799	0.296182	0.196477	0.218174	0.13809	0.284943	0.136706	0.362913	0.532022	0.301488	0.246983	0.777952	0.237074	0.553809	0.630745	0.64337	0.195733	0.102975	0.651188	-0.0202845	0.478514	0.583531	0.288162	0.524662	0.589964	0.652222	0.822001	0.913545	0.337536	-0.76168	0.0289668	0.560314	0.665291	0.482322	0.481526	0.729549	0.497746	0.856466	0.771368	0.854921	#DIV/0!	#DIV/0!	1	0.480016	0.536001
aminoacids	Glu	0.408526	0.519983	0.113706	-0.166448	0.257995	0.0240259	-0.224344	-0.196413	0.305736	-0.466185	0.376188	0.257412	0.330937	0.27765	0.19827	-0.00208774	0.46186	0.196804	-0.149988	-0.345915	0.14602	0.213642	0.564861	0.65203	0.289511	0.429832	0.0430936	0.739489	0.0430071	0.62965	0.454735	0.308156	-0.463625	-0.160706	0.518378	0.363964	0.404045	0.479083	0.508135	-0.383775	0.791564	0.452629	0.440379	#DIV/0!	#DIV/0!	0.480016	1	0.913689
aminoacids	Gly	0.521593	0.420694	0.136289	0.259492	0.155831	0.799155	0.456126	-0.320596	0.0755573	-0.535337	0.146337	0.160816	0.0960528	0.039211	0.196099	-0.317346	0.350939	0.104892	-0.054737	-0.538069	-0.147472	0.0640254	0.596751	0.697506	0.0796489	0.199904	0.0601284	0.729458	-0.0117134	0.727666	0.491434	0.345874	-0.569248	-0.482584	0.232364	0.411866	0.215789	0.423831	0.590029	-0.342216	0.735825	0.276772	0.506132	#DIV/0!	#DIV/0!	0.536001	0.913689	1
aminoacids	His	0.420694	0.773985	0.247777	0.415195	0.192977	0.105157	0.0446713	-0.154709	0.198466	-0.127961	0.25768	0.557256	0.264752	0.250663	0.624515	0.0804284	0.581847	0.542099	0.413455	-0.0616506	0.0636842	0.507426	0.142662	0.4928	0.46394	0.318402	0.462286	0.787799	0.491665	0.8511	0.908924	0.293248	-0.775153	-0.16939	0.498935	0.523818	0.34697	0.462969	0.73981	0.171698	0.911748	0.683881	0.867536	#DIV/0!	#DIV/0!	0.9334	0.702437	0.765327
aminoacids	Ile	0.136289	0.824786	0.390402	0.662976	0.0332664	0.333247	0.497394	0.0127859	0.254675	0.0861322	0.226114	0.710339	0.131712	-0.185626	0.685765	0.262283	0.664157	0.191519	0.526364	-0.167401	0.111138	0.432065	-0.157459	0.380043	0.194159	-0.172929	0.762929	0.553564	0.535563	0.562159	0.658585	-0.113391	-0.399475	-0.259747	0.299713	0.3983	0.326991	0.111138	0.533278	0.175762	0.720902	0.754098	0.770001	#DIV/0!	#DIV/0!	0.831716	0.452149	0.532647
aminoacids	Leu	0.259492	0.843977	0.371973	0.503186	0.155084	0.284996	0.340401	0.0476631	0.394608	-0.0266994	0.406489	0.66178	0.293505	0.0118858	0.654743	0.312485	0.712791	0.267688	0.396069	-0.154223	0.215743	0.492042	0.0516613	0.545672	0.342758	0.0737246	0.620357	0.665364	0.48766	0.657371	0.681502	0.0416622	-0.467229	-0.141277	0.515514	0.489019	0.495654	0.295535	0.596319	0.0701261	0.869152	0.82558	0.751476	#DIV/0!	#DIV/0!	0.842471	0.70248	0.692921
aminoacids	Lys	0.155831	0.767948	0.194601	0.484338	-0.0819209	0.0663166	0.109042	-0.36092	0.0623097	-0.123344	0.0515973	0.712714	0.147447	0.129812	0.568864	0.0758409	0.602092	0.448915	0.383332	-0.146865	0.0554152	0.415403	-0.0576869	0.234867	0.3026	0.140892	0.616705	0.796369	0.488848	0.697699	0.879262	0.0278628	-0.650169	-0.29424	0.321728	0.264995	0.113309	0.227917	0.623127	0.069233	0.786945	0.628414	0.886938	#DIV/0!	#DIV/0!	0.855389	0.56368	0.661746
aminoacids	Met	0.799155	0.286154	0.0948232	0.149599	0.588884	0.0241487	-0.164157	0.192581	0.00489302	0.0606419	0.168403	-0.196198	0.086241	0.201837	0.368633	-0.340362	0.00992674	0.483388	0.552225	0.179914	-0.312685	0.337844	0.278346	0.556138	0.393095	0.289356	-0.134941	0.251956	0.205875	0.75012	0.59567	0.729715	-0.846678	-0.0881587	0.187834	0.791492	0.227029	0.650952	0.701286	0.598579	0.483041	0.0991012	0.415966	#DIV/0!	#DIV/0!	0.655473	0.202449	0.415756
aminoacids	Orn	0.456126	0.602967	0.39305	0.522187	0.235023	0.303201	0.240447	-0.215753	-0.126153	-0.202972	-0.0689953	0.409291	-0.10464	-0.082364	0.66441	-0.190729	0.330057	0.423037	0.418721	-0.234066	-0.28696	0.243307	0.13904	0.446347	0.153734	-0.00913402	0.555912	0.568786	0.518702	0.838481	0.828751	0.27977	-0.670378	-0.450312	0.128971	0.449727	0.19509	0.209702	0.594301	0.22821	0.675476	0.494753	0.884961	#DIV/0!	#DIV/0!	0.870378	0.462395	0.673703
aminoacids	Phe	0.561048	0.558569	0.595968	0.573943	0.510684	0.442077	0.31361	0.237421	0.266426	-0.118762	0.400657	0.391615	0.228424	0.275223	0.855174	0.297362	0.392977	0.666784	0.303091	0.123521	0.0642481	0.491834	0.279988	0.637833	0.553584	0.401649	0.514855	0.446275	0.740831	0.858281	0.795519	0.486192	-0.536245	0.129139	0.670473	0.615981	0.78323	0.385488	0.472602	0.330938	0.81089	0.866222	0.83046	#DIV/0!	#DIV/0!	0.878013	0.646205	0.576587
aminoacids	Pro	-0.0356225	0.781174	-0.0201974	0.396058	0.00371549	-0.0483703	0.275155	0.59305	0.886609	0.688452	0.841288	0.561526	0.713107	0.139418	0.342353	0.754673	0.810821	0.0361187	0.708148	0.392792	0.705326	0.805581	-0.426323	0.280402	0.567548	0.0698507	0.296581	0.310685	0.22239	0.0766068	0.244529	-0.205176	-0.242802	0.435042	0.657956	0.554493	0.466691	0.446313	0.543225	0.393564	0.603232	0.693198	0.149274	#DIV/0!	#DIV/0!	0.523972	0.222135	0.0817058
aminoacids	Ser	0.291814	0.876159	0.0227645	0.494328	0.136071	-0.107473	0.0493179	0.290947	0.608447	0.467346	0.641254	0.590798	0.630727	0.399958	0.565282	0.459573	0.755022	0.522051	0.814866	0.423017	0.440101	0.888532	-0.253441	0.365534	0.761882	0.369488	0.337206	0.624015	0.448816	0.583894	0.785082	0.181622	-0.776888	0.27912	0.708321	0.712897	0.409464	0.670368	0.85186	0.564764	0.872133	0.736884	0.601107	#DIV/0!	#DIV/0!	0.911434	0.394761	0.381958
aminoacids	Thr	0.678713	0.465057	0.680637	0.661453	0.647846	0.556779	0.432178	0.376198	0.168575	-0.0368295	0.327507	0.23345	0.0872944	0.127512	0.91441	0.184664	0.238521	0.642448	0.427263	0.157406	-0.111605	0.435289	0.265125	0.679666	0.476005	0.258372	0.502473	0.251996	0.774599	0.872794	0.749165	0.575739	-0.534302	0.0797414	0.52625	0.72141	0.78524	0.351555	0.451952	0.527337	0.690686	0.772719	0.798916	#DIV/0!	#DIV/0!	0.881977	0.453948	0.466224
aminoacids	Trp	0.0667148	0.82261	0.188142	0.343149	-0.0253418	0.0638943	0.127098	-0.0360383	0.529558	-0.0241291	0.516749	0.755069	0.506143	0.285683	0.496726	0.501977	0.805814	0.322804	0.234738	-0.0310113	0.481946	0.57515	0.00639177	0.380237	0.491408	0.318871	0.512337	0.765058	0.405532	0.50989	0.638768	-0.0516147	-0.406771	0.0836427	0.701394	0.317979	0.46957	0.344791	0.533269	-0.0882597	0.882825	0.850435	0.644352	#DIV/0!	#DIV/0!	0.71144	0.781749	0.635576
aminoacids	Tyr	0.241118	0.444574	0.413648	0.301645	0.232789	0.246523	0.105632	0.024178	0.33022	-0.272775	0.411308	0.478329	0.351918	0.455687	0.580799	0.449747	0.441149	0.568146	-0.086957	0.0679926	0.313936	0.397243	0.298686	0.414783	0.529771	0.563534	0.407831	0.5248	0.55945	0.590798	0.603661	0.266035	-0.283511	0.257667	0.75795	0.248011	0.688987	0.271468	0.241655	-0.079146	0.723527	0.819998	0.640549	#DIV/0!	#DIV/0!	0.576353	0.77166	0.537026
aminoacids	Val	0.245312	0.904757	0.175468	0.36496	0.11791	0.0669112	0.129678	0.094187	0.581724	0.0837738	0.594848	0.670203	0.531908	0.234738	0.536296	0.416454	0.820251	0.315847	0.440569	0.00115871	0.413792	0.655637	0.021063	0.530876	0.534232	0.277362	0.446989	0.762741	0.379533	0.614895	0.686517	0.0696708	-0.570444	0.0422379	0.688983	0.551192	0.49749	0.501374	0.716016	0.0884876	0.953797	0.822901	0.650089	#DIV/0!	#DIV/0!	0.829647	0.75993	0.688507
biogenic amines	Ac-Orn	#DIV/0!	#DIV/0!	#DIV/0!	#DIV/0!	#DIV/0!	#DIV/0!	#DIV/0!	#DIV/0!	#DIV/0!	#DIV/0!	#DIV/0!	#DIV/0!	#DIV/0!	#DIV/0!	#DIV/0!	#DIV/0!	#DIV/0!	#DIV/0!	#DIV/0!	#DIV/0!	#DIV/0!	#DIV/0!	#DIV/0!	#DIV/0!	#DIV/0!	#DIV/0!	#DIV/0!	#DIV/0!	#DIV/0!	#DIV/0!	#DIV/0!	#DIV/0!	#DIV/0!	#DIV/0!	#DIV/0!	#DIV/0!	#DIV/0!	#DIV/0!	#DIV/0!	#DIV/0!	#DIV/0!	#DIV/0!	#DIV/0!	#DIV/0!	#DIV/0!	#DIV/0!	#DIV/0!	#DIV/0!
biogenic amines	ADMA	0.471714	0.775332	-0.170875	-0.0998906	0.202559	-0.232372	-0.316949	-0.077587	0.436856	-0.0354951	0.480332	0.283489	0.47955	0.233702	0.143537	-0.0811529	0.628862	0.151956	0.40782	-0.162012	0.173532	0.487721	0.25267	0.630274	0.405322	0.303505	-0.0536782	0.820153	-0.0797817	0.642757	0.56845	0.283371	-0.813985	-0.204944	0.438427	0.66109	0.171493	0.751314	0.919701	0.00203662	0.876595	0.332667	0.403083	#DIV/0!	#DIV/0!	0.679766	0.767931	0.85062
biogenic amines	alpha-AAA	#DIV/0!	#DIV/0!	#DIV/0!	#DIV/0!	#DIV/0!	#DIV/0!	#DIV/0!	#DIV/0!	#DIV/0!	#DIV/0!	#DIV/0!	#DIV/0!	#DIV/0!	#DIV/0!	#DIV/0!	#DIV/0!	#DIV/0!	#DIV/0!	#DIV/0!	#DIV/0!	#DIV/0!	#DIV/0!	#DIV/0!	#DIV/0!	#DIV/0!	#DIV/0!	#DIV/0!	#DIV/0!	#DIV/0!	#DIV/0!	#DIV/0!	#DIV/0!	#DIV/0!	#DIV/0!	#DIV/0!	#DIV/0!	#DIV/0!	#DIV/0!	#DIV/0!	#DIV/0!	#DIV/0!	#DIV/0!	#DIV/0!	#DIV/0!	#DIV/0!	#DIV/0!	#DIV/0!	#DIV/0!
biogenic amines	c4-OH-Pro	-0.406838	0.592844	0.0457904	0.400437	-0.468717	0.116656	0.470192	-0.230008	0.0846526	0.171643	-0.0938089	0.656053	-0.0758813	-0.568915	0.161356	0.125461	0.548893	-0.405935	0.350981	-0.411967	0.102857	0.0750697	-0.471788	-0.0940667	-0.315236	-0.664856	0.645982	0.323441	0.072247	-0.0706426	0.117906	-0.685248	0.0657078	-0.49933	-0.228645	-0.115166	-0.256716	-0.314358	0.194508	-0.159346	0.20483	0.268718	0.290901	#DIV/0!	#DIV/0!	0.280469	0.0412375	0.189482
biogenic amines	Carnosine	-0.73303	-0.198431	-0.318912	-0.19814	-0.801041	-0.249278	-0.0983293	-0.811679	-0.512348	-0.264575	-0.707107	0.223607	-0.407617	-0.341565	-0.474342	-0.280624	-0.0923936	-0.43823	-0.406084	-0.483046	-0.132288	-0.514929	-0.312034	-0.711813	-0.637536	-0.46169	0.145735	0.0625543	-0.330378	-0.506985	-0.27231	-0.709486	0.410442	-0.518237	-0.649843	-0.87774	-0.838525	-0.661438	-0.40584	-0.626203	-0.458961	-0.449248	-0.144283	#DIV/0!	#DIV/0!	-0.47333	-0.266005	-0.156681
biogenic amines	Creatinine	0.290945	0.823927	-0.131275	0.287211	0.0812247	-0.297883	-0.230877	0.115537	0.586227	0.331722	0.631	0.558492	0.717078	0.629511	0.422706	0.402373	0.738541	0.619549	0.653224	0.433989	0.489523	0.880823	-0.141003	0.31604	0.847797	0.60855	0.166837	0.763338	0.34391	0.60755	0.828502	0.260686	-0.867894	0.32673	0.786641	0.631332	0.33409	0.778395	0.87909	0.4224	0.914622	0.65924	0.574401	#DIV/0!	#DIV/0!	0.850615	0.524345	0.468552
biogenic amines	DOPA	0.323004	0.668589	-0.277724	-0.199446	0.174502	-0.390013	-0.455767	0.173402	0.761334	0.143558	0.818141	0.29183	0.835823	0.642745	0.0621711	0.353052	0.684631	0.301197	0.286484	0.237997	0.592783	0.704899	0.183972	0.504424	0.743537	0.68753	-0.2222	0.721153	-0.0631762	0.424555	0.439554	0.28846	-0.656103	0.360798	0.830545	0.600819	0.405008	0.873997	0.767575	0.0326577	0.849503	0.469934	0.181607	#DIV/0!	#DIV/0!	0.506211	0.760734	0.591731
biogenic amines	Dopamine	0.144214	-0.0681849	-0.519412	-0.48023	0.198403	-0.503033	-0.496298	0.590078	0.621422	0.522724	0.675767	-0.390678	0.63778	0.470432	-0.426026	0.254291	0.0558465	-0.0596066	0.215274	0.573415	0.470478	0.39703	-0.0254289	0.113289	0.479614	0.4395	-0.763512	-0.159989	-0.452315	-0.284248	-0.335086	0.235757	-0.128923	0.664598	0.395781	0.397316	0.148269	0.639681	0.231271	0.288285	-0.012301	-0.208553	-0.649309	#DIV/0!	#DIV/0!	-0.242461	-0.106504	-0.269591
biogenic amines	Histamine	#DIV/0!	#DIV/0!	#DIV/0!	#DIV/0!	#DIV/0!	#DIV/0!	#DIV/0!	#DIV/0!	#DIV/0!	#DIV/0!	#DIV/0!	#DIV/0!	#DIV/0!	#DIV/0!	#DIV/0!	#DIV/0!	#DIV/0!	#DIV/0!	#DIV/0!	#DIV/0!	#DIV/0!	#DIV/0!	#DIV/0!	#DIV/0!	#DIV/0!	#DIV/0!	#DIV/0!	#DIV/0!	#DIV/0!	#DIV/0!	#DIV/0!	#DIV/0!	#DIV/0!	#DIV/0!	#DIV/0!	#DIV/0!	#DIV/0!	#DIV/0!	#DIV/0!	#DIV/0!	#DIV/0!	#DIV/0!	#DIV/0!	#DIV/0!	#DIV/0!	#DIV/0!	#DIV/0!	#DIV/0!
biogenic amines	Kynurenine	-0.379158	0.297254	-0.043436	0.0170376	-0.504825	-0.16089	-0.175052	-0.727607	-0.0816497	-0.442719	-0.169031	0.641427	0.0974391	0.285774	0.0566947	0.156525	0.38651	0.22563	-0.374423	-0.274241	0.242441	0.0246183	0.00027592	-0.243805	0.0635001	0.269781	0.386378	0.660439	0.16513	0.14916	0.403586	-0.307399	-0.068495	-0.156261	0.217363	-0.474856	-0.146994	-0.158114	0.0121268	-0.585156	0.356199	0.337135	0.462519	#DIV/0!	#DIV/0!	0.167729	0.531108	0.409801
biogenic amines	Met-SO	#DIV/0!	#DIV/0!	#DIV/0!	#DIV/0!	#DIV/0!	#DIV/0!	#DIV/0!	#DIV/0!	#DIV/0!	#DIV/0!	#DIV/0!	#DIV/0!	#DIV/0!	#DIV/0!	#DIV/0!	#DIV/0!	#DIV/0!	#DIV/0!	#DIV/0!	#DIV/0!	#DIV/0!	#DIV/0!	#DIV/0!	#DIV/0!	#DIV/0!	#DIV/0!	#DIV/0!	#DIV/0!	#DIV/0!	#DIV/0!	#DIV/0!	#DIV/0!	#DIV/0!	#DIV/0!	#DIV/0!	#DIV/0!	#DIV/0!	#DIV/0!	#DIV/0!	#DIV/0!	#DIV/0!	#DIV/0!	#DIV/0!	#DIV/0!	#DIV/0!	#DIV/0!	#DIV/0!	#DIV/0!
biogenic amines	Nitro-Tyr	-0.30422	0.90341	-0.0435668	0.556008	-0.376849	-0.101583	0.298742	0.0864331	0.588469	0.523107	0.462574	0.905535	0.51788	0.0564583	0.394037	0.643446	0.908097	0.0960102	0.669014	0.184256	0.607207	0.708411	-0.613436	-0.0184614	0.400579	-0.068487	0.62564	0.569285	0.339875	0.121487	0.48681	-0.475012	-0.295497	0.12018	0.456449	0.222619	0.124387	0.181658	0.533434	0.213528	0.62925	0.716004	0.455561	#DIV/0!	#DIV/0!	0.632379	0.223059	0.177444
biogenic amines	PEA	#DIV/0!	#DIV/0!	#DIV/0!	#DIV/0!	#DIV/0!	#DIV/0!	#DIV/0!	#DIV/0!	#DIV/0!	#DIV/0!	#DIV/0!	#DIV/0!	#DIV/0!	#DIV/0!	#DIV/0!	#DIV/0!	#DIV/0!	#DIV/0!	#DIV/0!	#DIV/0!	#DIV/0!	#DIV/0!	#DIV/0!	#DIV/0!	#DIV/0!	#DIV/0!	#DIV/0!	#DIV/0!	#DIV/0!	#DIV/0!	#DIV/0!	#DIV/0!	#DIV/0!	#DIV/0!	#DIV/0!	#DIV/0!	#DIV/0!	#DIV/0!	#DIV/0!	#DIV/0!	#DIV/0!	#DIV/0!	#DIV/0!	#DIV/0!	#DIV/0!	#DIV/0!	#DIV/0!	#DIV/0!
biogenic amines	Putrescine	0.272965	0.647607	0.202715	0.434086	0.00719477	0.062716	0.0204884	-0.411698	-0.0793755	-0.213169	-0.0537247	0.572842	0.0572452	0.178476	0.559076	-0.0767984	0.446908	0.543111	0.336466	-0.13662	-0.0900783	0.341792	0.0472126	0.245284	0.295128	0.21087	0.524008	0.755669	0.489408	0.77714	0.917542	0.185238	-0.724647	-0.326418	0.26123	0.279382	0.0795009	0.255876	0.61317	0.112488	0.736547	0.522601	0.902815	#DIV/0!	#DIV/0!	0.843593	0.53189	0.668238
biogenic amines	Sarcosine	0.641246	0.65682	0.0921122	0.0973819	0.408379	-0.049669	-0.246807	-0.00571478	0.333072	-0.142504	0.45653	0.25898	0.430927	0.455119	0.43249	0.00197579	0.483333	0.549921	0.339826	0.0369856	0.101212	0.537655	0.377919	0.670589	0.603729	0.568858	0.0576934	0.753018	0.2675	0.867086	0.790865	0.561032	-0.877299	-0.00771212	0.625729	0.707435	0.438062	0.757225	0.826858	0.178761	0.927352	0.528245	0.635579	#DIV/0!	#DIV/0!	0.821003	0.799187	0.814525
biogenic amines	SDMA	0.474389	0.717138	0.1759	0.215311	0.209306	0.0768674	-0.0482363	-0.274237	0.101858	-0.276984	0.157027	0.417114	0.157564	0.109443	0.456461	-0.155499	0.504154	0.350344	0.301824	-0.29346	-0.0794582	0.327369	0.289327	0.56951	0.272369	0.205055	0.324895	0.804315	0.277842	0.836171	0.788208	0.299919	-0.761999	-0.391139	0.320499	0.501223	0.213523	0.451569	0.748681	-0.00433437	0.856236	0.485916	0.764693	#DIV/0!	#DIV/0!	0.82538	0.762008	0.892534
biogenic amines	Serotonin	-0.333052	0.557495	0.0888694	0.791639	-0.391776	0.0340353	0.449484	0.0124056	0.111369	0.549947	1.70878e-17	0.733639	0.102235	-0.0835269	0.496207	0.419371	0.489539	0.250053	0.718775	0.305156	0.230043	0.491094	-0.774157	-0.330816	0.216533	-0.248804	0.731125	0.21416	0.538608	0.0723211	0.506092	-0.419289	-0.217153	0.036483	0.0871653	0.0376568	-0.0956921	-0.129399	0.272923	0.501161	0.241657	0.488321	0.516441	#DIV/0!	#DIV/0!	0.550373	-0.286405	-0.193699
biogenic amines	Spermidine	0.204938	0.701713	0.272632	0.552569	-0.0199083	0.129838	0.147416	-0.332435	-0.00557482	-0.137104	0.00605901	0.673803	0.091605	0.155398	0.645805	0.067176	0.519127	0.546893	0.381575	-0.0877093	-0.00647735	0.403409	-0.0406359	0.225737	0.326038	0.174361	0.644546	0.730762	0.583831	0.743809	0.922006	0.105847	-0.655364	-0.257499	0.322603	0.27257	0.159669	0.202957	0.577519	0.15052	0.754411	0.6443	0.93636	#DIV/0!	#DIV/0!	0.877661	0.512043	0.612034
biogenic amines	Spermine	-0.15199	0.749966	-0.171813	0.470108	-0.157174	-0.233143	0.164569	0.518262	0.810931	0.85656	0.747823	0.619359	0.744422	0.294884	0.318511	0.780654	0.784369	0.20372	0.85142	0.625543	0.742352	0.911336	-0.659743	0.0122295	0.680361	0.155008	0.287856	0.304529	0.276582	0.0147302	0.35264	-0.239266	-0.348776	0.547399	0.634996	0.471951	0.281527	0.456832	0.569358	0.581577	0.526074	0.624918	0.170723	#DIV/0!	#DIV/0!	0.54042	-0.00777926	-0.120379
biogenic amines	t4-OH-Pro	0.103686	0.813634	0.282941	0.556842	-0.0756831	0.17023	0.259543	-0.252767	0.160966	-0.0794957	0.136269	0.776643	0.171128	0.0452821	0.626551	0.205205	0.671094	0.367862	0.384595	-0.167342	0.13117	0.432763	-0.0906089	0.277192	0.280755	0.0583779	0.713613	0.750353	0.531895	0.644277	0.812452	-0.0609963	-0.527782	-0.25862	0.366145	0.27019	0.222655	0.16424	0.566799	0.0460533	0.796442	0.735903	0.871647	#DIV/0!	#DIV/0!	0.849474	0.58325	0.639393
biogenic amines	Taurine	0.558218	0.385671	0.382366	0.228906	0.355417	0.221553	-0.0749772	-0.318564	-0.127862	-0.530636	-6.53305e-17	0.259622	0.0077614	0.317229	0.564777	-0.170432	0.194961	0.649692	-0.0161253	-0.186337	-0.211503	0.176565	0.503409	0.506365	0.327694	0.465563	0.308014	0.640267	0.485372	0.917653	0.831572	0.543416	-0.65688	-0.227107	0.385813	0.347648	0.372364	0.333627	0.458855	-0.0187115	0.722629	0.500511	0.840516	#DIV/0!	#DIV/0!	0.72779	0.753303	0.792492
glycerophospholipids	lysoPC a C14:0	0.0395168	-0.0709197	0.753171	0.850766	0.132617	0.740622	0.826617	0.0456734	-0.503214	-0.0595509	-0.486151	0.192168	-0.623622	-0.478752	0.72471	-0.0191404	-0.2401	0.251077	0.175681	-0.0642463	-0.483625	-0.183334	-0.179704	-0.0736224	-0.263078	-0.470254	0.801079	-0.327035	0.758368	0.255557	0.295315	-0.0235909	0.173673	-0.261006	-0.297992	-0.0775126	0.176154	-0.590095	-0.303106	0.37741	-0.153869	0.320022	0.579168	#DIV/0!	#DIV/0!	0.325618	-0.346004	-0.194642
glycerophospholipids	lysoPC a C16:0	-0.319567	-0.615635	0.0105377	0.216811	-0.140504	-0.0024344	0.11984	0.212933	-0.289548	0.341566	-0.290598	-0.232585	-0.2115	0.127998	-0.0283995	0.183669	-0.517883	0.220412	-0.0183734	0.592996	-0.0416615	-0.0973396	-0.422537	-0.656696	0.0166028	0.0122395	-0.0374045	-0.694821	0.212943	-0.465685	-0.250956	-0.0624432	0.395749	0.480749	-0.189733	-0.380115	-0.141919	-0.383667	-0.585371	0.434137	-0.681711	-0.241806	-0.278841	#DIV/0!	#DIV/0!	-0.402065	-0.852937	-0.917965
glycerophospholipids	lysoPC a C16:1	-0.250703	-0.432114	0.0238848	0.369915	-0.105107	0.044131	0.264355	0.326291	-0.234173	0.531043	-0.250047	-0.18003	-0.222888	-0.0616246	0.0648981	0.145982	-0.410903	0.134106	0.290966	0.57846	-0.0938772	0.00139354	-0.558233	-0.566535	-0.0124608	-0.19922	0.0589208	-0.683364	0.233006	-0.40572	-0.190623	-0.104003	0.274688	0.357635	-0.271169	-0.184198	-0.17297	-0.329366	-0.394478	0.628571	-0.611007	-0.214361	-0.218983	#DIV/0!	#DIV/0!	-0.234364	-0.938719	-0.89416
glycerophospholipids	lysoPC a C17:0	-0.18056	-0.744066	0.208166	0.122776	0.049203	0.167047	0.112411	0.197791	-0.325366	0.0293055	-0.268645	-0.32941	-0.254921	0.217541	0.0367781	0.17821	-0.624269	0.308417	-0.3457	0.480201	-0.090847	-0.227002	-0.0865378	-0.475336	0.0223618	0.190918	-0.0635418	-0.695188	0.280111	-0.337907	-0.262411	0.121317	0.489107	0.516228	-0.0597859	-0.40731	0.104024	-0.401485	-0.730479	0.230783	-0.6294	-0.148007	-0.22678	#DIV/0!	#DIV/0!	-0.448061	-0.59023	-0.755737
glycerophospholipids	lysoPC a C18:0	-0.287007	-0.637452	0.0878979	0.242889	-0.0846697	0.0713783	0.170064	0.248195	-0.291337	0.301484	-0.279444	-0.24552	-0.231542	0.120913	0.0222922	0.204332	-0.54023	0.240372	-0.0595898	0.583083	-0.0560068	-0.115592	-0.371373	-0.611457	0.0167318	0.0227935	-0.00862793	-0.723193	0.261273	-0.43758	-0.252592	-0.0283903	0.43036	0.49677	-0.162521	-0.369843	-0.0632907	-0.404428	-0.625256	0.426634	-0.675856	-0.196949	-0.255981	#DIV/0!	#DIV/0!	-0.396013	-0.821191	-0.905807
glycerophospholipids	lysoPC a C18:1	-0.368222	-0.516409	-0.0424623	0.268996	-0.205472	-0.0526078	0.137131	0.230343	-0.225616	0.452418	-0.248065	-0.148261	-0.152993	0.115889	-0.0199688	0.235149	-0.421742	0.202461	0.104432	0.632208	0.021569	-0.0113549	-0.537161	-0.68903	0.0498438	-0.0277146	0.00423618	-0.649794	0.213922	-0.486033	-0.217646	-0.135295	0.350916	0.486508	-0.177447	-0.349044	-0.181992	-0.355092	-0.507161	0.492544	-0.641335	-0.209974	-0.264923	#DIV/0!	#DIV/0!	-0.346681	-0.887005	-0.935719
glycerophospholipids	lysoPC a C18:2	-0.170198	-0.489094	0.181512	0.424906	0.0263874	0.191512	0.359826	0.421729	-0.231578	0.464265	-0.215046	-0.223128	-0.254087	-0.0552244	0.173044	0.195732	-0.468983	0.195142	0.216185	0.589386	-0.119976	-0.0231861	-0.453442	-0.473125	0.00949857	-0.156671	0.102219	-0.757071	0.339244	-0.34607	-0.192157	-0.0119571	0.337673	0.418623	-0.20171	-0.148431	0.00143953	-0.356034	-0.475476	0.640662	-0.603534	-0.12354	-0.179342	#DIV/0!	#DIV/0!	-0.22164	-0.887354	-0.887109
glycerophospholipids	lysoPC a C20:3	-0.283702	-0.530209	-0.136312	0.0179749	-0.155446	0.00960515	0.208729	0.200316	-0.337764	0.386131	-0.4017	-0.418982	-0.42083	-0.476364	-0.309474	-0.212432	-0.515427	-0.415192	0.132536	0.130948	-0.293508	-0.349416	-0.41893	-0.48095	-0.465222	-0.592644	-0.166431	-0.759754	-0.235553	-0.613681	-0.582015	-0.269447	0.458953	-0.052733	-0.67752	-0.269686	-0.459012	-0.447479	-0.448721	0.292729	-0.814697	-0.610196	-0.544639	#DIV/0!	#DIV/0!	-0.534573	-0.947438	-0.780374
glycerophospholipids	lysoPC a C20:4	-0.0473955	-0.590131	0.418407	0.428161	0.224583	0.411783	0.458938	0.505103	-0.23205	0.259304	-0.164878	-0.297146	-0.301019	-0.0311244	0.294719	0.247757	-0.556227	0.260416	-0.00928025	0.526242	-0.156172	-0.111882	-0.205684	-0.29836	0.015169	-0.0585352	0.138351	-0.823658	0.455285	-0.247929	-0.21825	0.13195	0.459707	0.479972	-0.0829018	-0.134613	0.275751	-0.400743	-0.622416	0.536147	-0.572575	0.00743711	-0.12969	#DIV/0!	#DIV/0!	-0.240422	-0.710527	-0.799973
glycerophospholipids	lysoPC a C24:0	0.232844	-0.646731	0.373053	-0.107071	0.360274	0.276612	-0.0991891	-0.0387113	-0.377932	-0.538382	-0.226625	-0.398139	-0.25761	0.367072	0.126687	-0.0761387	-0.59811	0.468169	-0.672874	0.122868	-0.25461	-0.331374	0.534066	0.00387338	0.0716227	0.497799	-0.147772	-0.315576	0.276553	0.151029	-0.0131604	0.510944	0.221211	0.286707	0.132544	-0.232664	0.348371	-0.161515	-0.535506	-0.114393	-0.239579	-0.0212365	0.0489463	#DIV/0!	#DIV/0!	-0.243865	0.0766134	-0.108753
glycerophospholipids	lysoPC a C26:0	0.217322	-0.484828	0.179213	-0.482715	0.383575	0.175307	-0.18205	0.126172	0.0219703	-0.508653	0.134427	-0.469843	-0.0112047	0.201395	-0.189845	-0.0213931	-0.359881	-0.0371022	-0.752099	-0.13464	-0.0207999	-0.337839	0.679147	0.29324	-0.035692	0.364431	-0.405735	-0.231062	-0.171723	-0.0424355	-0.381062	0.349875	0.364739	0.227868	0.196277	-0.0977291	0.413909	0.00756361	-0.422025	-0.445102	-0.140093	-0.0874334	-0.316701	#DIV/0!	#DIV/0!	-0.428471	0.353565	0.104516
glycerophospholipids	lysoPC a C26:1	0.43752	-0.64622	0.160327	-0.33276	0.597998	0.12772	-0.228472	0.405902	-0.0479463	-0.204265	0.138962	-0.714082	-0.0132042	0.371584	-0.0776819	-0.0656532	-0.596598	0.26499	-0.423451	0.313604	-0.142366	-0.173476	0.550294	0.227676	0.1939	0.504067	-0.558853	-0.491731	-0.025296	0.0287404	-0.271396	0.659799	0.146755	0.481943	0.202522	0.142665	0.439435	0.185695	-0.341812	0.119866	-0.267303	-0.196839	-0.340667	#DIV/0!	#DIV/0!	-0.339445	-0.0324343	-0.211541
glycerophospholipids	lysoPC a C28:0	0.248635	-0.144093	-0.0817814	-0.643496	0.293779	-0.0946977	-0.422779	0.0341092	0.275589	-0.44473	0.361332	-0.30821	0.278285	0.321521	-0.308301	-0.0125789	-0.024849	-0.0951953	-0.592882	-0.194871	0.177892	-0.117715	0.671574	0.42574	0.114309	0.472537	-0.511318	0.147208	-0.363495	0.0550654	-0.249006	0.310074	0.0770629	0.167888	0.35509	0.0745471	0.338279	0.320206	-0.0409311	-0.535868	0.174879	-0.036926	-0.290086	#DIV/0!	#DIV/0!	-0.262074	0.629664	0.39662
glycerophospholipids	lysoPC a C28:1	0.618841	-0.367889	0.0672945	-0.279106	0.628143	-0.0408304	-0.434693	0.282158	0.0160997	-0.193297	0.233307	-0.553337	0.169962	0.63594	0.0521691	-0.101409	-0.394127	0.567247	-0.202346	0.412679	-0.097688	0.0922308	0.568146	0.33251	0.478302	0.770128	-0.544545	-0.128997	0.0778621	0.358683	0.136055	0.846495	-0.309906	0.477441	0.408825	0.363642	0.44267	0.505068	0.0478234	0.260279	0.0841538	-0.0518203	-0.0521871	#DIV/0!	#DIV/0!	0.0148102	0.183781	0.0511775
glycerophospholipids	PC aa C24:0	-0.335895	-0.235607	-0.225528	0.28769	-0.268958	-0.195387	0.115321	0.258146	-0.0981186	0.684021	-0.159598	-0.0642337	-0.0566163	-0.0280339	-0.0713744	0.153548	-0.208538	0.0442679	0.466609	0.589733	0.0434299	0.143693	-0.709853	-0.616772	0.0436047	-0.214728	-0.00978642	-0.499295	0.0714868	-0.456918	-0.156448	-0.231104	0.124578	0.319973	-0.259514	-0.136497	-0.348697	-0.184577	-0.174873	0.62609	-0.507275	-0.260921	-0.267055	#DIV/0!	#DIV/0!	-0.182716	-0.921041	-0.837077
glycerophospholipids	PC aa C26:0	-0.346114	-0.312269	-0.17375	0.289175	-0.273529	-0.133991	0.153248	0.190548	-0.21567	0.595411	-0.278192	-0.101367	-0.176661	-0.10507	-0.0742371	0.0726939	-0.294687	0.0152816	0.386961	0.506385	-0.0571137	0.0300125	-0.671822	-0.642385	-0.061931	-0.282384	0.0188759	-0.547064	0.0768295	-0.464079	-0.186931	-0.240504	0.186566	0.232642	-0.360544	-0.212414	-0.390986	-0.286996	-0.25954	0.571435	-0.580998	-0.313722	-0.256835	#DIV/0!	#DIV/0!	-0.230586	-0.949814	-0.842197
glycerophospholipids	PC aa C28:1	-0.303808	-0.126484	-0.16844	0.403329	-0.239162	-0.167202	0.162975	0.317092	-0.0135698	0.739282	-0.0655484	0.0414564	0.0282356	0.0497559	0.0586282	0.267569	-0.108896	0.162495	0.557741	0.676468	0.119126	0.275491	-0.745009	-0.573742	0.173076	-0.137906	0.0831627	-0.430074	0.198869	-0.366036	-0.0288491	-0.199656	0.045124	0.401167	-0.123627	-0.0538361	-0.238374	-0.119126	-0.0967399	0.714676	-0.383789	-0.10428	-0.150803	#DIV/0!	#DIV/0!	-0.0450748	-0.861938	-0.80428
glycerophospholipids	PC aa C30:0	-0.295732	-0.0785003	-0.0471368	0.543675	-0.230233	-0.0904311	0.225501	0.281295	-0.0332274	0.684197	-0.0722265	0.164956	0.0335524	0.141216	0.22431	0.357921	-0.0674102	0.340501	0.542706	0.724438	0.141558	0.335617	-0.739958	-0.57773	0.267028	-0.0378435	0.235211	-0.360299	0.391512	-0.249521	0.133334	-0.161762	0.00502236	0.45363	-0.0104575	-0.0689082	-0.133234	-0.141558	-0.104457	0.742078	-0.288244	0.0654723	0.0320603	#DIV/0!	#DIV/0!	0.0783066	-0.785504	-0.763981
glycerophospholipids	PC aa C32:0	0.322652	-0.622078	-0.0347476	-0.282135	0.319746	-0.134806	-0.477306	-0.0308857	-0.341539	-0.256555	-0.18161	-0.553791	-0.0905186	0.569462	-0.100408	-0.243265	-0.61467	0.543261	-0.354127	0.383194	-0.242509	-0.144294	0.378199	-0.104519	0.250625	0.636328	-0.499672	-0.260413	0.0469857	0.130707	0.051164	0.641315	-0.134889	0.363147	0.087667	-0.0528989	0.0615323	0.172814	-0.227041	0.172606	-0.253002	-0.307221	-0.106827	#DIV/0!	#DIV/0!	-0.218715	-0.137422	-0.212046
glycerophospholipids	PC aa C32:1	-0.208444	-0.499551	-0.0543693	0.120096	-0.0520821	-0.140844	-0.100861	0.268487	-0.0488574	0.32168	-0.00505722	-0.167919	0.100913	0.513002	0.00565414	0.367954	-0.360135	0.462899	-0.0539371	0.772997	0.198685	0.139945	-0.293419	-0.529856	0.360972	0.425591	-0.154449	-0.481687	0.255618	-0.316574	-0.0856924	0.120513	0.207699	0.750129	0.196138	-0.241191	0.0759635	-0.0851507	-0.424499	0.427502	-0.417209	-0.050614	-0.215531	#DIV/0!	#DIV/0!	-0.280105	-0.56974	-0.767139
glycerophospholipids	PC aa C32:2	0.0266425	-0.582643	-0.396953	-0.637951	-0.031281	-0.461151	-0.758798	-0.334133	-0.28366	-0.333372	-0.212619	-0.470651	0.0161625	0.572211	-0.507125	-0.294662	-0.473611	0.243269	-0.551547	0.172912	-0.0732407	-0.241834	0.32768	-0.284364	0.103457	0.596432	-0.675713	-0.0647877	-0.342317	-0.1329	-0.148164	0.339049	-0.0368139	0.23644	-0.0106935	-0.322797	-0.268944	0.143956	-0.23244	-0.238014	-0.29858	-0.516339	-0.339344	#DIV/0!	#DIV/0!	-0.468528	-0.0349679	-0.13282
glycerophospholipids	PC aa C32:3	0.270837	-0.250998	-0.234533	0.00901544	0.230283	-0.315314	-0.360041	0.320844	0	0.41833	0.111803	-0.353553	0.198307	0.540062	0	3.13195e-17	-0.292174	0.533002	0.3669	0.763763	0	0.325669	-0.14722	-0.167981	0.504016	0.486664	-0.418959	-0.247268	0.0949769	0.0616626	0.172224	0.490786	-0.391829	0.540062	0.17636	0.292174	0	0.41833	0.160422	0.720082	-0.126789	-0.19474	-0.12183	#DIV/0!	#DIV/0!	0.0559103	-0.451144	-0.436291
glycerophospholipids	PC aa C34:1	-0.0483659	-0.75292	-0.267624	-0.56384	-0.0338896	-0.306271	-0.591216	-0.306242	-0.420237	-0.368385	-0.35625	-0.536738	-0.166597	0.419915	-0.481713	-0.30772	-0.632608	0.173392	-0.650999	0.132649	-0.179457	-0.402627	0.304888	-0.371182	-0.056456	0.443831	-0.595469	-0.275143	-0.286676	-0.243159	-0.280235	0.273868	0.180228	0.206956	-0.155679	-0.458006	-0.272793	-0.082251	-0.462804	-0.250555	-0.497773	-0.567086	-0.38886	#DIV/0!	#DIV/0!	-0.598361	-0.19386	-0.289541
glycerophospholipids	PC aa C34:2	-0.248477	-0.505436	0.0310669	0.329121	-0.0972968	0.0374928	0.214717	0.285787	-0.27855	0.460312	-0.282698	-0.214512	-0.23836	0.00400951	0.048462	0.134523	-0.469752	0.1865	0.195983	0.589439	-0.106214	-0.0370634	-0.502701	-0.591861	-0.00109171	-0.123389	0.0253318	-0.694603	0.241167	-0.402578	-0.192208	-0.0613304	0.29498	0.390603	-0.254567	-0.237844	-0.163712	-0.3435	-0.453189	0.587094	-0.637841	-0.231842	-0.222618	#DIV/0!	#DIV/0!	-0.277191	-0.920787	-0.901738
glycerophospholipids	PC aa C34:3	-0.350229	-0.403153	-0.0677779	0.341908	-0.227103	-0.077002	0.158535	0.226296	-0.208997	0.532664	-0.241454	-0.0816509	-0.136156	0.0809019	0.0249669	0.217866	-0.344673	0.211587	0.256489	0.641187	0.0139259	0.0630148	-0.617003	-0.678024	0.0713076	-0.0799907	0.0575305	-0.584219	0.235942	-0.432991	-0.131147	-0.154918	0.243346	0.431012	-0.193835	-0.27355	-0.227298	-0.308109	-0.384503	0.579797	-0.574337	-0.185436	-0.19615	#DIV/0!	#DIV/0!	-0.237164	-0.906384	-0.90296
glycerophospholipids	PC aa C34:4	-0.393174	-0.292879	-0.185626	0.308009	-0.316617	-0.159364	0.143888	0.179935	-0.185633	0.613003	-0.25485	-0.0447726	-0.132739	-0.0488509	-0.063318	0.139135	-0.256356	0.0539977	0.381658	0.54923	0.0050453	0.0706996	-0.708689	-0.684163	-0.0151968	-0.236245	0.044718	-0.519795	0.106529	-0.478283	-0.162015	-0.268899	0.19139	0.287041	-0.307815	-0.243141	-0.380567	-0.287582	-0.267	0.56667	-0.561449	-0.268674	-0.239501	#DIV/0!	#DIV/0!	-0.222551	-0.939817	-0.860534
glycerophospholipids	PC aa C36:0	-0.24935	-0.313906	-0.0695083	0.340543	-0.144899	-0.0147087	0.260505	0.322689	-0.186177	0.613251	-0.227886	-0.161522	-0.205753	-0.186177	0	0.0742523	-0.321235	-0.0124874	0.427338	0.495273	-0.103609	0.0245247	-0.620033	-0.523014	-0.0775974	-0.340153	0.0377197	-0.624495	0.11539	-0.422562	-0.21558	-0.179515	0.208679	0.229371	-0.356956	-0.106589	-0.277487	-0.278623	-0.259869	0.636254	-0.574742	-0.276258	-0.257484	#DIV/0!	#DIV/0!	-0.199184	-0.949184	-0.833586
glycerophospholipids	PC aa C36:1	-0.366443	-0.511416	-0.393686	-0.13602	-0.349728	-0.459283	-0.411757	-0.151795	-0.250399	0.217708	-0.267651	-0.163925	0.0225171	0.488022	-0.316984	0.069974	-0.373223	0.31975	-0.119773	0.579958	0.105555	-0.00462233	-0.354117	-0.752987	0.179636	0.353812	-0.309808	-0.296518	-0.0449346	-0.416011	-0.10511	-0.0311806	0.102422	0.470137	-0.0737882	-0.460309	-0.401448	-0.110833	-0.344575	0.207814	-0.501138	-0.377386	-0.294395	#DIV/0!	#DIV/0!	-0.406526	-0.609421	-0.689775
glycerophospholipids	PC aa C36:2	-0.264904	-0.581489	0.0367621	0.272792	-0.0960327	0.0377986	0.179017	0.259902	-0.303004	0.392232	-0.300893	-0.251729	-0.249794	0.0453519	0.0129052	0.136661	-0.521408	0.196118	0.084534	0.58184	-0.103072	-0.0880812	-0.446725	-0.612072	-0.0105812	-0.0714433	-0.0126673	-0.719694	0.226179	-0.430247	-0.233861	-0.045504	0.352979	0.422737	-0.243006	-0.301666	-0.14913	-0.372333	-0.530761	0.518533	-0.67729	-0.252792	-0.257143	#DIV/0!	#DIV/0!	-0.347442	-0.899709	-0.914539
glycerophospholipids	PC aa C36:3	-0.345685	-0.483292	-0.0751469	0.275061	-0.210786	-0.0700241	0.139155	0.217204	-0.252672	0.487814	-0.28175	-0.16228	-0.185032	0.0464189	-0.0354438	0.160411	-0.418373	0.157367	0.185962	0.599276	-0.0328669	-0.0164487	-0.568367	-0.679775	0.00714569	-0.105364	-0.00241304	-0.641473	0.176396	-0.474047	-0.209529	-0.144878	0.298807	0.404519	-0.253188	-0.308602	-0.252818	-0.341025	-0.444074	0.532461	-0.644871	-0.263437	-0.264272	#DIV/0!	#DIV/0!	-0.319052	-0.928504	-0.921139
glycerophospholipids	PC aa C36:4	-0.31211	-0.570292	-0.0618089	0.196726	-0.177562	-0.0953416	0.0213376	0.144593	-0.289447	0.346745	-0.289807	-0.19577	-0.160267	0.221643	-0.0421988	0.167003	-0.479147	0.295487	0.0174445	0.631606	-0.0185521	-0.0396068	-0.439159	-0.68472	0.0860267	0.0961354	-0.0637673	-0.601615	0.208352	-0.419129	-0.163057	-0.035695	0.2869	0.489862	-0.152879	-0.368902	-0.192138	-0.310255	-0.502702	0.451591	-0.622554	-0.244303	-0.234463	#DIV/0!	#DIV/0!	-0.349839	-0.823731	-0.879624
glycerophospholipids	PC aa C36:5	-0.407553	-0.403851	-0.0890477	0.320502	-0.261648	-0.0768501	0.192388	0.259637	-0.168908	0.570917	-0.219095	-0.0811921	-0.129248	0.017127	-0.0229646	0.24649	-0.325898	0.110978	0.25237	0.615136	0.0481864	0.0445171	-0.653168	-0.691948	0.0220467	-0.152739	0.0515423	-0.622353	0.181344	-0.516861	-0.219788	-0.232468	0.320721	0.426647	-0.223516	-0.298101	-0.243576	-0.344929	-0.418226	0.544914	-0.615618	-0.206507	-0.270271	#DIV/0!	#DIV/0!	-0.296565	-0.935585	-0.939405
glycerophospholipids	PC aa C36:6	-0.316518	-0.276301	-0.0560174	0.404075	-0.221693	-0.017291	0.282195	0.250229	-0.210599	0.60154	-0.267039	-0.0603179	-0.210243	-0.164531	0.0426512	0.11535	-0.277716	0.0363731	0.424751	0.497938	-0.0781662	0.0436549	-0.675327	-0.589545	-0.0655144	-0.332109	0.129168	-0.570905	0.180554	-0.412908	-0.14901	-0.235812	0.205915	0.223308	-0.342741	-0.170902	-0.30159	-0.326259	-0.269778	0.618635	-0.550113	-0.219183	-0.179707	#DIV/0!	#DIV/0!	-0.161027	-0.940863	-0.832173
glycerophospholipids	PC aa C38:0	-0.308272	-0.239259	-0.094649	0.394431	-0.209256	-0.0653102	0.246249	0.317272	-0.11547	0.67082	-0.167332	-0.0472456	-0.1113	-0.0866025	0.0400892	0.189737	-0.226452	0.0683763	0.470679	0.581754	0.00745356	0.130558	-0.697826	-0.574655	0.0269408	-0.260133	0.0918166	-0.552471	0.177686	-0.417769	-0.138086	-0.217364	0.17148	0.318538	-0.252476	-0.11713	-0.255126	-0.245967	-0.222948	0.663953	-0.505974	-0.180713	-0.203108	#DIV/0!	#DIV/0!	-0.140888	-0.925358	-0.846556
glycerophospholipids	PC aa C38:3	-0.344291	-0.494167	-0.0799851	0.252981	-0.192885	-0.0857634	0.111679	0.257558	-0.197252	0.495624	-0.218171	-0.166091	-0.12464	0.119884	-0.0383953	0.22295	-0.407434	0.191646	0.157209	0.652787	0.0284345	0.0189139	-0.55	-0.67136	0.0691679	-0.0278452	-0.0329832	-0.643352	0.183375	-0.48326	-0.217604	-0.120709	0.310053	0.490666	-0.175745	-0.301287	-0.194838	-0.305581	-0.456939	0.529722	-0.628326	-0.23036	-0.286475	#DIV/0!	#DIV/0!	-0.333171	-0.899095	-0.934098
glycerophospholipids	PC aa C38:4	-0.326884	-0.670434	-0.0645189	0.0787845	-0.172352	-0.097135	-0.0410244	0.0921787	-0.320678	0.222721	-0.31444	-0.261328	-0.181571	0.25253	-0.120836	0.140944	-0.545799	0.264553	-0.161449	0.569969	-0.0242681	-0.136172	-0.329024	-0.684539	0.0417554	0.148908	-0.136997	-0.621036	0.145581	-0.459111	-0.245174	-0.0197045	0.373693	0.495939	-0.154241	-0.456164	-0.18213	-0.346623	-0.602951	0.310029	-0.671546	-0.293784	-0.300733	#DIV/0!	#DIV/0!	-0.462938	-0.761453	-0.859022
glycerophospholipids	PC aa C38:5	-0.537641	-0.519905	-0.158501	0.169231	-0.389073	-0.169081	0.0429394	0.0654072	-0.237619	0.39634	-0.300398	-0.0658529	-0.12797	0.148908	-0.150328	0.25249	-0.371945	0.135392	-0.0150668	0.566794	0.101437	-0.0568382	-0.581565	-0.823185	5.34294e-17	-0.0178437	-0.00823366	-0.568437	0.119236	-0.597145	-0.266731	-0.281337	0.420078	0.459834	-0.202717	-0.527064	-0.313709	-0.422108	-0.562785	0.312601	-0.672148	-0.257161	-0.314138	#DIV/0!	#DIV/0!	-0.447883	-0.854493	-0.932246
glycerophospholipids	PC aa C38:6	-0.225865	-0.392685	0.024373	0.397605	-0.0953974	0.0329024	0.253434	0.326534	-0.220189	0.545848	-0.230868	-0.152595	-0.196379	-0.0249741	0.0998081	0.156908	-0.382278	0.185474	0.332687	0.607593	-0.0833711	0.0475644	-0.566155	-0.553389	0.0352846	-0.163551	0.07417	-0.644286	0.265828	-0.359639	-0.130214	-0.0776104	0.215994	0.37087	-0.234848	-0.148143	-0.158317	-0.289206	-0.345297	0.666289	-0.563286	-0.18012	-0.173023	#DIV/0!	#DIV/0!	-0.178082	-0.919188	-0.871194
glycerophospholipids	PC aa C40:1	0.152102	-0.381234	0.706851	0.528756	0.374754	0.813311	0.844786	0.396819	-0.42186	1.84524e-16	-0.378445	-0.299187	-0.697071	-0.738256	0.423114	-0.154042	-0.513511	-0.180416	0.0477663	-0.14915	-0.580927	-0.423986	0.0026928	0.102057	-0.503066	-0.686381	0.406351	-0.753281	0.383313	-0.0341181	-0.257849	0.0365114	0.484612	-0.240024	-0.495141	0.0190189	0.230144	-0.599081	-0.501245	0.328114	-0.480437	-0.0224437	0.0488266	#DIV/0!	#DIV/0!	-0.0775723	-0.518704	-0.37041
glycerophospholipids	PC aa C40:2	-0.33994	-0.259291	0.117755	0.565754	-0.180756	0.107748	0.403314	0.338683	-0.131559	0.588784	-0.169464	0.0669864	-0.139555	-0.0292353	0.236833	0.352282	-0.225383	0.222169	0.367437	0.625342	0.0452911	0.141036	-0.674377	-0.584703	0.0863993	-0.184413	0.290299	-0.574679	0.416454	-0.356331	-0.0512766	-0.208747	0.27044	0.420887	-0.126393	-0.189796	-0.0669864	-0.362329	-0.360393	0.652921	-0.47019	0.0317986	-0.0488592	#DIV/0!	#DIV/0!	-0.0825831	-0.862226	-0.865914
glycerophospholipids	PC aa C40:3	-0.224052	-0.236651	0.0798709	0.537241	-0.0964012	0.0651066	0.333289	0.384786	-0.109985	0.624758	-0.123965	2.96471e-17	-0.100965	0.0183309	0.237595	0.294514	-0.234703	0.270163	0.452473	0.674019	0.0157767	0.195286	-0.637217	-0.511882	0.152066	-0.128477	0.206196	-0.553553	0.393295	-0.280806	-0.00194855	-0.0967771	0.144632	0.431513	-0.102023	-0.0661136	-0.0560018	-0.236651	-0.250474	0.745456	-0.421203	0.00130031	-0.0467751	#DIV/0!	#DIV/0!	-0.0232426	-0.853974	-0.828315
glycerophospholipids	PC aa C40:4	-0.19361	-0.340562	-0.139361	0.294258	-0.155449	-0.160778	0.0249394	0.170105	-0.247213	0.516297	-0.253947	-0.136232	-0.122374	0.136124	0.0202801	0.0634172	-0.344515	0.289689	0.361408	0.637268	-0.0751419	0.109448	-0.552733	-0.59302	0.127525	-0.0131594	-0.0321654	-0.473379	0.197016	-0.280117	-0.000498958	-0.0105625	0.0131966	0.349185	-0.205266	-0.135436	-0.286803	-0.145436	-0.194273	0.658192	-0.47558	-0.247116	-0.128085	#DIV/0!	#DIV/0!	-0.119727	-0.855139	-0.777671
glycerophospholipids	PC aa C40:5	-0.570338	-0.522514	-0.30935	0.00669182	-0.481356	-0.336945	-0.169646	-0.114969	-0.267245	0.299803	-0.337673	-0.0603286	-0.0778279	0.271853	-0.285814	0.176661	-0.353972	0.156432	-0.112691	0.524557	0.128487	-0.0750203	-0.529532	-0.878632	0.0200673	0.102418	-0.121174	-0.429801	0.00324128	-0.594219	-0.236569	-0.276359	0.34182	0.428037	-0.194036	-0.60574	-0.437382	-0.356909	-0.514625	0.178163	-0.638044	-0.341828	-0.332968	#DIV/0!	#DIV/0!	-0.490151	-0.762146	-0.845147
glycerophospholipids	PC aa C40:6	-0.321089	-0.297066	-0.100752	0.37054	-0.223337	-0.0848201	0.200119	0.268586	-0.163196	0.623515	-0.209101	-0.0635247	-0.126733	-0.0275669	0.025522	0.178772	-0.27322	0.121015	0.405275	0.601157	-0.0028471	0.104395	-0.675106	-0.620561	0.038419	-0.199393	0.0715981	-0.556896	0.189266	-0.419689	-0.127645	-0.19297	0.179505	0.344035	-0.247489	-0.173	-0.26998	-0.263072	-0.267931	0.640288	-0.53329	-0.200436	-0.198763	#DIV/0!	#DIV/0!	-0.172068	-0.92867	-0.865178
glycerophospholipids	PC aa C42:0	-0.220243	-0.257372	0.155159	0.57705	-0.128023	0.162878	0.414271	0.214043	-0.320256	0.480635	-0.348072	1.94235e-17	-0.319715	-0.180144	0.259437	0.098669	-0.308618	0.193593	0.407946	0.459988	-0.19122	0.0241402	-0.598935	-0.518817	-0.0560402	-0.315647	0.310553	-0.54314	0.397769	-0.227966	0.0191491	-0.140321	0.160651	0.16565	-0.316303	-0.146187	-0.18345	-0.387609	-0.285391	0.660529	-0.473173	-0.0765535	0.0458908	#DIV/0!	#DIV/0!	-0.0111305	-0.868142	-0.746187
glycerophospholipids	PC aa C42:1	-0.241275	-0.336914	0.104582	0.470313	-0.0628695	0.132712	0.398391	0.452567	-0.122868	0.60911	-0.142442	-0.112611	-0.175954	-0.122868	0.159256	0.255731	-0.319065	0.10186	0.375627	0.590791	-0.0317245	0.0740924	-0.596631	-0.486631	0.015289	-0.258347	0.152506	-0.693066	0.29819	-0.392805	-0.188075	-0.14037	0.301976	0.389789	-0.205153	-0.099708	-0.0563053	-0.323589	-0.364973	0.679871	-0.546978	-0.0910794	-0.189238	#DIV/0!	#DIV/0!	-0.163907	-0.912155	-0.885259
glycerophospholipids	PC aa C42:2	-0.417083	-0.261541	-0.237757	0.216861	-0.361968	-0.150358	0.177755	0.113329	-0.228914	0.576278	-0.331728	-0.0874181	-0.234656	-0.295681	-0.185442	-0.0208969	-0.247686	-0.21086	0.382312	0.316989	-0.0935836	-0.0632686	-0.693897	-0.635277	-0.237373	-0.481322	0.0199781	-0.517638	-0.0738056	-0.54506	-0.295041	-0.386337	0.24653	0.0447304	-0.511898	-0.258006	-0.524509	-0.354632	-0.243658	0.438752	-0.614551	-0.408548	-0.329019	#DIV/0!	#DIV/0!	-0.292733	-0.943244	-0.780458
glycerophospholipids	PC aa C42:4	-0.364611	-0.125528	-0.223718	0.338902	-0.342335	-0.181203	0.16512	0.145738	-0.148675	0.656431	-0.236996	0.0340658	-0.117374	-0.148675	-0.0481763	0.0814328	-0.132715	-0.0205424	0.525226	0.457312	-0.0115163	0.121034	-0.751723	-0.61258	-0.0462507	-0.34387	0.0957293	-0.400258	0.0679809	-0.412924	-0.094824	-0.318473	0.07753	0.145087	-0.350199	-0.148802	-0.442855	-0.230327	-0.101575	0.579834	-0.454616	-0.252937	-0.175739	#DIV/0!	#DIV/0!	-0.105675	-0.888402	-0.739591
glycerophospholipids	PC aa C42:5	-0.285504	0.0393323	-0.148184	0.467395	-0.199196	-0.14675	0.237578	0.476631	0.203111	0.865311	0.147168	0.139616	0.186453	0.0609333	0.131631	0.433869	0.0659301	0.140319	0.683035	0.732468	0.272704	0.434806	-0.790799	-0.460341	0.284332	-0.12812	0.133931	-0.373218	0.232178	-0.344961	-0.00647714	-0.229405	0.0165783	0.49307	0.0322985	0.0879068	-0.0930772	-0.0157329	0.0120666	0.771822	-0.244029	0.0555901	-0.137247	#DIV/0!	#DIV/0!	0.0564732	-0.775618	-0.759544
glycerophospholipids	PC aa C42:6	0.315291	-0.487109	0.326927	0.348644	0.36056	0.348902	0.285843	0.221101	-0.569199	0.0975067	-0.467942	-0.476534	-0.564719	-0.243552	0.266021	-0.380711	-0.667692	0.241988	0.217516	0.228333	-0.641566	-0.245879	-0.0360164	-0.0990767	-0.17707	-0.235911	0.0273854	-0.623288	0.306078	0.109357	0.0218168	0.377291	-0.00893442	-0.0715273	-0.446039	0.108074	-0.0501615	-0.228929	-0.234107	0.631227	-0.466977	-0.29425	0.0615383	#DIV/0!	#DIV/0!	-0.00131128	-0.676954	-0.450599
glycerophospholipids	PC ae C30:0	-0.304948	-0.204113	-0.0460192	0.461934	-0.212804	-0.0275598	0.288452	0.293526	-0.136412	0.654604	-0.188037	0.00762341	-0.1295	-0.0898325	0.107811	0.20228	-0.204298	0.114927	0.488233	0.575219	-0.00515437	0.145459	-0.708404	-0.57263	0.0372608	-0.262339	0.167511	-0.52108	0.247505	-0.368295	-0.0721486	-0.218128	0.148758	0.299442	-0.239737	-0.116999	-0.236326	-0.26545	-0.211497	0.678734	-0.469139	-0.123808	-0.122781	#DIV/0!	#DIV/0!	-0.0808459	-0.905649	-0.821255
glycerophospholipids	PC ae C30:1	0.213052	0.193649	-0.36732	-0.582181	0.0888336	-0.471336	-0.723485	-0.148522	0.416667	-0.258199	0.483046	2.02166e-17	0.59669	0.708333	-0.270031	0.0912871	0.293043	0.230283	-0.283069	0.0589256	0.408815	0.276385	0.446258	0.295489	0.492552	0.788486	-0.494548	0.56977	-0.293105	0.233111	0.172736	0.324557	-0.389214	0.287356	0.604602	0.180334	0.190941	0.645497	0.371305	-0.361111	0.503139	0.10197	-0.0523415	#DIV/0!	#DIV/0!	0.0589111	0.729834	0.51422
glycerophospholipids	PC ae C30:2	0.230467	0.0844406	0.41871	-0.0457404	0.29523	0.326297	0.047319	-0.0525105	0.147314	-0.570544	0.234826	0.135015	0.116299	0.250434	0.286411	0.201718	0.1315	0.244252	-0.520416	-0.234375	0.117912	-0.0266501	0.588259	0.448737	0.174143	0.418158	0.161135	0.289576	0.259071	0.385595	0.192609	0.262008	0.054108	0.0909282	0.491939	0.0358637	0.607569	0.0684653	-0.0831416	-0.437031	0.415991	0.49323	0.319633	#DIV/0!	#DIV/0!	0.160831	0.769301	0.523668
glycerophospholipids	PC ae C32:1	-0.525267	-0.307393	0.0553939	0.490223	-0.350515	0.0299963	0.33199	0.19366	-0.141729	0.505003	-0.211254	0.157732	-0.109289	0.0566918	0.144338	0.434719	-0.199357	0.212613	0.182944	0.601307	0.153696	0.0940127	-0.699458	-0.736491	0.070544	-0.114945	0.303457	-0.524319	0.383845	-0.472522	-0.0994334	-0.338554	0.392033	0.469173	-0.0953824	-0.406382	-0.129897	-0.461089	-0.488359	0.462983	-0.513273	0.0363607	-0.0842555	#DIV/0!	#DIV/0!	-0.202315	-0.818595	-0.896425
glycerophospholipids	PC ae C32:2	0.259045	-0.80061	0.0578633	-0.214483	0.38553	0.161838	0.00346085	0.305324	-0.456832	0.0147442	-0.35859	-0.872278	-0.492754	-0.256968	-0.246718	-0.479583	-0.854717	-0.157801	-0.142247	0.114406	-0.565194	-0.487829	0.185769	-0.0714415	-0.349363	-0.220126	-0.492458	-0.833739	-0.217587	-0.258625	-0.525063	0.353372	0.292603	0.00656368	-0.539161	-0.0102978	-0.130842	-0.191675	-0.446677	0.29821	-0.743228	-0.681419	-0.52066	#DIV/0!	#DIV/0!	-0.521922	-0.675667	-0.540371
glycerophospholipids	PC ae C34:0	-0.346077	-0.126406	-0.230052	0.360227	-0.312068	-0.226377	0.105887	0.21092	-0.0685149	0.704402	-0.135392	0.0570863	0.00114356	0.0404861	0	0.204694	-0.109515	0.137697	0.535287	0.625411	0.0948852	0.238506	-0.759473	-0.628479	0.127884	-0.157158	0.0698213	-0.383279	0.147877	-0.382074	-0.0228423	-0.240159	0.0268317	0.331621	-0.184475	-0.11457	-0.342518	-0.139916	-0.0869583	0.658158	-0.399374	-0.164656	-0.150794	#DIV/0!	#DIV/0!	-0.0666379	-0.865211	-0.782435
glycerophospholipids	PC ae C34:1	0.186222	-0.80497	0.061133	-0.437086	0.236393	0.0174534	-0.387327	-0.240022	-0.539898	-0.580993	-0.414822	-0.622682	-0.351257	0.297125	-0.246569	-0.398916	-0.755698	0.250327	-0.744654	-0.00640546	-0.394813	-0.523316	0.552489	-0.12653	-0.128502	0.403798	-0.463245	-0.343747	-0.097497	-0.0152041	-0.206837	0.47182	0.200455	0.0955847	-0.161696	-0.348934	-0.0332097	-0.148757	-0.526326	-0.243981	-0.444552	-0.447473	-0.211776	#DIV/0!	#DIV/0!	-0.486824	-0.062819	-0.141457
glycerophospholipids	PC ae C34:2	-0.787437	-0.470827	-0.225799	-0.067185	-0.630316	-0.239917	-0.0680833	-0.241394	-0.176504	0.0854496	-0.298408	0.126382	-0.05806	0.183858	-0.333631	0.336349	-0.204903	-0.0406459	-0.43093	0.262615	0.286731	-0.196241	-0.443115	-0.864522	-0.118967	0.0386586	0.0253882	-0.326056	-0.0388007	-0.711957	-0.375243	-0.525118	0.628953	0.367336	-0.129008	-0.839507	-0.353869	-0.552574	-0.700152	-0.245144	-0.593926	-0.193893	-0.348265	#DIV/0!	#DIV/0!	-0.616824	-0.500274	-0.70624
glycerophospholipids	PC ae C34:3	-0.407077	-0.0390027	-0.276183	0.349924	-0.350059	-0.253638	0.141305	0.300763	0.082096	0.809729	-0.00793123	0.112863	0.103498	0.00547307	-0.0354695	0.311763	0.00592188	0.0302485	0.594915	0.634687	0.219037	0.308586	-0.828526	-0.605128	0.14472	-0.207141	0.0704802	-0.371868	0.090476	-0.462581	-0.0942484	-0.338922	0.0727162	0.376321	-0.133812	-0.0784649	-0.313509	-0.110225	-0.0520238	0.643998	-0.366982	-0.120547	-0.225188	#DIV/0!	#DIV/0!	-0.0799559	-0.850023	-0.794754
glycerophospholipids	PC ae C36:0	-0.108247	-0.223259	0.0904437	0.517464	0.00396451	0.0929611	0.338095	0.441888	-0.111571	0.633766	-0.107788	-0.0852139	-0.126319	-0.046488	0.241021	0.2037	-0.261561	0.231237	0.517951	0.637716	-0.0624164	0.18502	-0.579838	-0.4041	0.127263	-0.175945	0.153631	-0.572129	0.353183	-0.22293	-0.00889491	-0.0193126	0.081791	0.367416	-0.144153	0.0503002	-0.042607	-0.172845	-0.176755	0.799594	-0.403788	-0.0440786	-0.060564	#DIV/0!	#DIV/0!	0.0117155	-0.850097	-0.77696
glycerophospholipids	PC ae C36:1	-0.332573	-0.485088	-0.184956	0.173522	-0.255573	-0.161859	0.0345413	0.099559	-0.332146	0.451408	-0.371933	-0.214475	-0.235054	-0.00452926	-0.146765	-0.00330771	-0.445145	0.083441	0.19693	0.506022	-0.118504	-0.0801166	-0.553255	-0.696191	-0.0770247	-0.161897	-0.0870208	-0.590966	0.0477918	-0.474819	-0.221951	-0.151704	0.227836	0.263634	-0.379025	-0.320994	-0.415114	-0.318091	-0.377607	0.485134	-0.668977	-0.408765	-0.299521	#DIV/0!	#DIV/0!	-0.345679	-0.942679	-0.864585
glycerophospholipids	PC ae C36:2	-0.350059	-0.387122	0.035207	0.4174	-0.175034	0.0468094	0.312688	0.347511	-0.153934	0.572336	-0.189079	-0.0739004	-0.156382	-0.0307868	0.0902595	0.286664	-0.327562	0.135717	0.278873	0.616803	0.0238473	0.0556953	-0.627767	-0.614137	0.0287319	-0.183411	0.13295	-0.664693	0.277932	-0.460776	-0.196356	-0.195844	0.342029	0.436677	-0.192476	-0.235956	-0.127646	-0.365659	-0.432865	0.598631	-0.588026	-0.117929	-0.211483	#DIV/0!	#DIV/0!	-0.237221	-0.920052	-0.929893
glycerophospholipids	PC ae C36:3	-0.511336	-0.169906	-0.105742	0.432089	-0.350739	-0.102142	0.280262	0.354955	0.0736617	0.735416	-0.0118607	0.150027	0.0676203	0.0450155	0.0530425	0.49312	-0.0597767	0.0904696	0.397566	0.682914	0.285291	0.249244	-0.806909	-0.674116	0.147675	-0.154883	0.186353	-0.500145	0.240376	-0.541307	-0.163128	-0.381456	0.308413	0.528897	-0.0471797	-0.234679	-0.150027	-0.285291	-0.308762	0.570196	-0.453086	0.00725727	-0.219725	#DIV/0!	#DIV/0!	-0.177962	-0.853779	-0.914513
glycerophospholipids	PC ae C36:4	-0.711918	-0.223225	-0.470431	0.0421994	-0.638778	-0.509754	-0.200302	-0.032648	0.0659457	0.543165	-0.0541532	0.201467	0.238516	0.381386	-0.299164	0.452703	-0.00356767	0.121489	0.0910959	0.645834	0.465975	0.215403	-0.740967	-0.89354	0.216773	0.159458	-0.0693192	-0.228731	-0.0274472	-0.657951	-0.1763	-0.458027	0.258664	0.577139	0.0312413	-0.52088	-0.407972	-0.195812	-0.311462	0.204432	-0.431253	-0.156138	-0.338111	#DIV/0!	#DIV/0!	-0.373266	-0.667504	-0.814718
glycerophospholipids	PC ae C36:5	-0.412841	-0.170194	-0.250875	0.1804	-0.416225	-0.395573	-0.268316	-0.152886	-0.0638925	0.285947	-0.092589	0.252127	0.21962	0.656673	0.011502	0.388837	-0.0355261	0.588534	0.0434064	0.699017	0.336355	0.300737	-0.486045	-0.71779	0.451627	0.507515	0.0426812	-0.0159268	0.294017	-0.206389	0.252425	-0.0884767	-0.0545645	0.596819	0.254002	-0.381186	-0.187062	-0.0412424	-0.175028	0.292249	-0.155332	0.0722852	0.0720344	#DIV/0!	#DIV/0!	-0.0512783	-0.39168	-0.548716
glycerophospholipids	PC ae C38:0	-0.352325	-0.344743	-0.0758656	0.354177	-0.220222	-0.0427515	0.247887	0.304767	-0.159446	0.61753	-0.210967	-0.095305	-0.155278	-0.0866552	-1.90274e-17	0.193649	-0.303787	0.0478926	0.355579	0.571078	-0.00357989	0.0522551	-0.66715	-0.622442	-0.0194092	-0.255085	0.0680305	-0.62655	0.163367	-0.484808	-0.217756	-0.231296	0.277888	0.345187	-0.279041	-0.20815	-0.254147	-0.32219	-0.343892	0.60081	-0.593983	-0.219856	-0.261285	#DIV/0!	#DIV/0!	-0.243131	-0.954121	-0.905177
glycerophospholipids	PC ae C38:1	-0.277491	0.504183	-0.164888	0.434269	-0.21607	-0.111466	0.362691	0.551204	0.585237	0.906645	0.475757	0.392472	0.408825	-0.164152	0.13876	0.555094	0.525116	-0.197225	0.824272	0.428965	0.486492	0.581012	-0.760338	-0.116619	0.244225	-0.330144	0.254131	-0.060997	0.080329	-0.282358	-0.0250357	-0.439184	-0.0310686	0.296802	0.163145	0.312753	0.032706	0.13268	0.313762	0.551931	0.113464	0.28427	-0.104513	#DIV/0!	#DIV/0!	0.238971	-0.383817	-0.370077
glycerophospholipids	PC ae C38:2	-0.493222	-0.584158	-0.107044	0.0898879	-0.333664	0.00892319	0.243201	0.0697321	-0.401037	0.333372	-0.49611	-0.268944	-0.443571	-0.401037	-0.285258	-0.0803623	-0.508008	-0.337873	-0.00664514	0.165996	-0.20962	-0.377497	-0.515715	-0.689613	-0.465556	-0.545016	-0.0280757	-0.752374	-0.127294	-0.705544	-0.561465	-0.41016	0.595675	0.0209119	-0.648417	-0.510653	-0.493063	-0.621283	-0.621778	0.192367	-0.87618	-0.533569	-0.487152	#DIV/0!	#DIV/0!	-0.597768	-0.977512	-0.880772
glycerophospholipids	PC ae C38:3	-0.352372	-0.435107	-0.0921351	0.2984	-0.229754	-0.0901988	0.138889	0.216073	-0.228999	0.521712	-0.263529	-0.123459	-0.158282	0.0538821	-0.0218248	0.177075	-0.375311	0.16751	0.235649	0.614369	-0.0104342	0.0243691	-0.603551	-0.683091	0.0314287	-0.106213	0.0172424	-0.607293	0.185964	-0.4616	-0.176124	-0.160013	0.262655	0.404581	-0.237635	-0.28786	-0.262351	-0.318244	-0.400134	0.556782	-0.611784	-0.241154	-0.240974	#DIV/0!	#DIV/0!	-0.280663	-0.925519	-0.911083
glycerophospholipids	PC ae C38:4	-0.367182	-0.429735	-0.0805963	0.298562	-0.263953	-0.135957	0.0388615	0.101306	-0.240602	0.412546	-0.260652	-0.0321138	-0.0917785	0.266297	0.0302772	0.248213	-0.344371	0.364715	0.124576	0.674743	0.0603137	0.0760657	-0.549057	-0.727444	0.164229	0.115423	0.0487463	-0.482136	0.287153	-0.374795	-0.0335215	-0.100378	0.201467	0.499971	-0.0868282	-0.358904	-0.20874	-0.284077	-0.408694	0.495219	-0.51744	-0.135668	-0.119776	#DIV/0!	#DIV/0!	-0.227956	-0.796111	-0.849295
glycerophospholipids	PC ae C38:5	-0.386199	-0.291084	-0.180056	0.260375	-0.338152	-0.28446	-0.119908	0.00293237	-0.134915	0.397628	-0.157362	0.113096	0.0876013	0.487011	0.0319884	0.338841	-0.183363	0.504677	0.130779	0.739927	0.214957	0.227204	-0.551435	-0.736385	0.344974	0.32865	0.0405884	-0.256626	0.305552	-0.290614	0.126973	-0.0841577	0.0478977	0.584481	0.101383	-0.346254	-0.196033	-0.13764	-0.270756	0.44862	-0.333124	-0.0253651	-0.0234192	#DIV/0!	#DIV/0!	-0.121588	-0.625214	-0.729197
glycerophospholipids	PC ae C38:6	-0.399933	-0.139401	-0.202468	0.384877	-0.33848	-0.263674	0.0362469	0.20188	0.0108741	0.665418	-0.039395	0.161951	0.142746	0.315348	0.070472	0.410962	-0.0602996	0.360592	0.419239	0.790057	0.268133	0.349177	-0.742754	-0.693254	0.334894	0.120037	0.10165	-0.31482	0.286852	-0.354157	0.0797571	-0.194109	0.0322973	0.571826	0.0610616	-0.186782	-0.199325	-0.101076	-0.148584	0.632508	-0.318434	0.00482099	-0.0754825	#DIV/0!	#DIV/0!	-0.0444831	-0.75925	-0.80646
glycerophospholipids	PC ae C40:1	-0.376523	-0.246279	-0.1963	0.322567	-0.314143	-0.17117	0.14184	0.184683	-0.16428	0.636253	-0.234401	-0.0231638	-0.111829	-0.0492839	-0.0491379	0.13843	-0.220822	0.0593653	0.430113	0.552223	0.0123988	0.104399	-0.722349	-0.663851	0.00393116	-0.239137	0.0536236	-0.486549	0.10934	-0.451971	-0.130165	-0.26577	0.147038	0.27531	-0.296151	-0.205098	-0.382203	-0.254501	-0.214713	0.590565	-0.523318	-0.252503	-0.217021	#DIV/0!	#DIV/0!	-0.180478	-0.925991	-0.83453
glycerophospholipids	PC ae C40:2	-0.264321	-0.204334	0.00700353	0.508434	-0.159636	-0.00336279	0.288508	0.338755	-0.103675	0.65137	-0.133545	0.0263942	-0.0803672	0.0172791	0.186635	0.277615	-0.199424	0.238745	0.481292	0.663853	0.0356915	0.208394	-0.682221	-0.551066	0.143341	-0.145326	0.188109	-0.511945	0.342366	-0.308426	-0.00183675	-0.143566	0.118051	0.403973	-0.127081	-0.0841322	-0.131971	-0.223072	-0.21215	0.729561	-0.417747	-0.0340473	-0.0644214	#DIV/0!	#DIV/0!	-0.0288257	-0.866025	-0.823927
glycerophospholipids	PC ae C40:3	-0.0461688	-0.733424	0.130524	0.140467	0.0713316	0.0887173	0.0116594	0.0662557	-0.524167	0.0345547	-0.452522	-0.408857	-0.380847	0.17844	0.0361382	-0.0977356	-0.714972	0.385235	-0.174262	0.461331	-0.316752	-0.248833	-0.105275	-0.492812	-0.0173469	0.140697	-0.112472	-0.643378	0.258893	-0.196097	-0.110251	0.240343	0.239708	0.324961	-0.240525	-0.319776	-0.102214	-0.32827	-0.559861	0.38662	-0.63226	-0.313147	-0.128932	#DIV/0!	#DIV/0!	-0.331395	-0.698509	-0.706367
glycerophospholipids	PC ae C40:4	-0.325076	-0.279519	-0.0231753	0.439152	-0.216718	0.0035238	0.302563	0.267222	-0.198217	0.602344	-0.250418	-0.0349364	-0.195024	-0.127062	0.0823459	0.167028	-0.272214	0.0842698	0.412619	0.535486	-0.0511795	0.0658945	-0.680478	-0.599148	-0.0284596	-0.293882	0.160472	-0.575551	0.233288	-0.404182	-0.126422	-0.228299	0.218714	0.273053	-0.296513	-0.180101	-0.2562	-0.334635	-0.292887	0.631924	-0.53902	-0.169479	-0.153156	#DIV/0!	#DIV/0!	-0.147403	-0.933185	-0.849281
glycerophospholipids	PC ae C40:5	-0.408404	-0.2699	-0.135565	0.37813	-0.313123	-0.13843	0.167841	0.211949	-0.136759	0.626389	-0.198183	0.0272483	-0.0720509	0.0505415	0.0192674	0.257287	-0.215528	0.164313	0.375679	0.636982	0.0829044	0.145217	-0.726292	-0.697866	0.0869375	-0.137526	0.106785	-0.49802	0.213321	-0.447907	-0.0938608	-0.252422	0.189278	0.397976	-0.188516	-0.246088	-0.286107	-0.276348	-0.282599	0.59857	-0.50878	-0.151668	-0.174216	#DIV/0!	#DIV/0!	-0.172958	-0.904389	-0.878246
glycerophospholipids	PC ae C40:6	-0.261343	-0.431997	0.0274144	0.384007	-0.121433	0.0235552	0.229842	0.291849	-0.237322	0.507367	-0.247616	-0.141381	-0.193458	0.0284786	0.0922812	0.184581	-0.400581	0.222977	0.262802	0.624259	-0.0612762	0.0329154	-0.554857	-0.596833	0.0502026	-0.10978	0.075483	-0.643979	0.283806	-0.376508	-0.130171	-0.0813377	0.248804	0.410321	-0.208977	-0.210562	-0.152256	-0.316185	-0.399002	0.626529	-0.579951	-0.170029	-0.170742	#DIV/0!	#DIV/0!	-0.210352	-0.90764	-0.889883
glycerophospholipids	PC ae C42:0	-0.314659	-0.296668	-0.073404	0.309458	-0.219511	0.021906	0.322772	0.22614	-0.254884	0.550733	-0.330482	-0.146003	-0.315873	-0.384003	-0.0652042	-0.0275538	-0.313888	-0.199256	0.38847	0.297617	-0.18098	-0.101119	-0.624106	-0.526583	-0.269171	-0.539453	0.0841651	-0.616969	0.0224124	-0.479129	-0.301063	-0.308257	0.289402	0.0314558	-0.520975	-0.181438	-0.391904	-0.394865	-0.289897	0.504179	-0.625461	-0.352389	-0.285477	#DIV/0!	#DIV/0!	-0.254328	-0.949374	-0.779352
glycerophospholipids	PC ae C42:1	-0.306842	-0.198803	-0.151149	0.363405	-0.248006	-0.114541	0.201989	0.241328	-0.147715	0.657911	-0.210236	-0.0362632	-0.12882	-0.120018	0	0.111247	-0.204779	0.0328013	0.501761	0.52225	-0.0286048	0.116911	-0.706333	-0.578528	-0.011488	-0.299497	0.0780653	-0.491454	0.123393	-0.400031	-0.11482	-0.237312	0.112194	0.226665	-0.311444	-0.114876	-0.344501	-0.228838	-0.159057	0.640097	-0.487336	-0.23194	-0.190323	#DIV/0!	#DIV/0!	-0.121027	-0.915035	-0.792637
glycerophospholipids	PC ae C42:2	-0.354704	-0.210794	-0.168468	0.365358	-0.283923	-0.150011	0.171948	0.240787	-0.115801	0.672745	-0.179799	2.408e-17	-0.0744128	-0.0289503	2.27029e-17	0.190281	-0.187946	0.0914301	0.472029	0.593659	0.0448497	0.157119	-0.733092	-0.632733	0.0540362	-0.2174	0.0786049	-0.48248	0.152739	-0.426405	-0.101554	-0.248055	0.128651	0.319452	-0.240869	-0.156622	-0.322192	-0.224248	-0.18919	0.636908	-0.483758	-0.193724	-0.192081	#DIV/0!	#DIV/0!	-0.135983	-0.912157	-0.83387
glycerophospholipids	PC ae C42:3	-0.52645	-0.341585	-0.315393	0.177752	-0.453615	-0.301316	-0.00114598	0.066424	-0.171001	0.57313	-0.2621	-0.0150697	-0.063998	0.0707023	-0.202462	0.181919	-0.241064	0.0454368	0.2491	0.565049	0.110381	0.0545332	-0.725734	-0.812348	0.00409199	-0.134832	-0.0350773	-0.468653	0.0150364	-0.587421	-0.215504	-0.345377	0.245745	0.352774	-0.274538	-0.394064	-0.467161	-0.300575	-0.330166	0.427502	-0.599202	-0.320882	-0.321692	#DIV/0!	#DIV/0!	-0.341756	-0.914555	-0.892007
glycerophospholipids	PC ae C42:4	-0.33187	-0.167829	-0.151994	0.376992	-0.284268	-0.109472	0.222222	0.19803	-0.166667	0.645497	-0.241523	0	-0.152998	-0.166667	0	0.0912871	-0.180334	2.43822e-17	0.509525	0.471405	-0.0430331	0.100504	-0.724677	-0.587522	-0.0518476	-0.350438	0.116364	-0.462938	0.117242	-0.39962	-0.106299	-0.281283	0.113363	0.166667	-0.347853	-0.13525	-0.381881	-0.258199	-0.148522	0.611111	-0.479662	-0.232511	-0.167591	#DIV/0!	#DIV/0!	-0.108456	-0.907578	-0.766674
glycerophospholipids	PC ae C42:5	-0.222388	-0.485276	-0.0726039	-0.193829	-0.0900897	0.146372	0.26723	0.107327	-0.336822	0.109104	-0.417104	-0.491117	-0.537441	-0.786938	-0.436571	-0.402512	-0.480401	-0.786925	-0.0915301	-0.335602	-0.407954	-0.598255	-0.142575	-0.213086	-0.771564	-0.830539	-0.19882	-0.685645	-0.471722	-0.605702	-0.782149	-0.345842	0.60038	-0.393416	-0.826542	-0.273332	-0.449021	-0.521802	-0.465692	-0.0939018	-0.772937	-0.683511	-0.628233	#DIV/0!	#DIV/0!	-0.635082	-0.667532	-0.46772
glycerophospholipids	PC ae C44:3	-0.720653	-0.524157	-0.361228	-0.131234	-0.601538	-0.372951	-0.20275	-0.2017	-0.199024	0.199506	-0.305379	2.27215e-17	-0.0322414	0.251707	-0.417297	0.24367	-0.281849	5.48064e-17	-0.310189	0.389081	0.244848	-0.151785	-0.488548	-0.907208	-0.0619136	0.0861566	-0.137594	-0.375214	-0.119415	-0.725164	-0.375209	-0.431645	0.506984	0.410967	-0.175696	-0.760042	-0.456022	-0.435286	-0.615534	-0.0897561	-0.651103	-0.341114	-0.432846	#DIV/0!	#DIV/0!	-0.632496	-0.638308	-0.793148
glycerophospholipids	PC ae C44:4	-0.321056	-0.388571	0.00440733	0.381352	-0.185463	0.050789	0.318231	0.269883	-0.26097	0.539057	-0.308148	-0.132879	-0.276833	-0.193311	0.03132	0.105881	-0.37388	0.0133549	0.31519	0.475003	-0.119791	-0.0466284	-0.61707	-0.595865	-0.123279	-0.345493	0.113972	-0.669118	0.18358	-0.45578	-0.231173	-0.220846	0.315568	0.237639	-0.375605	-0.23008	-0.265759	-0.404293	-0.393341	0.57349	-0.637073	-0.249684	-0.2286	#DIV/0!	#DIV/0!	-0.250273	-0.966181	-0.880663
glycerophospholipids	PC ae C44:5	-0.300512	-0.11567	0.183367	0.664462	-0.208588	0.202932	0.526632	0.198844	-0.257464	0.518521	-0.319801	0.151695	-0.302526	-0.283211	0.309875	0.169223	-0.167146	0.111803	0.472264	0.382315	-0.132954	0.0621027	-0.683515	-0.509321	-0.0961121	-0.433082	0.453389	-0.468377	0.425618	-0.238112	0.0410522	-0.280768	0.186797	0.0941076	-0.316566	-0.153218	-0.185405	-0.438748	-0.244731	0.617914	-0.403057	0.0219161	0.107581	#DIV/0!	#DIV/0!	0.0557454	-0.823234	-0.69346
glycerophospholipids	PC ae C44:6	-0.0602025	-0.255128	0.425528	0.700786	0.138378	0.428789	0.635693	0.51796	-0.164684	0.48024	-0.140382	-0.0443928	-0.275677	-0.19859	0.470857	0.27591	-0.30659	0.240929	0.388292	0.513747	-0.147574	0.0788625	-0.458027	-0.272589	0.0331494	-0.274979	0.391158	-0.666484	0.569016	-0.135493	-0.00772312	-0.00503053	0.259611	0.321351	-0.1242	0.0314451	0.199768	-0.36018	-0.348184	0.739464	-0.393796	0.150663	0.0815562	#DIV/0!	#DIV/0!	0.0583107	-0.757044	-0.725064
metabolite	Anserine	-0.142117	0.495863	-0.475869	0.222938	-0.208424	-0.527855	-0.171064	0.433543	0.643156	0.930608	0.593011	0.33438	0.706078	0.429428	0.0261134	0.540401	0.531367	0.226648	0.859424	0.7793	0.628293	0.834468	-0.699859	-0.198835	0.672708	0.250371	-0.075852	0.176509	0.0386343	-0.122161	0.246673	-0.128139	-0.444826	0.58945	0.450984	0.407351	-0.0272682	0.547034	0.561698	0.689614	0.282591	0.224635	-0.070927	#DIV/0!	#DIV/0!	0.332204	-0.286911	-0.326336
metabolite	N-Acetyl-Aspartic Acid	0.0432485	-0.187686	-0.260146	0.169845	-0.0377326	-0.292792	-0.184057	0.115231	-0.205678	0.480917	-0.178314	-0.195487	-0.0305553	0.216918	-0.0135631	-0.123188	-0.267619	0.343502	0.493935	0.586469	-0.137898	0.202585	-0.41518	-0.391688	0.223574	0.0964234	-0.187089	-0.257048	0.0876006	-0.0577464	0.160146	0.182867	-0.315714	0.233947	-0.161684	0.104338	-0.322936	0.14239	0.122673	0.701662	-0.265199	-0.299013	-0.057523	#DIV/0!	#DIV/0!	0.0529364	-0.677595	-0.518919
sphingolipids	SM (OH) C14:1	-0.269986	-0.43941	-0.0564421	0.306142	-0.161467	-0.031083	0.184438	0.229319	-0.289908	0.504634	-0.316268	-0.194055	-0.247293	-0.067591	-0.0105552	0.058877	-0.424704	0.105767	0.282153	0.533796	-0.130784	-0.0348661	-0.563427	-0.610139	-0.0547198	-0.214034	0.0118136	-0.642397	0.159827	-0.417852	-0.190355	-0.122214	0.235963	0.285584	-0.3409	-0.222926	-0.28735	-0.325489	-0.366717	0.58796	-0.630867	-0.301396	-0.236331	#DIV/0!	#DIV/0!	-0.259234	-0.950994	-0.871731
sphingolipids	SM (OH) C16:1	-0.434842	-0.329926	-0.261814	0.232861	-0.381933	-0.26308	0.00759238	0.0707028	-0.212966	0.553111	-0.281387	-0.028704	-0.09085	0.0939558	-0.121781	0.140662	-0.266012	0.138473	0.29362	0.586858	0.0469013	0.0755433	-0.689413	-0.764372	0.0428681	-0.0987771	-0.011176	-0.452355	0.0881245	-0.481848	-0.121846	-0.25127	0.158773	0.338457	-0.260217	-0.327008	-0.430559	-0.262	-0.280951	0.503185	-0.554541	-0.291919	-0.234576	#DIV/0!	#DIV/0!	-0.255696	-0.900726	-0.853702
sphingolipids	SM (OH) C22:1	-0.169895	-0.615677	0.178456	0.340948	-0.0198093	0.152571	0.214367	0.163088	-0.447676	0.222455	-0.416176	-0.2516	-0.367538	0.0549037	0.136852	0.050891	-0.596344	0.326783	0.00286921	0.513655	-0.237722	-0.1579	-0.32567	-0.561711	-0.0289042	-0.0266405	0.0763382	-0.684003	0.356512	-0.271726	-0.106398	0.0657945	0.304501	0.341655	-0.253526	-0.315309	-0.0967693	-0.418739	-0.557009	0.498356	-0.635988	-0.200573	-0.0904652	#DIV/0!	#DIV/0!	-0.264385	-0.819607	-0.816142
sphingolipids	SM (OH) C22:2	-0.12922	-0.430987	0.0689413	0.379004	-0.0069659	0.0934166	0.272886	0.334548	-0.288291	0.49128	-0.281301	-0.246608	-0.281937	-0.106668	0.105873	0.0400022	-0.4575	0.151366	0.328384	0.534773	-0.202963	-0.0249179	-0.483802	-0.474216	-0.0352754	-0.222262	0.0442072	-0.684141	0.243021	-0.307602	-0.147402	-0.00623779	0.19792	0.278549	-0.313838	-0.0956591	-0.158534	-0.290302	-0.336832	0.675882	-0.5856	-0.240425	-0.173393	#DIV/0!	#DIV/0!	-0.175464	-0.920587	-0.826719
sphingolipids	SM (OH) C24:1	-0.267462	-0.0594045	-0.156704	0.443339	-0.230604	-0.162497	0.169529	0.292279	-0.0180875	0.736952	-0.0681492	0.0828872	0.0298873	0.0452187	0.105498	0.245692	-0.0675189	0.194933	0.614401	0.659952	0.0999415	0.308673	-0.747254	-0.540541	0.19131	-0.140716	0.123618	-0.36714	0.230935	-0.294907	0.0490283	-0.181748	-0.031331	0.356885	-0.115769	-0.00782828	-0.240373	-0.0868651	-0.0236402	0.741586	-0.318456	-0.0698404	-0.0767674	#DIV/0!	#DIV/0!	0.0370652	-0.826241	-0.743209
sphingolipids	SM C16:0	0.136551	-0.722961	0.0619727	-0.172784	0.198278	-0.0309166	-0.318826	-0.074647	-0.44053	-0.277521	-0.312979	-0.480988	-0.213086	0.476106	-0.0654058	-0.161135	-0.675398	0.506188	-0.460235	0.363062	-0.247814	-0.248761	0.274988	-0.274705	0.134374	0.520431	-0.342549	-0.382755	0.139061	-0.00504137	-0.0280806	0.479538	0.0874094	0.367448	0.00210639	-0.265764	0.0323742	-0.077784	-0.454477	0.111688	-0.404756	-0.282234	-0.105636	#DIV/0!	#DIV/0!	-0.323905	-0.261772	-0.366887
sphingolipids	SM C16:1	-0.0827071	-0.507046	0.0189678	0.271802	0.0478906	0.0293096	0.153395	0.370015	-0.251854	0.471017	-0.220298	-0.337924	-0.213702	0.026093	0.0441136	0.0509531	-0.508803	0.206911	0.257423	0.611274	-0.16345	-0.0109459	-0.406134	-0.459012	0.0451737	-0.0763324	-0.0921448	-0.703436	0.19672	-0.315538	-0.178358	0.0904306	0.18427	0.390965	-0.235652	-0.0797881	-0.114374	-0.205631	-0.351818	0.669342	-0.595245	-0.27737	-0.247537	#DIV/0!	#DIV/0!	-0.234735	-0.891723	-0.843467
sphingolipids	SM C18:0	0.484549	-0.493999	-0.0777146	-0.478304	0.39063	-0.169489	-0.625861	-0.206546	-0.344329	-0.497218	-0.170987	-0.576414	-0.0852895	0.530964	-0.175539	-0.45442	-0.531347	0.453201	-0.45071	0.0960266	-0.327647	-0.215246	0.63615	0.13426	0.180527	0.657682	-0.588722	-0.0104648	-0.112235	0.315088	0.114183	0.730545	-0.294844	0.113258	0.0767775	0.0423552	0.0374074	0.311552	-0.0398984	-0.0603565	-0.0575145	-0.344115	-0.0415336	#DIV/0!	#DIV/0!	-0.141157	0.187946	0.162707
sphingolipids	SM C18:1	0.149158	-0.501488	-0.187073	-0.0564854	0.113517	-0.261307	-0.373142	0.0412588	-0.331811	0.155407	-0.234829	-0.42434	-0.0814622	0.451418	-0.0875156	-0.18808	-0.527051	0.501111	0.0694613	0.585201	-0.204221	0.0209396	-0.0727974	-0.357624	0.258054	0.405626	-0.388504	-0.336344	0.0766736	-0.0185021	0.0898184	0.428763	-0.21152	0.368132	-0.0663387	-0.028179	-0.185649	0.134487	-0.11117	0.505434	-0.353783	-0.370141	-0.124434	#DIV/0!	#DIV/0!	-0.140109	-0.531346	-0.490319
sphingolipids	SM C20:2	-0.387122	0.263364	0.234632	0.506661	-0.447847	0.284858	0.535583	-0.449837	-0.390807	-0.0756794	-0.538016	0.514884	-0.471763	-0.630176	0.253272	-0.123081	0.169142	-0.22949	0.149344	-0.466328	-0.259833	-0.217991	-0.392677	-0.279986	-0.504534	-0.708736	0.742394	0.131514	0.250859	-0.00976088	0.176036	-0.570776	0.151074	-0.642136	-0.494252	-0.354141	-0.380567	-0.605435	-0.084163	-0.140039	-0.0531333	0.117415	0.426121	#DIV/0!	#DIV/0!	0.198016	-0.162702	0.0596164
sphingolipids	SM C24:0	-0.419509	-0.456825	-0.142072	0.226901	-0.291408	-0.178723	0.0176414	0.150373	-0.177181	0.460746	-0.209599	-0.0662811	-0.0487948	0.253115	-0.0585848	0.284206	-0.338916	0.272289	0.103175	0.684597	0.120905	0.0686854	-0.571721	-0.747403	0.14567	0.0931364	-0.0206175	-0.52884	0.198086	-0.479378	-0.145292	-0.154443	0.274889	0.542889	-0.0911017	-0.379997	-0.223699	-0.28429	-0.4436	0.459826	-0.56917	-0.182616	-0.239461	#DIV/0!	#DIV/0!	-0.319614	-0.82671	-0.903493
sphingolipids	SM C24:1	-0.165453	-0.717842	0.214699	0.111749	0.0246419	0.143675	0.0425317	0.0616298	-0.381795	-0.0880607	-0.31851	-0.271341	-0.259166	0.301268	0.0644673	0.143736	-0.605048	0.407098	-0.414169	0.43979	-0.107141	-0.231659	-0.0243208	-0.478571	0.0545226	0.286847	-0.0328519	-0.574674	0.322223	-0.242867	-0.148339	0.160627	0.413957	0.478069	-0.0207146	-0.447956	0.0911705	-0.386	-0.700722	0.159792	-0.552141	-0.109877	-0.116461	#DIV/0!	#DIV/0!	-0.390288	-0.480369	-0.650863
sphingolipids	SM C26:0	0.0592783	-0.195273	0.589435	0.752926	0.233683	0.629274	0.795482	0.444962	-0.292286	0.311305	-0.264726	-0.0597956	-0.476257	-0.474964	0.558121	0.0800458	-0.326137	0.108174	0.372317	0.219595	-0.367906	-0.0771115	-0.320765	-0.0901552	-0.181852	-0.504824	0.515842	-0.63343	0.578276	0.00312865	0.0116511	0.00474317	0.256793	0.00881897	-0.293087	0.0889465	0.203305	-0.452807	-0.314729	0.645464	-0.348646	0.14859	0.200876	#DIV/0!	#DIV/0!	0.142542	-0.651351	-0.520055
sphingolipids	SM C26:1	-0.408688	-0.464043	-0.498571	-0.153616	-0.335013	-0.470182	-0.273498	0.151697	-0.0589256	0.547723	-0.113855	-0.270031	0.0721237	0.21606	-0.445528	0.107583	-0.324101	-0.0271391	0.13344	0.604167	0.162288	0.0355335	-0.539948	-0.706656	0.0672133	0.0412996	-0.406838	-0.50361	-0.248708	-0.651489	-0.38835	-0.188697	0.220885	0.466663	-0.208879	-0.308162	-0.450051	-0.0912871	-0.29756	0.353553	-0.632124	-0.504841	-0.584502	#DIV/0!	#DIV/0!	-0.51417	-0.842528	-0.866608
sugars	H1	0.240584	0.310642	0.666543	0.653793	0.163345	0.522335	0.406082	-0.288352	-0.288533	-0.428135	-0.224756	0.483971	-0.244449	0.0423709	0.802012	0.040743	0.145683	0.615147	0.000725005	-0.16621	-0.243806	0.0772239	0.183283	0.218324	0.134884	0.131475	0.767956	0.383609	0.804468	0.727518	0.778398	0.21892	-0.293364	-0.235071	0.220148	0.0632728	0.372216	-0.149957	0.107944	0.0591559	0.487175	0.660472	0.958638	#DIV/0!	#DIV/0!	0.686797	0.434859	0.464654
Postexercise Control (SC)		acylcarnitines	acylcarnitines	acylcarnitines	acylcarnitines	acylcarnitines	acylcarnitines	acylcarnitines	acylcarnitines	acylcarnitines	acylcarnitines	acylcarnitines	acylcarnitines	acylcarnitines	acylcarnitines	acylcarnitines	acylcarnitines	acylcarnitines	acylcarnitines	acylcarnitines	acylcarnitines	acylcarnitines	acylcarnitines	acylcarnitines	acylcarnitines	acylcarnitines	acylcarnitines	acylcarnitines	acylcarnitines	acylcarnitines	acylcarnitines	acylcarnitines	acylcarnitines	acylcarnitines	acylcarnitines	acylcarnitines	acylcarnitines	acylcarnitines	acylcarnitines	acylcarnitines	acylcarnitines	aminoacids	aminoacids	aminoacids	aminoacids	aminoacids	aminoacids	aminoacids	aminoacids
	Pearson	C0	C10	C10:1	C10:2	C12	C12:1	C12-DC	C14	C14:1	C14:1-OH	C14:2	C14:2-OH	C16	C16:1	C16:1-OH	C16:2	C16:2-OH	C16-OH	C18	C18:1	C18:1-OH	C18:2	C2	C3	C3:1	C3-DC (C4-OH)	C3-OH	C4	C4:1	C5	C5:1	C5:1-DC	C5-DC (C6-OH)	C5-M-DC	C5-OH (C3-DC-M)	C6 (C4:1-DC)	C6:1	C7-DC	C8	C9	Ala	Arg	Asn	Asp	Cit	Gln	Glu	Gly
[truncated: 141 more columns]
