# Supplementary material for: Exercise modifies glutamate and other metabolic biomarkers in cerebrospinal fluid from Gulf War Illness and Myalgic encephalomyelitis / Chronic Fatigue Syndrome
Source: PLoS One. 2021 Jan 13;16(1):e0244116. doi: 10.1371/journal.pone.0244116 (PMC7806361; doi:10.1371/journal.pone.0244116)
Supplement: S5 Table — (XLSX) [file pone.0244116.s006.xlsx]

## Sheet: START
Postexercise GWI START (START)		acylcarnitines	acylcarnitines	acylcarnitines	acylcarnitines	acylcarnitines	acylcarnitines	acylcarnitines	acylcarnitines	acylcarnitines	acylcarnitines	acylcarnitines	acylcarnitines	acylcarnitines	acylcarnitines	acylcarnitines	acylcarnitines	acylcarnitines	acylcarnitines	acylcarnitines	acylcarnitines	acylcarnitines	acylcarnitines	acylcarnitines	acylcarnitines	acylcarnitines	acylcarnitines	acylcarnitines	acylcarnitines	acylcarnitines	acylcarnitines	acylcarnitines	acylcarnitines	acylcarnitines	acylcarnitines	acylcarnitines	acylcarnitines	acylcarnitines	acylcarnitines	acylcarnitines	acylcarnitines	aminoacids	aminoacids	aminoacids	aminoacids	aminoacids	aminoacids	aminoacids	aminoacids
	Pearson	C0	C10	C10:1	C10:2	C12	C12:1	C12-DC	C14	C14:1	C14:1-OH	C14:2	C14:2-OH	C16	C16:1	C16:1-OH	C16:2	C16:2-OH	C16-OH	C18	C18:1	C18:1-OH	C18:2	C2	C3	C3:1	C3-DC (C4-OH)	C3-OH	C4	C4:1	C5	C5:1	C5:1-DC	C5-DC (C6-OH)	C5-M-DC	C5-OH (C3-DC-M)	C6 (C4:1-DC)	C6:1	C7-DC	C8	C9	Ala	Arg	Asn	Asp	Cit	Gln	Glu	Gly
acylcarnitines	C0	1	-0.15535	0.509879	-0.316494	0.211815	0.411378	-0.610625	-0.243139	0.0753122	-0.366789	0.176468	0.0913563	0.231631	0.247473	-0.100416	0.653029	-0.147198	0.472069	-0.0732543	0.452191	-0.602498	0.116004	0.868021	0.527041	0.278729	0.38044	-0.834238	0.792775	0.0966557	0.62154	0.636997	-0.26206	-0.0733191	-0.744531	0.50058	-0.0404708	0.162438	-0.362857	-0.129952	0.0124476	0.655428	0.631717	0.577623	#DIV/0!	#DIV/0!	0.782024	0.107014	0.610477
acylcarnitines	C10	-0.15535	1	-0.261796	0.425015	0.303027	-0.223289	0.682928	0.168468	0.28691	-0.143315	-0.0300557	0.730436	-0.271626	0.34564	-0.605698	0.438262	0.199083	-0.0506695	0.0757554	-0.103299	0.159394	0.160701	-0.138725	0.199801	0.0478183	0.438497	0.27684	0.145844	-0.679064	0.37658	0.35062	0.228484	0.386047	0.708273	0.277227	0.40543	-0.621637	0.608627	0.69843	-0.358287	0.427939	0.0453337	0.0497896	#DIV/0!	#DIV/0!	-0.0655661	0.498964	0.437686
acylcarnitines	C10:1	0.509879	-0.614502	1	0.197691	0.14626	0.894957	-0.258784	-0.352545	0.255355	0.0387442	0.368349	-0.468073	0.407462	0.398443	0.380479	0.397862	-0.559368	-0.0182642	-0.0364088	0.711602	-0.75585	0.0353992	0.516356	0.694086	0.0842671	-0.404218	-0.610293	0.415795	0.14637	0.11641	0.594284	-0.171307	0.372313	-0.650884	-0.360454	0.224585	0.0932045	-0.456825	-0.335673	0.413271	-0.147668	-0.117953	-0.297563	#DIV/0!	#DIV/0!	-0.0273531	-0.122403	-0.206428
acylcarnitines	C10:2	-0.316494	0.425015	0.197691	1	-0.798114	-0.117926	-0.270923	-0.170239	-0.743772	-0.793386	-0.554257	-0.0410397	-0.391541	-0.639806	-0.297263	-0.147521	0.647802	-0.302341	-0.546058	-0.37354	-0.4689	-0.485201	0.0774962	-0.547103	-0.530669	-0.0551601	-0.272009	-0.0610402	-0.118817	0.122859	-0.559831	-0.933931	-0.729245	-0.427498	0.463028	-0.847897	0.25153	-0.850815	-0.709876	-0.118033	0.17702	0.650804	0.557859	#DIV/0!	#DIV/0!	0.526476	0.269278	0.186231
acylcarnitines	C12	0.211815	0.303027	0.14626	-0.138883	1	0.150758	-0.243628	0.0670854	0.629644	0.662004	0.708531	-0.0930772	0.676516	0.76598	0.345289	0.372309	-0.731786	0.742515	0.663663	0.526524	0.3656	0.691122	0.284127	0.561461	0.863222	0.242742	-0.162311	0.32368	0.369724	0.00506899	0.679113	0.727877	0.678861	0.0154	-0.132371	0.705814	0.223422	0.732468	0.615575	0.216863	0.0989411	-0.348667	-0.217428	#DIV/0!	#DIV/0!	-0.104761	-0.397559	0.0696845
acylcarnitines	C12:1	0.411378	-0.223289	0.894957	-0.0730284	0.150758	1	-0.268169	0.0719354	0.0043559	0.0587473	0.0985628	-0.399225	0.158581	0.160165	0.33976	0.15969	-0.60892	-0.136738	-0.302772	0.423442	-0.705656	-0.270817	0.540186	0.667431	-0.0958299	-0.20725	-0.69095	0.531913	0.207505	0.274309	0.540408	0.0549471	0.333375	-0.605588	-0.405256	0.456445	0.331049	-0.35729	-0.497842	0.0440605	-0.132485	-0.110061	-0.33298	#DIV/0!	#DIV/0!	-0.0447423	0.0444535	-0.163588
acylcarnitines	C12-DC	-0.610625	0.682928	-0.258784	0.761329	-0.243628	-0.268169	1	0.110674	-0.0492212	-0.120214	-0.289147	0.33834	-0.43699	0.0642548	-0.539541	0.0867539	0.457442	-0.650698	-0.137211	-0.337393	0.115481	-0.107362	-0.700141	-0.298941	-0.414594	-0.201064	0.542874	-0.478374	-0.815323	-0.137486	-0.253191	0.0135685	0.316371	0.846174	-0.00840346	-0.0328932	-0.653128	0.214183	0.302777	-0.147874	-0.162767	-0.279598	-0.34509	#DIV/0!	#DIV/0!	-0.528642	0.511892	-0.138146
acylcarnitines	C14	-0.243139	0.168468	-0.352545	-0.499251	0.0670854	0.0719354	0.110674	1	-0.633054	0.123738	-0.609824	0.126131	-0.511682	-0.389249	-0.247717	-0.378394	0.0132221	-0.262487	-0.523256	-0.713506	0.247717	-0.543434	-0.140851	-0.261486	-0.330289	0.403423	-0.176724	0.0944412	-0.01066	0.235839	-0.217962	0.631273	0.0799949	0.264971	0.083303	0.374698	0.53672	0.291937	-0.251259	-0.77336	0.0289105	-0.052421	-0.115911	#DIV/0!	#DIV/0!	-0.111457	0.458671	0.0942167
acylcarnitines	C14:1	0.0753122	0.28691	0.255355	0.365968	0.629644	0.0043559	-0.0492212	-0.633054	1	0.374634	0.903525	0	0.710047	0.74639	0.416667	0.381881	-0.520416	0.59604	0.841625	0.810093	0.166667	0.805161	0.194548	0.63225	0.75	-0.0939558	0.273303	0.10802	0.193649	-0.159446	0.62325	0.0716728	0.403661	0.0382931	-0.324513	0.40303	-0.416667	0.471405	0.730297	0.608781	-0.00570853	-0.294147	-0.160744	#DIV/0!	#DIV/0!	-0.136715	-0.591817	-0.0639097
acylcarnitines	C14:1-OH	-0.366789	-0.143315	0.0387442	-0.0348343	0.662004	0.0587473	-0.120214	0.123738	0.374634	1	0.59604	-0.643796	0.689202	0.485662	0.702439	-0.214599	-0.719874	0.353553	0.639877	0.303488	0.608781	0.53115	-0.295618	0.0602455	0.608781	-0.38015	0.188194	-0.355285	0.580381	-0.677849	0.0412043	0.778681	0.635146	0.139873	-0.613223	0.444578	0.444878	0.562926	0.273594	0.473684	-0.645861	-0.865725	-0.729903	#DIV/0!	#DIV/0!	-0.677767	-0.677316	-0.653973
acylcarnitines	C14:2	0.176468	-0.0300557	0.368349	0.220847	0.708531	0.0985628	-0.289147	-0.609824	0.903525	0.59604	1	-0.360041	0.9433	0.814815	0.628539	0.360041	-0.679366	0.702439	0.910182	0.891056	0.196419	0.891133	0.200296	0.545553	0.883883	-0.265747	0.0743985	0.0329489	0.441221	-0.359477	0.553041	0.202721	0.494748	-0.176003	-0.368572	0.302577	-0.0785674	0.361111	0.559431	0.794719	-0.182193	-0.42696	-0.275962	#DIV/0!	#DIV/0!	-0.187528	-0.773023	-0.246346
acylcarnitines	C14:2-OH	0.0913563	0.730436	-0.468073	0.0163884	-0.0930772	-0.399225	0.33834	0.126131	0	-0.643796	-0.360041	1	-0.591608	-0.180021	-0.763763	0.25	0.55035	0	-0.226871	-0.353553	0	-0.160422	0.151815	0.0503884	-0.190941	0.775007	0.176399	0.363977	-0.591608	0.698903	0.168005	-0.218964	-0.31711	0.403606	0.616417	0.0684043	-0.572822	0.270031	0.41833	-0.643796	0.795451	0.649732	0.659999	#DIV/0!	#DIV/0!	0.511903	0.597514	0.818491
acylcarnitines	C16	0.231631	-0.271626	0.407462	0.0794107	0.676516	0.158581	-0.43699	-0.511682	0.710047	0.689202	0.9433	-0.591608	1	0.760726	0.710047	0.295804	-0.7132	0.692535	0.843661	0.83666	0.193649	0.840606	0.178424	0.406696	0.871421	-0.363889	-0.0894507	-0.0295312	0.575	-0.467175	0.425971	0.277587	0.500279	-0.318863	-0.354258	0.184999	0.193649	0.228218	0.353553	0.834298	-0.294951	-0.473721	-0.328941	#DIV/0!	#DIV/0!	-0.202241	-0.811786	-0.355283
acylcarnitines	C16:1	0.247473	0.34564	0.398443	0.443942	0.76598	0.160165	0.0642548	-0.389249	0.74639	0.485662	0.814815	-0.180021	0.760726	1	0.196419	0.720082	-0.509525	0.499512	0.723478	0.763763	0.0785674	0.841625	0.101982	0.515748	0.766032	-0.168306	-0.0998029	0.092856	-0.0152145	-0.166667	0.656736	0.349131	0.818237	0.0622778	-0.0863963	0.33776	-0.196419	0.416667	0.645497	0.59604	-0.00897009	-0.397033	-0.318418	#DIV/0!	#DIV/0!	-0.228398	-0.3079	-0.0665618
acylcarnitines	C16:1-OH	-0.100416	-0.605698	0.380479	-0.201461	0.345289	0.33976	-0.539541	-0.247717	0.416667	0.702439	0.628539	-0.763763	0.710047	0.196419	1	-0.381881	-0.800641	0.364246	0.495074	0.540062	0.166667	0.315063	0.119841	0.305129	0.458333	-0.48857	0.0307948	-0.114374	0.871421	-0.547661	0.109985	0.238909	0.161464	-0.430797	-0.79531	0.298541	0.458333	0.0589256	-0.121716	0.608781	-0.633224	-0.579829	-0.507883	#DIV/0!	#DIV/0!	-0.370131	-0.896957	-0.664037
acylcarnitines	C16:2	0.653029	0.438262	0.397862	0.387858	0.372309	0.15969	0.0867539	-0.378394	0.381881	-0.214599	0.360041	0.25	0.295804	0.720082	-0.381881	1	0	0.303488	0.226871	0.53033	-0.381881	0.481267	0.370876	0.453496	0.381881	0.172224	-0.423358	0.422214	-0.443706	0.38122	0.672022	-0.109482	0.449239	-0.0965146	0.500839	1.01396e-16	-0.381881	5.71813e-17	0.41833	0.214599	0.53676	0.270144	0.246411	#DIV/0!	#DIV/0!	0.331591	0.260623	0.485142
acylcarnitines	C16:2-OH	-0.147198	0.199083	-0.559368	0.206729	-0.731786	-0.60892	0.457442	0.0132221	-0.520416	-0.719874	-0.679366	0.55035	-0.7132	-0.509525	-0.800641	0	1	-0.477214	-0.451869	-0.648593	-0.040032	-0.36997	-0.376073	-0.678755	-0.600481	0.18054	0.277375	-0.293032	-0.697695	0.166511	-0.581188	-0.539411	-0.542955	0.383544	0.651835	-0.724242	-0.460368	-0.311376	-0.0730882	-0.382433	0.333036	0.530651	0.512693	#DIV/0!	#DIV/0!	0.289614	0.621282	0.370037
acylcarnitines	C16-OH	0.472069	-0.0506695	-0.0182642	-0.403579	0.742515	-0.136738	-0.650698	-0.262487	0.59604	0.353553	0.702439	0	0.692535	0.499512	0.364246	0.303488	-0.477214	1	0.708201	0.536497	0.331133	0.723339	0.505886	0.415077	0.910616	0.388276	-0.163664	0.382517	0.564288	0.0688666	0.524445	0.275305	0.0962392	-0.307366	0.150329	0.260982	0.215237	0.444878	0.519925	0.297729	0.346804	0.100905	0.314836	#DIV/0!	#DIV/0!	0.385973	-0.585053	0.309852
acylcarnitines	C18	-0.0732543	0.0757554	-0.0364088	0.226624	0.663663	-0.302772	-0.137211	-0.523256	0.841625	0.639877	0.910182	-0.226871	0.843661	0.723478	0.495074	0.226871	-0.451869	0.708201	1	0.641689	0.544581	0.956674	-0.0896889	0.225367	0.891133	-0.189781	0.372757	-0.228382	0.364308	-0.506572	0.283144	0.283866	0.407678	0.133085	-0.245732	0.168492	-0.148522	0.560112	0.741179	0.723339	-0.190545	-0.457617	-0.220228	#DIV/0!	#DIV/0!	-0.252577	-0.767583	-0.234213
acylcarnitines	C18:1	0.452191	-0.103299	0.711602	0.27812	0.526524	0.423442	-0.337393	-0.713506	0.810093	0.303488	0.891056	-0.353553	0.83666	0.763763	0.540062	0.53033	-0.648593	0.536497	0.641689	1	-0.270031	0.680614	0.454613	0.739322	0.675077	-0.304451	-0.224519	0.27796	0.313748	-0.112318	0.712786	-0.0774154	0.429775	-0.452906	-0.316008	0.241846	-0.135015	1.07668e-17	0.295804	0.758721	-0.0630294	-0.213552	-0.181627	#DIV/0!	#DIV/0!	-0.00864405	-0.57483	-0.141428
acylcarnitines	C18:1-OH	-0.602498	0.159394	-0.75585	-0.132321	0.3656	-0.705656	0.115481	0.247717	0.166667	0.608781	0.196419	0	0.193649	0.0785674	0.166667	-0.381881	-0.040032	0.331133	0.544581	-0.270031	1	0.420084	-0.557184	-0.439826	0.416667	0.0939558	0.64284	-0.530568	0.258199	-0.519931	-0.366618	0.597273	0.121098	0.605031	-0.0992035	0.119416	0.125	0.766032	0.547723	0.0468293	-0.25033	-0.444395	-0.193045	#DIV/0!	#DIV/0!	-0.379134	-0.398054	-0.217059
acylcarnitines	C18:2	0.116004	0.160701	0.0353992	0.287945	0.691122	-0.270817	-0.107362	-0.543434	0.805161	0.53115	0.891133	-0.160422	0.840606	0.841625	0.315063	0.481267	-0.36997	0.723339	0.956674	0.680614	0.420084	1	-0.0169991	0.251741	0.910182	-0.126302	0.202131	-0.129459	0.203372	-0.381498	0.385026	0.250905	0.491758	0.102148	-0.0317851	0.0940591	-0.192539	0.495074	0.766965	0.708201	-0.0286879	-0.336919	-0.120765	#DIV/0!	#DIV/0!	-0.132794	-0.606219	-0.0793418
acylcarnitines	C2	0.868021	-0.138725	0.516356	-0.488115	0.284127	0.540186	-0.700141	-0.140851	0.194548	-0.295618	0.200296	0.151815	0.178424	0.101982	0.119841	0.370876	-0.376073	0.505886	-0.0896889	0.454613	-0.557184	-0.0169991	1	0.748233	0.258359	0.488879	-0.724964	0.938584	0.317667	0.709775	0.740178	-0.185619	-0.171028	-0.772291	0.203178	0.304713	0.208555	-0.208	-0.142077	-0.126818	0.605905	0.576224	0.513981	#DIV/0!	#DIV/0!	0.737781	-0.0276117	0.567866
acylcarnitines	C3	0.527041	0.199801	0.694086	-0.000157292	0.561461	0.667431	-0.298941	-0.261486	0.63225	0.0602455	0.545553	0.0503884	0.406696	0.515748	0.305129	0.453496	-0.678755	0.415077	0.225367	0.739322	-0.439826	0.251741	0.748233	1	0.41646	0.178521	-0.414584	0.745661	0.204413	0.447983	0.94572	0.0480734	0.343541	-0.429984	-0.248205	0.680493	-0.0838418	0.130233	0.201756	0.145207	0.272153	0.0491433	-0.0198936	#DIV/0!	#DIV/0!	0.196397	-0.176467	0.218296
acylcarnitines	C3:1	0.278729	0.0478183	0.0842671	-0.090598	0.863222	-0.0958299	-0.414594	-0.330289	0.75	0.608781	0.883883	-0.190941	0.871421	0.766032	0.458333	0.381881	-0.600481	0.910616	0.891133	0.675077	0.416667	0.910182	0.258359	0.41646	1	0.0939558	-0.0307948	0.147733	0.484123	-0.204506	0.531596	0.430037	0.444027	-0.118709	-0.0580088	0.328395	0.125	0.559793	0.654224	0.538537	0.0715681	-0.258172	-0.0440811	#DIV/0!	#DIV/0!	0.0223413	-0.668667	0.0257197
acylcarnitines	C3-DC (C4-OH)	0.38044	0.438497	-0.404218	-0.556698	0.242742	-0.20725	-0.201064	0.403423	-0.0939558	-0.38015	-0.265747	0.775007	-0.363889	-0.168306	-0.48857	0.172224	0.18054	0.388276	-0.189781	-0.304451	0.0939558	-0.126302	0.488879	0.178521	0.0939558	1	-0.225681	0.657661	-0.0946112	0.790988	0.322413	0.134681	-0.291274	0.0366981	0.635833	0.286106	0.0281867	0.358758	0.267601	-0.72862	0.866311	0.678553	0.728749	#DIV/0!	#DIV/0!	0.704542	0.394153	0.891153
acylcarnitines	C3-OH	-0.834238	0.27684	-0.610293	0.424604	-0.162311	-0.69095	0.542874	-0.176724	0.273303	0.188194	0.0743985	0.176399	-0.0894507	-0.0998029	0.0307948	-0.423358	0.277375	-0.163664	0.372757	-0.224519	0.64284	0.202131	-0.724964	-0.414584	-0.0307948	-0.225681	1	-0.714403	-0.150575	-0.537655	-0.482643	-0.0209679	-0.102553	0.740171	-0.29343	-0.103427	-0.515812	0.427338	0.475087	0.160073	-0.367632	-0.383865	-0.235892	#DIV/0!	#DIV/0!	-0.502086	-0.249941	-0.344828
acylcarnitines	C4	0.792775	0.145844	0.415795	-0.448749	0.32368	0.531913	-0.478374	0.0944412	0.10802	-0.355285	0.0329489	0.363977	-0.0295312	0.092856	-0.114374	0.422214	-0.293032	0.382517	-0.228382	0.27796	-0.530568	-0.129459	0.938584	0.745661	0.147733	0.657661	-0.714403	1	0.0984374	0.87297	0.779926	-0.0464525	-0.0646356	-0.55316	0.297824	0.455839	0.136613	-0.0539164	-0.0591649	-0.382065	0.721132	0.597179	0.502941	#DIV/0!	#DIV/0!	0.702988	0.238159	0.698205
acylcarnitines	C4:1	0.0966557	-0.679064	0.14637	-0.638517	0.369724	0.207505	-0.815323	-0.01066	0.193649	0.580381	0.441221	-0.591608	0.575	-0.0152145	0.871421	-0.443706	-0.697695	0.564288	0.364308	0.313748	0.258199	0.203372	0.317667	0.204413	0.484123	-0.0946112	-0.150575	0.0984374	1	-0.303395	0.0709952	0.305346	-0.0938024	-0.553191	-0.479941	0.260155	0.710047	0.0912871	-0.188562	0.308327	-0.328115	-0.261448	-0.14806	#DIV/0!	#DIV/0!	-0.0111065	-0.806727	-0.341297
acylcarnitines	C5	0.62154	0.37658	0.11641	-0.326362	0.00506899	0.274309	-0.137486	0.235839	-0.159446	-0.677849	-0.359477	0.698903	-0.467175	-0.166667	-0.547661	0.38122	0.166511	0.0688666	-0.506572	-0.112318	-0.519931	-0.381498	0.709775	0.447983	-0.204506	0.790988	-0.537655	0.87297	-0.303395	1	0.521526	-0.202721	-0.251851	-0.247678	0.556564	0.250837	-0.107453	-0.0980392	-0.063284	-0.68564	0.869237	0.793068	0.669192	#DIV/0!	#DIV/0!	0.754848	0.627349	0.87259
acylcarnitines	C5:1	0.636997	0.35062	0.594284	0.0136356	0.679113	0.540408	-0.253191	-0.217962	0.62325	0.0412043	0.553041	0.168005	0.425971	0.656736	0.109985	0.672022	-0.581188	0.524445	0.283144	0.712786	-0.366618	0.385026	0.740178	0.94572	0.531596	0.322413	-0.482643	0.779926	0.0709952	0.521526	1	0.136638	0.443968	-0.337777	0.00961642	0.630434	-0.109985	0.233314	0.361449	0.103011	0.450753	0.1322	0.0955444	#DIV/0!	#DIV/0!	0.293545	-0.0587694	0.397003
acylcarnitines	C5:1-DC	-0.26206	0.228484	-0.171307	-0.259053	0.727877	0.0549471	0.0135685	0.631273	0.0716728	0.778681	0.202721	-0.218964	0.277587	0.349131	0.238909	-0.109482	-0.539411	0.275305	0.283866	-0.0774154	0.597273	0.250905	-0.185619	0.0480734	0.430037	0.134681	-0.0209679	-0.0464525	0.305346	-0.202721	0.136638	1	0.648066	0.317822	-0.236685	0.650476	0.513655	0.743311	0.296607	-0.12083	-0.233668	-0.580598	-0.495211	#DIV/0!	#DIV/0!	-0.450456	-0.160395	-0.211303
acylcarnitines	C5-DC (C6-OH)	-0.0733191	0.386047	0.372313	0.433076	0.678861	0.333375	0.316371	0.0799949	0.403661	0.635146	0.494748	-0.31711	0.500279	0.818237	0.161464	0.449239	-0.542955	0.0962392	0.407678	0.429775	0.121098	0.491758	-0.171028	0.343541	0.444027	-0.291274	-0.102553	-0.0646356	-0.0938024	-0.251851	0.443968	0.648066	1	0.26525	-0.296466	0.513369	0.0201831	0.45669	0.39797	0.340257	-0.296283	-0.674487	-0.686228	#DIV/0!	#DIV/0!	-0.587131	-0.0806174	-0.322599
acylcarnitines	C5-M-DC	-0.744531	0.708273	-0.650884	0.475939	0.0154	-0.605588	0.846174	0.264971	0.0382931	0.139873	-0.176003	0.403606	-0.318863	0.0622778	-0.430797	-0.0965146	0.383544	-0.307366	0.133085	-0.452906	0.605031	0.102148	-0.772291	-0.429984	-0.118709	0.0366981	0.740171	-0.55316	-0.553191	-0.247678	-0.337777	0.317822	0.26525	1	0.0358891	0.0778523	-0.480578	0.611947	0.566298	-0.207657	-0.122769	-0.341949	-0.262115	#DIV/0!	#DIV/0!	-0.510567	0.27636	-0.0825874
acylcarnitines	C5-OH (C3-DC-M)	0.50058	0.277227	-0.360454	-0.164712	-0.132371	-0.405256	-0.00840346	0.083303	-0.324513	-0.613223	-0.368572	0.616417	-0.354258	-0.0863963	-0.79531	0.500839	0.651835	0.150329	-0.245732	-0.316008	-0.0992035	-0.0317851	0.203178	-0.248205	-0.0580088	0.635833	-0.29343	0.297824	-0.479941	0.556564	0.00961642	-0.236685	-0.296466	0.0358891	1	-0.434908	-0.158053	-0.105816	0.136914	-0.418579	0.814905	0.772703	0.803721	#DIV/0!	#DIV/0!	0.728103	0.581142	0.826706
acylcarnitines	C6 (C4:1-DC)	-0.0404708	0.40543	0.224585	-0.174241	0.705814	0.456445	-0.0328932	0.374698	0.40303	0.444578	0.302577	0.0684043	0.184999	0.33776	0.298541	1.01396e-16	-0.724242	0.260982	0.168492	0.241846	0.119416	0.0940591	0.304713	0.680493	0.328395	0.286106	-0.103427	0.455839	0.260155	0.250837	0.630434	0.650476	0.513369	0.0778523	-0.434908	1	0.171661	0.6333	0.294331	-0.209707	0.0128764	-0.330538	-0.352699	#DIV/0!	#DIV/0!	-0.225896	-0.110668	0.0099121
acylcarnitines	C6:1	0.162438	-0.621637	0.0932045	-0.770679	0.223422	0.331049	-0.653128	0.53672	-0.416667	0.444878	-0.0785674	-0.572822	0.193649	-0.196419	0.458333	-0.381881	-0.460368	0.215237	-0.148522	-0.135015	0.125	-0.192539	0.208555	-0.0838418	0.125	0.0281867	-0.515812	0.136613	0.710047	-0.107453	-0.109985	0.513655	0.0201831	-0.480578	-0.158053	0.171661	1	-0.0589256	-0.517294	-0.117073	-0.23701	-0.158712	-0.155804	#DIV/0!	#DIV/0!	0.0106705	-0.252235	-0.217968
acylcarnitines	C7-DC	-0.362857	0.608627	-0.456825	-0.0261307	0.732468	-0.35729	0.214183	0.291937	0.471405	0.562926	0.361111	0.270031	0.228218	0.416667	0.0589256	5.71813e-17	-0.311376	0.444878	0.560112	1.07668e-17	0.766032	0.495074	-0.208	0.130233	0.559793	0.358758	0.427338	-0.0539164	0.0912871	-0.0980392	0.233314	0.743311	0.45669	0.611947	-0.105816	0.6333	-0.0589256	1	0.796113	-0.0993399	0.046495	-0.387556	-0.205561	#DIV/0!	#DIV/0!	-0.29992	-0.206881	0.0611731
acylcarnitines	C8	-0.129952	0.69843	-0.335673	0.349534	0.615575	-0.497842	0.302777	-0.251259	0.730297	0.273594	0.559431	0.41833	0.353553	0.645497	-0.121716	0.41833	-0.0730882	0.519925	0.741179	0.295804	0.547723	0.766965	-0.142077	0.201756	0.654224	0.267601	0.475087	-0.0591649	-0.188562	-0.063284	0.361449	0.296607	0.39797	0.566298	0.136914	0.294331	-0.517294	0.796113	1	0.205196	0.251448	-0.165361	0.0341349	#DIV/0!	#DIV/0!	-0.0964334	-0.194851	0.232891
acylcarnitines	C9	0.0124476	-0.358287	0.413271	0.456865	0.216863	0.0440605	-0.147874	-0.77336	0.608781	0.473684	0.794719	-0.643796	0.834298	0.59604	0.608781	0.214599	-0.382433	0.297729	0.723339	0.758721	0.0468293	0.708201	-0.126818	0.145207	0.538537	-0.72862	0.160073	-0.382065	0.308327	-0.68564	0.103011	-0.12083	0.340257	-0.207657	-0.418579	-0.209707	-0.117073	-0.0993399	0.205196	1	-0.511009	-0.504213	-0.406914	#DIV/0!	#DIV/0!	-0.359777	-0.733276	-0.571852
aminoacids	Ala	0.655428	0.427939	-0.147668	-0.276272	0.0989411	-0.132485	-0.162767	0.0289105	-0.00570853	-0.645861	-0.182193	0.795451	-0.294951	-0.00897009	-0.633224	0.53676	0.333036	0.346804	-0.190545	-0.0630294	-0.25033	-0.0286879	0.605905	0.272153	0.0715681	0.866311	-0.367632	0.721132	-0.328115	0.869237	0.450753	-0.233668	-0.296283	-0.122769	0.814905	0.0128764	-0.23701	0.046495	0.251448	-0.511009	1	0.864491	0.869573	#DIV/0!	#DIV/0!	0.869697	0.489484	0.996716
aminoacids	Arg	0.631717	0.0453337	-0.117953	-0.357659	-0.348667	-0.110061	-0.279598	-0.052421	-0.294147	-0.865725	-0.42696	0.649732	-0.473721	-0.397033	-0.579829	0.270144	0.530651	0.100905	-0.457617	-0.213552	-0.444395	-0.336919	0.576224	0.0491433	-0.258172	0.678553	-0.383865	0.597179	-0.261448	0.793068	0.1322	-0.580598	-0.674487	-0.341949	0.772703	-0.330538	-0.158712	-0.387556	-0.165361	-0.504213	0.864491	1	0.953594	#DIV/0!	#DIV/0!	0.947946	0.489035	0.868405
aminoacids	Asn	0.577623	0.0497896	-0.297563	-0.406367	-0.217428	-0.33298	-0.34509	-0.115911	-0.160744	-0.729903	-0.275962	0.659999	-0.328941	-0.318418	-0.507883	0.246411	0.512693	0.314836	-0.220228	-0.181627	-0.193045	-0.120765	0.513981	-0.0198936	-0.0440811	0.728749	-0.235892	0.502941	-0.14806	0.669192	0.0955444	-0.495211	-0.686228	-0.262115	0.803721	-0.352699	-0.155804	-0.205561	0.0341349	-0.406914	0.869573	0.953594	1	#DIV/0!	#DIV/0!	0.949812	0.305444	0.872794
aminoacids	Asp	#DIV/0!	#DIV/0!	#DIV/0!	#DIV/0!	#DIV/0!	#DIV/0!	#DIV/0!	#DIV/0!	#DIV/0!	#DIV/0!	#DIV/0!	#DIV/0!	#DIV/0!	#DIV/0!	#DIV/0!	#DIV/0!	#DIV/0!	#DIV/0!	#DIV/0!	#DIV/0!	#DIV/0!	#DIV/0!	#DIV/0!	#DIV/0!	#DIV/0!	#DIV/0!	#DIV/0!	#DIV/0!	#DIV/0!	#DIV/0!	#DIV/0!	#DIV/0!	#DIV/0!	#DIV/0!	#DIV/0!	#DIV/0!	#DIV/0!	#DIV/0!	#DIV/0!	#DIV/0!	#DIV/0!	#DIV/0!	#DIV/0!	#DIV/0!	#DIV/0!	#DIV/0!	#DIV/0!	#DIV/0!
aminoacids	Cit	#DIV/0!	#DIV/0!	#DIV/0!	#DIV/0!	#DIV/0!	#DIV/0!	#DIV/0!	#DIV/0!	#DIV/0!	#DIV/0!	#DIV/0!	#DIV/0!	#DIV/0!	#DIV/0!	#DIV/0!	#DIV/0!	#DIV/0!	#DIV/0!	#DIV/0!	#DIV/0!	#DIV/0!	#DIV/0!	#DIV/0!	#DIV/0!	#DIV/0!	#DIV/0!	#DIV/0!	#DIV/0!	#DIV/0!	#DIV/0!	#DIV/0!	#DIV/0!	#DIV/0!	#DIV/0!	#DIV/0!	#DIV/0!	#DIV/0!	#DIV/0!	#DIV/0!	#DIV/0!	#DIV/0!	#DIV/0!	#DIV/0!	#DIV/0!	#DIV/0!	#DIV/0!	#DIV/0!	#DIV/0!
aminoacids	Gln	0.782024	-0.0655661	-0.0273531	-0.501395	-0.104761	-0.0447423	-0.528642	-0.111457	-0.136715	-0.677767	-0.187528	0.511903	-0.202241	-0.228398	-0.370131	0.331591	0.289614	0.385973	-0.252577	-0.00864405	-0.379134	-0.132794	0.737781	0.196397	0.0223413	0.704542	-0.502086	0.702988	-0.0111065	0.754848	0.293545	-0.450456	-0.587131	-0.510567	0.728103	-0.225896	0.0106705	-0.29992	-0.0964334	-0.359777	0.869697	0.947946	0.949812	#DIV/0!	#DIV/0!	1	0.260725	0.859969
aminoacids	Glu	0.107014	0.498964	-0.122403	0.119596	-0.397559	0.0444535	0.511892	0.458671	-0.591817	-0.677316	-0.773023	0.597514	-0.811786	-0.3079	-0.896957	0.260623	0.621282	-0.585053	-0.767583	-0.57483	-0.398054	-0.606219	-0.0276117	-0.176467	-0.668667	0.394153	-0.249941	0.238159	-0.806727	0.627349	-0.0587694	-0.160395	-0.0806174	0.27636	0.581142	-0.110668	-0.252235	-0.206881	-0.194851	-0.733276	0.489484	0.489035	0.305444	#DIV/0!	#DIV/0!	0.260725	1	0.525438
aminoacids	Gly	0.610477	0.863539	0.67433	0.934264	0.552851	0.604166	0.62844	0.0942167	-0.0639097	-0.653973	-0.246346	0.818491	-0.355283	-0.0665618	-0.664037	0.485142	0.370037	0.309852	-0.234213	-0.141428	-0.217059	-0.0793418	0.567866	0.218296	0.0257197	0.891153	-0.344828	0.698205	-0.341297	0.87259	0.397003	-0.211303	-0.322599	-0.0825874	0.826706	0.0099121	-0.217968	0.0611731	0.232891	-0.571852	0.996716	0.868405	0.872794	#DIV/0!	#DIV/0!	0.859969	0.525438	1
aminoacids	His	0.863539	0.08706	0.278326	-0.364828	-0.0363213	0.32614	-0.370257	0.0390549	-0.193565	-0.686324	-0.253507	0.471349	-0.26662	-0.0939199	-0.454351	0.512174	0.156792	0.180863	-0.448912	0.0524872	-0.651156	-0.271159	0.812164	0.408327	-0.104072	0.647045	-0.746457	0.867458	-0.187889	0.910161	0.508093	-0.340158	-0.289916	-0.528785	0.653928	-0.00667331	0.023487	-0.35449	-0.205534	-0.451026	0.851721	0.860624	0.745141	#DIV/0!	#DIV/0!	0.881651	0.505727	0.837402
aminoacids	Ile	0.67433	0.210792	0.363854	0.337264	-0.113981	0.0770926	-0.0327208	-0.664152	0.314435	-0.658005	0.17413	0.415315	0.042564	0.279813	-0.386748	0.759807	0.275428	0.161411	0.0221034	0.458746	-0.62162	0.20118	0.505469	0.407558	0.0702137	0.178764	-0.280503	0.457643	-0.430517	0.50347	0.494658	-0.695402	-0.150185	-0.3019	0.50115	-0.292893	-0.600918	-0.37938	0.179399	0.166404	0.631379	0.629808	0.577416	#DIV/0!	#DIV/0!	0.61494	0.239436	0.579749
aminoacids	Leu	0.934264	-0.285375	0.444909	-0.260032	-0.115405	0.301245	-0.57861	-0.385376	-0.0338744	-0.587148	0.0283885	0.131085	0.0728861	0.00887141	-0.155069	0.52089	0.0878728	0.3054	-0.196772	0.348811	-0.693296	-0.0344685	0.796249	0.36455	0.0602212	0.290432	-0.710562	0.67164	0.0271136	0.585012	0.422245	-0.57233	-0.359529	-0.773468	0.524171	-0.305544	0.0312397	-0.597224	-0.274871	0.0215739	0.628754	0.764226	0.695019	#DIV/0!	#DIV/0!	0.849155	0.134621	0.587729
aminoacids	Lys	0.552851	0.278676	-0.34174	-0.293659	0.0993327	-0.428411	-0.274693	-0.183887	0.137184	-0.528944	-0.00354028	0.72043	-0.11208	-0.00472037	-0.472634	0.419869	0.369431	0.542726	0.0901253	-0.00648944	0.00650873	0.20149	0.486888	0.113594	0.260599	0.786224	-0.124747	0.502203	-0.151249	0.61376	0.287227	-0.296119	-0.438237	-0.096099	0.789969	-0.170397	-0.265105	0.112581	0.391965	-0.284448	0.907569	0.811219	0.926813	#DIV/0!	#DIV/0!	0.860629	0.184168	0.900166
aminoacids	Met	0.604166	0.0585954	-0.0308472	-0.534221	-0.138041	0.077381	-0.425536	0.0459042	-0.1298	-0.703144	-0.301023	0.63307	-0.394088	-0.388968	-0.331386	0.118581	0.207311	0.235497	-0.395481	-0.109545	-0.40192	-0.354161	0.757704	0.328658	-0.147746	0.778312	-0.3914	0.787953	-0.00759727	0.870222	0.334363	-0.406944	-0.631572	-0.421592	0.510615	0.0477716	-0.0381887	-0.200977	-0.136397	-0.569223	0.828346	0.902187	0.855806	#DIV/0!	#DIV/0!	0.904586	0.323958	0.831256
aminoacids	Orn	0.62844	0.14183	-0.0971497	-0.296257	-0.200288	-0.136409	-0.296258	-0.203099	-0.0275625	-0.799659	-0.216398	0.710896	-0.334228	-0.256067	-0.478319	0.321915	0.410575	0.261399	-0.252864	-0.035567	-0.382216	-0.159128	0.64362	0.22261	-0.0825654	0.708859	-0.272131	0.648368	-0.202067	0.788999	0.290484	-0.578728	-0.6301	-0.315857	0.684347	-0.19897	-0.289162	-0.23836	0.0378528	-0.397773	0.894694	0.95943	0.952356	#DIV/0!	#DIV/0!	0.941265	0.337263	0.886626
aminoacids	Phe	0.690884	0.12069	0.197646	-0.146315	-0.180107	0.11727	-0.287723	-0.35545	0.116381	-0.788355	-0.0849381	0.600796	-0.229716	-0.134843	-0.349846	0.408027	0.245523	0.205875	-0.237828	0.193103	-0.597332	-0.145786	0.746031	0.453265	-0.0844817	0.543679	-0.346131	0.726867	-0.196046	0.792322	0.465127	-0.662085	-0.512803	-0.439207	0.495943	-0.0985826	-0.364218	-0.343058	-0.0153602	-0.25136	0.804121	0.874421	0.811067	#DIV/0!	#DIV/0!	0.861863	0.283953	0.777879
aminoacids	Pro	0.185444	0.82333	-0.192212	0.42662	0.428297	-0.349851	0.426983	-0.154717	0.423695	-0.119048	0.24867	0.599503	0.0804138	0.617498	-0.574774	0.769684	0.216106	0.294797	0.359518	0.1723	0.155299	0.539281	-0.01332	0.176933	0.388669	0.39872	0.104563	0.15381	-0.59297	0.286398	0.435183	0.120986	0.409653	0.487165	0.546738	0.105677	-0.586168	0.497738	0.814239	-0.0237148	0.559489	0.165612	0.25103	#DIV/0!	#DIV/0!	0.159113	0.311746	0.541684
aminoacids	Ser	0.386489	0.362688	-0.397464	-0.261033	-0.10379	-0.404034	-0.117708	-0.0902075	0.0370063	-0.690067	-0.218676	0.869417	-0.387986	-0.240543	-0.5577	0.236462	0.480987	0.299688	-0.125098	-0.184093	-0.0661943	-0.0645915	0.433887	0.0959902	-0.0151152	0.817662	0.00209462	0.500137	-0.266261	0.711181	0.197889	-0.403455	-0.584728	0.00516138	0.69974	-0.114649	-0.385439	0.0707625	0.293475	-0.484746	0.89361	0.85978	0.921045	#DIV/0!	#DIV/0!	0.821647	0.333594	0.900812
aminoacids	Thr	0.380543	0.253745	-0.379075	-0.304697	-0.367349	-0.316576	-0.0602499	0.0831224	-0.311276	-0.853051	-0.534221	0.829446	-0.636701	-0.476487	-0.704274	0.148009	0.655714	0.0152458	-0.459095	-0.417227	-0.23194	-0.374075	0.372482	-0.0842682	-0.329051	0.768532	-0.1318	0.465998	-0.384674	0.767322	0.00715234	-0.486036	-0.687016	-0.0412974	0.775674	-0.269778	-0.279737	-0.177495	-0.0140099	-0.655349	0.859784	0.94477	0.926932	#DIV/0!	#DIV/0!	0.837122	0.572928	0.88221
aminoacids	Trp	0.230626	0.595445	-0.111581	0.368528	-0.0456916	-0.305253	0.259783	-0.500971	0.460142	-0.590579	0.117829	0.784696	-0.162811	0.163354	-0.482865	0.494619	0.382054	0.162526	0.148495	0.199856	-0.181785	0.219549	0.246237	0.308446	0.0681692	0.412475	0.243776	0.303858	-0.517036	0.482502	0.37738	-0.526046	-0.223676	0.199044	0.418481	-0.0600363	-0.849275	0.10444	0.555919	-0.070231	0.658017	0.537977	0.571424	#DIV/0!	#DIV/0!	0.460306	0.236901	0.633737
aminoacids	Tyr	0.492619	0.394527	-0.0425889	-0.235212	0.164028	-0.0389021	-0.22967	-0.179657	0.342208	-0.524247	0.0664138	0.756026	-0.155944	-0.00981769	-0.276665	0.317194	0.0633632	0.428871	0.00497337	0.166067	-0.217861	0.035167	0.687865	0.547554	0.162324	0.763369	-0.119941	0.742306	-0.0876195	0.780031	0.579029	-0.303689	-0.361494	-0.167355	0.394129	0.266696	-0.365076	0.156939	0.341245	-0.356038	0.830901	0.707204	0.7309	#DIV/0!	#DIV/0!	0.738032	0.157873	0.815304
aminoacids	Val	0.713613	0.127224	0.266919	0.0542667	-0.298952	0.118959	-0.137934	-0.419334	0.0193148	-0.860303	-0.145651	0.540154	-0.25429	-0.0689815	-0.492399	0.56067	0.392801	0.0474473	-0.302332	0.185067	-0.708763	-0.14484	0.620975	0.3326	-0.179813	0.387642	-0.397149	0.606783	-0.400434	0.726546	0.387278	-0.750296	-0.422443	-0.399282	0.597534	-0.297229	-0.445295	-0.499091	-0.0709013	-0.166907	0.761822	0.859224	0.761371	#DIV/0!	#DIV/0!	0.805435	0.42123	0.731566
biogenic amines	Ac-Orn	#DIV/0!	#DIV/0!	#DIV/0!	#DIV/0!	#DIV/0!	#DIV/0!	#DIV/0!	#DIV/0!	#DIV/0!	#DIV/0!	#DIV/0!	#DIV/0!	#DIV/0!	#DIV/0!	#DIV/0!	#DIV/0!	#DIV/0!	#DIV/0!	#DIV/0!	#DIV/0!	#DIV/0!	#DIV/0!	#DIV/0!	#DIV/0!	#DIV/0!	#DIV/0!	#DIV/0!	#DIV/0!	#DIV/0!	#DIV/0!	#DIV/0!	#DIV/0!	#DIV/0!	#DIV/0!	#DIV/0!	#DIV/0!	#DIV/0!	#DIV/0!	#DIV/0!	#DIV/0!	#DIV/0!	#DIV/0!	#DIV/0!	#DIV/0!	#DIV/0!	#DIV/0!	#DIV/0!	#DIV/0!
biogenic amines	ADMA	0.38704	-0.0837343	-0.181845	-0.553779	-0.504716	0.0302266	-0.234219	0.368878	-0.664805	-0.784364	-0.761644	0.513196	-0.736553	-0.726609	-0.529401	-0.116636	0.503741	-0.205104	-0.789907	-0.557523	-0.411304	-0.735607	0.427896	-0.1298	-0.575214	0.627186	-0.410783	0.506676	-0.177041	0.748008	-0.120932	-0.391403	-0.717534	-0.299665	0.581126	-0.2223	0.141004	-0.432654	-0.503721	-0.777499	0.632673	0.858244	0.742449	#DIV/0!	#DIV/0!	0.750818	0.614132	0.668294
biogenic amines	alpha-AAA	#DIV/0!	#DIV/0!	#DIV/0!	#DIV/0!	#DIV/0!	#DIV/0!	#DIV/0!	#DIV/0!	#DIV/0!	#DIV/0!	#DIV/0!	#DIV/0!	#DIV/0!	#DIV/0!	#DIV/0!	#DIV/0!	#DIV/0!	#DIV/0!	#DIV/0!	#DIV/0!	#DIV/0!	#DIV/0!	#DIV/0!	#DIV/0!	#DIV/0!	#DIV/0!	#DIV/0!	#DIV/0!	#DIV/0!	#DIV/0!	#DIV/0!	#DIV/0!	#DIV/0!	#DIV/0!	#DIV/0!	#DIV/0!	#DIV/0!	#DIV/0!	#DIV/0!	#DIV/0!	#DIV/0!	#DIV/0!	#DIV/0!	#DIV/0!	#DIV/0!	#DIV/0!	#DIV/0!	#DIV/0!
biogenic amines	c4-OH-Pro	0.705104	-0.666969	0.436911	-0.191282	-0.327715	0.247144	-0.572973	-0.405054	-0.251182	-0.373638	-0.0139304	-0.319202	0.171675	-0.0905477	0.0443263	0.280511	0.127762	0.105681	-0.193114	0.259908	-0.591017	-0.0620692	0.4461	-0.0136471	-0.0443263	-0.159925	-0.62586	0.225887	0.154507	0.114311	0.00650032	-0.563386	-0.346609	-0.792003	0.341948	-0.621961	0.243795	-0.814929	-0.539522	0.282305	0.174877	0.470242	0.407871	#DIV/0!	#DIV/0!	0.545584	-0.0388696	0.140078
biogenic amines	Carnosine	0.53071	-0.25923	0.52905	0.410505	0.0287242	0.145791	-0.162199	-0.707137	0.265165	-0.0551888	0.458333	-0.360041	0.547723	0.546296	0.0589256	0.675077	-0.0141535	0.199024	0.315063	0.636469	-0.402658	0.495074	0.15976	0.132501	0.31918	-0.431839	-0.341144	-0.0250861	-0.0950907	-0.183824	0.233314	-0.380102	0.233102	-0.403678	0.204894	-0.48729	-0.162045	-0.458333	0.0179305	0.711936	0.00847175	0.0468858	0.0444487	#DIV/0!	#DIV/0!	0.139114	-0.176467	-0.0545598
biogenic amines	Creatinine	0.442651	0.418665	-0.430217	-0.381572	-0.000457802	-0.348794	-0.110086	0.185411	-0.146882	-0.627394	-0.34107	0.858446	-0.44666	-0.216341	-0.674557	0.296095	0.467513	0.285656	-0.239615	-0.320143	-0.031931	-0.128298	0.427438	0.0354695	-0.0236039	0.929084	-0.181096	0.562376	-0.30529	0.789808	0.205868	-0.173178	-0.443209	0.0389635	0.828014	-0.0430653	-0.188393	0.137774	0.245125	-0.650334	0.949818	0.85112	0.894239	#DIV/0!	#DIV/0!	0.822591	0.498971	0.968734
biogenic amines	DOPA	0.766123	-0.427865	0.299358	-0.795894	0.335407	0.381906	-0.928683	0.049692	0.0148648	-0.0334133	0.178794	-0.0908256	0.282274	-0.0227208	0.308107	0.101147	-0.436024	0.640965	-0.0160564	0.290465	-0.248198	0.0122997	0.871403	0.467418	0.366666	0.464496	-0.714541	0.752994	0.634854	0.465258	0.472242	0.0464903	-0.241323	-0.814451	0.181474	0.212851	0.598422	-0.140147	-0.24705	-0.106568	0.432749	0.451017	0.467582	#DIV/0!	#DIV/0!	0.679396	-0.238533	0.411328
biogenic amines	Dopamine	0.0153721	0.539349	-0.46539	-0.450989	0.517366	-0.249953	-0.0967105	0.400996	0.234982	0.0506186	0.0313853	0.635839	-0.130445	0.0110772	-0.152738	-0.0358941	-0.139221	0.488649	0.15356	-0.172228	0.438634	0.102003	0.285033	0.27879	0.323101	0.840728	0.121388	0.454052	0.112243	0.482508	0.354933	0.436765	-0.0487816	0.272645	0.204742	0.617336	0.00587456	0.750478	0.533411	-0.545801	0.542583	0.232349	0.351931	#DIV/0!	#DIV/0!	0.299959	0.0541167	0.566684
biogenic amines	Histamine	#DIV/0!	#DIV/0!	#DIV/0!	#DIV/0!	#DIV/0!	#DIV/0!	#DIV/0!	#DIV/0!	#DIV/0!	#DIV/0!	#DIV/0!	#DIV/0!	#DIV/0!	#DIV/0!	#DIV/0!	#DIV/0!	#DIV/0!	#DIV/0!	#DIV/0!	#DIV/0!	#DIV/0!	#DIV/0!	#DIV/0!	#DIV/0!	#DIV/0!	#DIV/0!	#DIV/0!	#DIV/0!	#DIV/0!	#DIV/0!	#DIV/0!	#DIV/0!	#DIV/0!	#DIV/0!	#DIV/0!	#DIV/0!	#DIV/0!	#DIV/0!	#DIV/0!	#DIV/0!	#DIV/0!	#DIV/0!	#DIV/0!	#DIV/0!	#DIV/0!	#DIV/0!	#DIV/0!	#DIV/0!
biogenic amines	Kynurenine	0.685828	-0.0542573	0.407744	-0.467339	0.00314266	0.525866	-0.511724	-0.00532337	0.00644692	-0.521691	-0.109408	0.33975	-0.184769	-0.209698	-0.0386815	0.162489	-0.17498	0.201097	-0.381089	0.188014	-0.638245	-0.353426	0.914064	0.655112	-0.0967038	0.542972	-0.594254	0.915432	0.149813	0.830212	0.581435	-0.32622	-0.374741	-0.646411	0.170534	0.299671	0.0838099	-0.289475	-0.283667	-0.391268	0.615353	0.674743	0.549917	#DIV/0!	#DIV/0!	0.724891	0.194569	0.597872
biogenic amines	Met-SO	#DIV/0!	#DIV/0!	#DIV/0!	#DIV/0!	#DIV/0!	#DIV/0!	#DIV/0!	#DIV/0!	#DIV/0!	#DIV/0!	#DIV/0!	#DIV/0!	#DIV/0!	#DIV/0!	#DIV/0!	#DIV/0!	#DIV/0!	#DIV/0!	#DIV/0!	#DIV/0!	#DIV/0!	#DIV/0!	#DIV/0!	#DIV/0!	#DIV/0!	#DIV/0!	#DIV/0!	#DIV/0!	#DIV/0!	#DIV/0!	#DIV/0!	#DIV/0!	#DIV/0!	#DIV/0!	#DIV/0!	#DIV/0!	#DIV/0!	#DIV/0!	#DIV/0!	#DIV/0!	#DIV/0!	#DIV/0!	#DIV/0!	#DIV/0!	#DIV/0!	#DIV/0!	#DIV/0!	#DIV/0!
biogenic amines	Nitro-Tyr	0.0859008	-0.214415	0.513858	0.679785	-0.398758	0.23834	0.298022	-0.485329	-0.0757427	-0.153229	0.0428465	-0.416516	0.129074	0.228515	-0.0757427	0.366931	0.203759	-0.463495	-0.0899957	0.280496	-0.51505	0.0381819	-0.248325	-0.133421	-0.249951	-0.737835	-0.13575	-0.345942	-0.393089	-0.323869	-0.133289	-0.451667	0.231666	-0.129823	-0.041263	-0.550835	-0.272674	-0.642698	-0.287636	0.536303	-0.340215	-0.164039	-0.294518	#DIV/0!	#DIV/0!	-0.253192	0.122378	-0.375331
biogenic amines	PEA	#DIV/0!	#DIV/0!	#DIV/0!	#DIV/0!	#DIV/0!	#DIV/0!	#DIV/0!	#DIV/0!	#DIV/0!	#DIV/0!	#DIV/0!	#DIV/0!	#DIV/0!	#DIV/0!	#DIV/0!	#DIV/0!	#DIV/0!	#DIV/0!	#DIV/0!	#DIV/0!	#DIV/0!	#DIV/0!	#DIV/0!	#DIV/0!	#DIV/0!	#DIV/0!	#DIV/0!	#DIV/0!	#DIV/0!	#DIV/0!	#DIV/0!	#DIV/0!	#DIV/0!	#DIV/0!	#DIV/0!	#DIV/0!	#DIV/0!	#DIV/0!	#DIV/0!	#DIV/0!	#DIV/0!	#DIV/0!	#DIV/0!	#DIV/0!	#DIV/0!	#DIV/0!	#DIV/0!	#DIV/0!
biogenic amines	Putrescine	0.582585	-0.0718261	-0.0630695	-0.27567	-0.534886	-0.0733775	-0.220651	-0.0781741	-0.429878	-0.92046	-0.530075	0.538479	-0.538019	-0.486904	-0.593801	0.218457	0.623538	-0.0829157	-0.573376	-0.26965	-0.541948	-0.447774	0.47437	-0.0743918	-0.419006	0.507494	-0.392465	0.473909	-0.321321	0.702317	-0.0150855	-0.689581	-0.713209	-0.369593	0.740947	-0.48995	-0.154095	-0.576597	-0.334247	-0.457997	0.740996	0.97048	0.885536	#DIV/0!	#DIV/0!	0.878084	0.539299	0.746824
biogenic amines	Sarcosine	0.694157	0.405442	-0.074598	-0.347932	0.140024	0.00387314	-0.182192	0.189136	-0.122714	-0.596995	-0.25286	0.721003	-0.320438	-0.0100671	-0.637998	0.540845	0.263545	0.294626	-0.297186	-0.10878	-0.301405	-0.115911	0.632833	0.285918	0.0295662	0.871542	-0.517869	0.778335	-0.313138	0.909621	0.474458	-0.111271	-0.201091	-0.166969	0.807148	0.0877503	-0.0853819	0.0275702	0.142992	-0.589585	0.974766	0.825821	0.794765	#DIV/0!	#DIV/0!	0.837238	0.569835	0.976086
biogenic amines	SDMA	0.451917	0.157566	-0.345705	-0.132529	-0.138679	-0.41367	-0.00678929	0.0987093	-0.398476	-0.483375	-0.349497	0.421396	-0.265624	-0.0424454	-0.733733	0.482849	0.636846	0.114186	-0.210553	-0.322803	-0.0440623	0.0152908	0.0714162	-0.382581	-0.0373571	0.470869	-0.31291	0.139136	-0.440728	0.372925	-0.108724	-0.163121	-0.204155	0.0354769	0.966932	-0.537728	-0.0440623	-0.153074	0.0713524	-0.30036	0.654675	0.634377	0.673068	#DIV/0!	#DIV/0!	0.602633	0.525007	0.666787
biogenic amines	Serotonin	-0.0839345	0.244414	0.536136	0.887425	0.170698	0.241483	0.458046	-0.580323	0.565194	0.227852	0.544454	-0.281527	0.456832	0.712424	0.135155	0.506748	-0.218389	-0.141586	0.416069	0.637022	-0.221163	0.485181	-0.230394	0.310058	0.208876	-0.651092	0.153807	-0.261384	-0.323589	-0.367967	0.308113	-0.0951082	0.660634	0.166557	-0.348563	0.0352139	-0.52219	-0.0173762	0.318543	0.69046	-0.362513	-0.504835	-0.553066	#DIV/0!	#DIV/0!	-0.518934	-0.147184	-0.415664
biogenic amines	Spermidine	0.868913	-0.112634	0.358368	-0.227547	-0.241517	0.311946	-0.349888	-0.116994	-0.301906	-0.732378	-0.281821	0.280811	-0.229224	-0.11766	-0.448375	0.534225	0.2836	0.0445415	-0.483026	0.072645	-0.754764	-0.27751	0.686425	0.231077	-0.200274	0.386561	-0.765769	0.673908	-0.240801	0.729461	0.328107	-0.518037	-0.327233	-0.605608	0.670493	-0.310016	0.0141985	-0.618245	-0.365649	-0.261204	0.704426	0.830686	0.696718	#DIV/0!	#DIV/0!	0.828777	0.489293	0.683699
biogenic amines	Spermine	0.429627	-0.0811566	0.485527	0.588367	-0.00969519	0.0866343	0.0478936	-0.72698	0.304964	-0.111766	0.425033	-0.243047	0.462177	0.581295	-0.0662964	0.72914	0.0828042	0.089568	0.30721	0.60151	-0.397779	0.495731	0.0502705	0.116781	0.251926	-0.445493	-0.219266	-0.087958	-0.282442	-0.175381	0.227499	-0.410543	0.289022	-0.230006	0.216434	-0.479763	-0.351371	-0.403156	0.12104	0.685499	0.018805	0.0215492	0.00758821	#DIV/0!	#DIV/0!	0.062606	-0.0700252	-0.0422045
biogenic amines	t4-OH-Pro	0.0537869	0.884554	-0.413848	0.300677	0.0551637	-0.434593	0.550322	0.0616526	0.104998	-0.483217	-0.209131	0.906718	-0.424969	0.140863	-0.834692	0.502544	0.538392	-0.00945695	-0.0537836	-0.236398	0.0670429	0.0821386	-0.0386098	0.0115914	-0.0516433	0.607832	0.199542	0.201449	-0.767221	0.5313	0.212624	-0.080896	0.0266733	0.580276	0.650748	0.0370023	-0.671751	0.371333	0.606279	-0.448689	0.702744	0.441181	0.465206	#DIV/0!	#DIV/0!	0.30814	0.623474	0.715479
biogenic amines	Taurine	0.468335	0.068043	-0.203638	-0.642628	-0.106811	-0.0332818	-0.423516	0.188164	-0.180447	-0.611311	-0.352405	0.651403	-0.439288	-0.473924	-0.306759	-0.0388142	0.206803	0.256079	-0.38133	-0.245818	-0.216536	-0.379014	0.666789	0.22585	-0.140491	0.843437	-0.28816	0.716447	0.0658932	0.816179	0.229085	-0.274921	-0.665186	-0.318051	0.481635	0.101585	0.0464006	-0.0656203	-0.104482	-0.659115	0.786135	0.845305	0.833013	#DIV/0!	#DIV/0!	0.849349	0.288454	0.802896
glycerophospholipids	lysoPC a C14:0	0.507675	-0.575487	0.902528	0.0958427	0.0560179	0.702246	-0.489371	-0.565884	0.28555	0.0978445	0.485907	-0.638319	0.577241	0.318466	0.578064	0.255327	-0.525275	0.141141	0.136541	0.767311	-0.626816	0.166767	0.479067	0.52496	0.201974	-0.526111	-0.50766	0.244282	0.385726	-0.114138	0.401388	-0.311485	0.151813	-0.792571	-0.375062	-0.0399211	0.177598	-0.566344	-0.378925	0.64186	-0.25263	-0.105762	-0.205468	#DIV/0!	#DIV/0!	0.0358387	-0.419209	-0.317133
glycerophospholipids	lysoPC a C16:0	0.300507	-0.299266	0.776333	-0.0292962	0.406304	0.704598	-0.475897	-0.401653	0.59722	0.340255	0.662006	-0.458424	0.625181	0.387669	0.766401	0.0736977	-0.841132	0.345226	0.336287	0.809946	-0.345357	0.25489	0.550745	0.81244	0.404825	-0.286979	-0.278101	0.389761	0.576162	-0.0360844	0.632091	0.00784064	0.258657	-0.598886	-0.650847	0.504807	0.154234	-0.0670101	-0.0696722	0.493227	-0.239833	-0.273921	-0.31979	#DIV/0!	#DIV/0!	-0.0900004	-0.590984	-0.296742
glycerophospholipids	lysoPC a C16:1	0.396917	-0.25133	0.822611	0.0271367	0.335109	0.720719	-0.448746	-0.477108	0.596081	0.183377	0.623522	-0.358894	0.562829	0.381497	0.656994	0.179447	-0.750357	0.31293	0.273994	0.831823	-0.474254	0.222987	0.622214	0.855264	0.348076	-0.244297	-0.325386	0.467114	0.463407	0.0774576	0.685271	-0.129727	0.204435	-0.63309	-0.551755	0.443457	0.0435095	-0.156906	-0.0762597	0.467	-0.123812	-0.142309	-0.211474	#DIV/0!	#DIV/0!	0.0190291	-0.492449	-0.185458
glycerophospholipids	lysoPC a C17:0	0.594216	-0.453646	0.658869	-0.305633	0.311493	0.558292	-0.770423	-0.469748	0.484761	0.0923049	0.577906	-0.312105	0.574102	0.228518	0.653025	0.128514	-0.662048	0.55081	0.27609	0.752947	-0.400629	0.232251	0.78924	0.744827	0.440692	-0.0271018	-0.438034	0.571088	0.653235	0.166306	0.611598	-0.196405	-0.0795654	-0.827234	-0.312588	0.271979	0.230361	-0.220964	-0.137512	0.396236	0.0751254	0.122184	0.115982	#DIV/0!	#DIV/0!	0.341649	-0.569668	0.0178479
glycerophospholipids	lysoPC a C18:0	0.152989	-0.228578	0.698922	-0.0620608	0.405586	0.706739	-0.394644	-0.252038	0.553683	0.38314	0.577514	-0.414943	0.520071	0.301509	0.768469	-0.0654268	-0.861776	0.262262	0.272986	0.691927	-0.26964	0.152256	0.481284	0.794583	0.325622	-0.249987	-0.193094	0.36559	0.576288	-0.030443	0.586298	0.107607	0.265592	-0.488346	-0.74324	0.630222	0.174396	0.0339176	-0.0742213	0.36815	-0.293571	-0.343361	-0.399033	#DIV/0!	#DIV/0!	-0.18563	-0.551532	-0.338086
glycerophospholipids	lysoPC a C18:1	0.384327	-0.422061	0.768809	-0.0876757	0.418861	0.653844	-0.594282	-0.460799	0.580367	0.371103	0.714646	-0.544696	0.724732	0.416016	0.805807	0.108026	-0.833846	0.443814	0.401005	0.848854	-0.317741	0.338088	0.568708	0.74863	0.491054	-0.312199	-0.336439	0.360792	0.654265	-0.0988528	0.594498	-0.0070438	0.230144	-0.68773	-0.578884	0.385025	0.237725	-0.121377	-0.0895932	0.584921	-0.236859	-0.247685	-0.264495	#DIV/0!	#DIV/0!	-0.0278303	-0.670208	-0.298235
glycerophospholipids	lysoPC a C18:2	-0.0204692	-0.187054	0.535528	-0.0762803	0.357488	0.574134	-0.329673	-0.211907	0.559376	0.396732	0.530302	-0.340366	0.438085	0.191569	0.777362	-0.228683	-0.808841	0.230113	0.288193	0.581005	-0.130173	0.114811	0.375919	0.713022	0.280752	-0.219865	-0.00247487	0.271855	0.589707	-0.0808551	0.476102	0.118113	0.173612	-0.358473	-0.803981	0.651806	0.122339	0.131573	-0.0206233	0.306299	-0.335942	-0.37512	-0.404188	#DIV/0!	#DIV/0!	-0.243065	-0.585544	-0.369671
glycerophospholipids	lysoPC a C20:3	0.461113	-0.450775	0.195248	-0.606083	-0.404906	0.329734	-0.595132	0.0181467	-0.31953	-0.572805	-0.359871	0.15239	-0.343821	-0.637271	0.0549418	-0.265026	0.05487	-0.0034471	-0.542	-0.103071	-0.540743	-0.592796	0.675891	0.221585	-0.363628	0.345915	-0.429502	0.584458	0.292864	0.566147	0.0706052	-0.511089	-0.752179	-0.696044	0.107384	-0.0748465	0.243623	-0.556164	-0.614	-0.382683	0.366097	0.677585	0.568256	#DIV/0!	#DIV/0!	0.678372	0.0966185	0.369814
glycerophospholipids	lysoPC a C20:4	-0.128623	-0.187625	0.384946	0.0519987	0.265927	0.321206	-0.269706	-0.432109	0.679806	0.361079	0.612173	-0.284585	0.479327	0.185669	0.776409	-0.258024	-0.664937	0.271992	0.450761	0.603697	-0.00552015	0.252531	0.243444	0.590891	0.328725	-0.287477	0.247261	0.0893796	0.555545	-0.224878	0.350803	-0.041147	0.0486654	-0.253806	-0.783023	0.469429	-0.075074	0.14696	0.122553	0.452124	-0.360612	-0.365957	-0.333404	#DIV/0!	#DIV/0!	-0.249395	-0.70716	-0.397975
glycerophospholipids	lysoPC a C24:0	0.595254	-0.220597	0.763434	-0.204341	0.47477	0.711782	-0.616015	-0.344932	0.544869	0.150544	0.597185	-0.249691	0.559222	0.391702	0.576654	0.270498	-0.772153	0.50158	0.250868	0.79451	-0.449517	0.238428	0.808167	0.908565	0.456328	0.0204774	-0.508827	0.678064	0.52405	0.272718	0.801033	-0.0247331	0.175954	-0.719625	-0.348046	0.509957	0.186164	-0.0802669	-0.0431076	0.313845	0.107447	0.0302095	-0.017579	#DIV/0!	#DIV/0!	0.239646	-0.430354	0.0490062
glycerophospholipids	lysoPC a C26:0	0.910892	-0.301138	0.596211	-0.410675	0.234502	0.524001	-0.765383	-0.327099	0.234183	-0.260028	0.308574	-0.0129297	0.325641	0.166258	0.214433	0.413749	-0.37409	0.535907	0.00838105	0.575987	-0.58969	0.0924503	0.965226	0.694132	0.318828	0.307934	-0.731153	0.827844	0.370444	0.553461	0.683949	-0.290393	-0.174939	-0.87016	0.182799	0.128876	0.210201	-0.34116	-0.182356	0.0935467	0.504979	0.531777	0.485065	#DIV/0!	#DIV/0!	0.715827	-0.157002	0.454926
glycerophospholipids	lysoPC a C26:1	0.891919	0.166511	0.292383	-0.319722	0.205028	0.264588	-0.445084	-0.155073	0.146721	-0.541421	0.0599429	0.493063	-0.0151533	0.133719	-0.298332	0.605123	-0.0187953	0.454747	-0.130748	0.301105	-0.523304	0.024654	0.892496	0.597563	0.195628	0.677132	-0.635941	0.91121	-0.0644013	0.858051	0.701427	-0.288836	-0.201367	-0.518241	0.573722	0.129654	-0.0782511	-0.148704	0.0696473	-0.266588	0.88151	0.78826	0.743954	#DIV/0!	#DIV/0!	0.878719	0.264957	0.850216
glycerophospholipids	lysoPC a C28:0	0.808766	-0.162456	0.346249	-0.499257	-0.0364341	0.379849	-0.624458	-0.142508	-0.00339735	-0.580381	-0.0656626	0.326941	-0.105263	-0.192183	-0.0747418	0.249098	-0.0620174	0.323993	-0.300731	0.220174	-0.614921	-0.238338	0.93387	0.547118	-0.00849338	0.553111	-0.624428	0.877129	0.169737	0.791061	0.520133	-0.438296	-0.478886	-0.726478	0.347266	0.074243	0.0866325	-0.37716	-0.262994	-0.288281	0.697646	0.794827	0.714637	#DIV/0!	#DIV/0!	0.872016	0.137397	0.673963
glycerophospholipids	lysoPC a C28:1	0.877087	0.129061	0.300664	-0.298415	0.322065	0.214557	-0.520533	-0.297149	0.337374	-0.410773	0.265066	0.423321	0.174219	0.251813	-0.140572	0.607373	-0.135058	0.614436	0.0835125	0.455507	-0.421717	0.212588	0.900216	0.661244	0.379546	0.621285	-0.548038	0.869274	0.0653322	0.741405	0.754492	-0.265986	-0.165367	-0.536142	0.481041	0.161152	-0.0984007	-0.0596398	0.195053	-0.0947939	0.822078	0.698946	0.705642	#DIV/0!	#DIV/0!	0.837997	0.0548476	0.780288
glycerophospholipids	PC aa C24:0	0.673012	-0.352125	0.737081	0.102945	0.396786	0.44774	-0.516898	-0.628149	0.494472	0.205196	0.720805	-0.488052	0.801388	0.659842	0.441221	0.592634	-0.515272	0.516902	0.460977	0.887412	-0.38797	0.575224	0.509916	0.541278	0.59717	-0.303624	-0.519362	0.296695	0.332929	-0.0829021	0.575641	-0.128675	0.335326	-0.6654	-0.0660014	-0.0367914	0.117912	-0.268957	0.0305556	0.72246	0.00119663	-0.0494537	-0.0388701	#DIV/0!	#DIV/0!	0.171863	-0.460963	-0.0733535
glycerophospholipids	PC aa C26:0	0.967878	-0.124682	0.310212	-0.352615	0.0759283	0.218463	-0.556342	-0.192105	-0.0648254	-0.505955	0.0127329	0.231052	0.0711359	0.106108	-0.279109	0.61889	0.082178	0.422162	-0.159397	0.262573	-0.540212	0.0431175	0.787806	0.336559	0.17827	0.483603	-0.768818	0.731136	-0.0125534	0.662561	0.480868	-0.337109	-0.228529	-0.653524	0.685346	-0.202239	0.115245	-0.387081	-0.13019	-0.110298	0.758751	0.772285	0.735932	#DIV/0!	#DIV/0!	0.88214	0.22722	0.726294
glycerophospholipids	PC aa C28:1	0.829716	0.169133	0.220341	-0.246659	0.0987807	0.144118	-0.403015	-0.288002	0.202641	-0.624584	0.0665786	0.562798	-0.0475651	0.0752628	-0.313172	0.562798	0.0855461	0.436767	-0.091202	0.298469	-0.503532	0.0412733	0.844089	0.549953	0.162727	0.652182	-0.48816	0.837176	-0.102265	0.82142	0.632155	-0.438356	-0.327193	-0.474191	0.573655	0.0296983	-0.224133	-0.178025	0.116597	-0.220847	0.886103	0.835345	0.810336	#DIV/0!	#DIV/0!	0.900831	0.224846	0.853599
glycerophospholipids	PC aa C30:0	0.520881	0.128027	-0.35355	-0.480459	-0.251257	-0.265642	-0.231231	0.2047	-0.421437	-0.742988	-0.523937	0.691091	-0.534472	-0.423629	-0.667276	0.198807	0.573614	0.133806	-0.457786	-0.421733	-0.200389	-0.33325	0.437188	-0.126685	-0.222081	0.805904	-0.342964	0.517378	-0.260835	0.75772	0.0172684	-0.328708	-0.611423	-0.165653	0.870591	-0.286417	-0.0196258	-0.188442	-0.0912762	-0.654758	0.875177	0.941721	0.93669	#DIV/0!	#DIV/0!	0.893938	0.551948	0.898277
glycerophospholipids	PC aa C32:0	0.572123	-0.0942479	-0.20038	-0.637349	-0.295715	-0.0713348	-0.437999	0.194358	-0.439969	-0.724527	-0.511296	0.547334	-0.499346	-0.545887	-0.448712	0.0364889	0.411233	0.139898	-0.527306	-0.354645	-0.318501	-0.455173	0.592553	-0.0115107	-0.264403	0.749569	-0.440704	0.616108	-0.0356762	0.769742	0.0451275	-0.38324	-0.723074	-0.400415	0.688352	-0.217355	0.137237	-0.320489	-0.298162	-0.63644	0.786513	0.941834	0.906213	#DIV/0!	#DIV/0!	0.923243	0.421769	0.806084
glycerophospholipids	PC aa C32:1	0.511978	0.0485016	-0.307137	-0.569474	-0.267138	-0.189667	-0.333219	0.185786	-0.379072	-0.742857	-0.503019	0.672436	-0.532917	-0.509997	-0.53675	0.073732	0.47952	0.156254	-0.471816	-0.385809	-0.233621	-0.397159	0.531403	-0.032036	-0.238127	0.814874	-0.329303	0.585415	-0.128369	0.78435	0.0489832	-0.369758	-0.708292	-0.261211	0.742167	-0.202204	0.0164114	-0.208428	-0.155103	-0.66727	0.845678	0.951452	0.93942	#DIV/0!	#DIV/0!	0.915647	0.458245	0.867837
glycerophospholipids	PC aa C32:2	0.519511	0.122225	-0.332874	-0.560201	-0.201873	-0.204777	-0.291338	0.246775	-0.38832	-0.712658	-0.5063	0.698287	-0.531144	-0.450688	-0.594769	0.135152	0.481706	0.171882	-0.461393	-0.40616	-0.196618	-0.364455	0.509556	-0.0410228	-0.20522	0.855687	-0.353411	0.592745	-0.175144	0.802079	0.0746065	-0.286775	-0.627396	-0.204076	0.796258	-0.170372	0.0270349	-0.142506	-0.10141	-0.698847	0.878009	0.935234	0.927476	#DIV/0!	#DIV/0!	0.902284	0.509685	0.902062
glycerophospholipids	PC aa C32:3	0.0965284	-0.368084	-0.315765	-0.832287	0.177781	-0.0365042	-0.495698	0.712493	-0.558694	0.279074	-0.29995	-0.213355	-0.0601059	-0.314582	0.0931156	-0.355591	-0.126739	0.228169	-0.212056	-0.452594	0.341424	-0.22166	0.0823165	-0.328149	0.0698367	0.34645	-0.378506	0.101175	0.480847	0.0348579	-0.25262	0.551705	-0.112761	-0.196113	0.198839	0.0667171	0.884598	0.120712	-0.328677	-0.40117	0.0329563	0.0520207	0.109127	#DIV/0!	#DIV/0!	0.167668	-0.010458	0.0753308
glycerophospholipids	PC aa C34:1	0.585767	-0.127433	-0.147695	-0.664703	-0.272654	-0.0124723	-0.489683	0.173846	-0.397215	-0.702774	-0.470438	0.518851	-0.465327	-0.545426	-0.37429	0.00857606	0.338479	0.166017	-0.512821	-0.303209	-0.342943	-0.457745	0.647158	0.0583226	-0.244692	0.740188	-0.453972	0.657118	0.0302608	0.776669	0.0899485	-0.386434	-0.729973	-0.455254	0.620325	-0.162583	0.158137	-0.323881	-0.316394	-0.616801	0.767154	0.927838	0.888053	#DIV/0!	#DIV/0!	0.922897	0.367265	0.783637
glycerophospholipids	PC aa C34:2	0.380399	-0.335846	0.781811	-0.0839277	0.40564	0.702462	-0.545764	-0.416263	0.579846	0.302495	0.659757	-0.448109	0.634944	0.378751	0.753298	0.105342	-0.827629	0.39434	0.327792	0.820162	-0.372198	0.259682	0.613742	0.818017	0.425338	-0.243033	-0.338347	0.440185	0.598018	0.00682969	0.649775	-0.0217162	0.215654	-0.663064	-0.586509	0.468545	0.184063	-0.103381	-0.0889136	0.48603	-0.1791	-0.202657	-0.244327	#DIV/0!	#DIV/0!	-0.00538572	-0.589109	-0.237787
glycerophospholipids	PC aa C34:3	0.36561	-0.21232	0.605342	-0.133935	0.42602	0.521987	-0.551722	-0.46308	0.68549	0.210645	0.674598	-0.218278	0.577499	0.329977	0.68549	0.0854132	-0.746145	0.515147	0.40109	0.785152	-0.265084	0.308843	0.662138	0.841229	0.4815	-0.046699	-0.19496	0.499705	0.584718	0.108882	0.679683	-0.0807469	0.068215	-0.58017	-0.498255	0.496345	0.0465967	0.0292879	0.0824269	0.400341	-0.0106347	-0.0652117	-0.0580466	#DIV/0!	#DIV/0!	0.12881	-0.606712	-0.0661128
glycerophospholipids	PC aa C34:4	-0.088971	0.279372	0.0713304	0.492961	0.189123	-0.214724	0.125466	-0.768854	0.867227	0.0256495	0.645497	0.209165	0.388909	0.408815	0.228218	0.209165	-0.131559	0.326464	0.650791	0.591608	0.0912871	0.575224	0.0494429	0.409535	0.410792	-0.123508	0.533418	-0.0504642	-0.0176777	-0.140491	0.341368	-0.32714	0.0221094	0.145769	-0.255103	0.106286	-0.707475	0.258199	0.633333	0.512989	0.0260558	-0.0915666	0.0219587	#DIV/0!	#DIV/0!	-0.0569834	-0.456209	-0.0200637
glycerophospholipids	PC aa C36:0	0.369624	-0.260836	0.759125	0.259907	0.362788	0.486852	-0.371247	-0.743323	0.744232	0.272971	0.825616	-0.449287	0.780146	0.60083	0.650646	0.347176	-0.65081	0.412602	0.550689	0.967523	-0.338692	0.539163	0.431806	0.704304	0.534777	-0.428091	-0.179299	0.215775	0.391799	-0.179433	0.59994	-0.190367	0.300058	-0.531514	-0.465957	0.192382	-0.104727	-0.141804	0.122046	0.778845	-0.198929	-0.240708	-0.236742	#DIV/0!	#DIV/0!	-0.0594527	-0.632542	-0.2746
glycerophospholipids	PC aa C36:1	0.656102	-0.125899	0.0857256	-0.57178	-0.152823	0.160742	-0.567588	-0.0590843	-0.0950675	-0.651275	-0.211419	0.472236	-0.273757	-0.387259	-0.163647	0.0748261	0.108246	0.281446	-0.349865	0.00470311	-0.458646	-0.327112	0.819213	0.369352	-0.10432	0.661197	-0.442355	0.781878	0.141938	0.787839	0.336509	-0.465208	-0.665968	-0.583564	0.408718	0.00649959	0.0442681	-0.309431	-0.233589	-0.432076	0.733609	0.865553	0.819059	#DIV/0!	#DIV/0!	0.902428	0.17551	0.727449
glycerophospholipids	PC aa C36:2	0.342042	-0.268551	0.725246	-0.180949	0.378416	0.732573	-0.527467	-0.270735	0.507666	0.237213	0.532331	-0.330871	0.481473	0.24975	0.700797	0.00853477	-0.814706	0.337226	0.199728	0.698656	-0.380024	0.10795	0.657779	0.846742	0.321552	-0.111536	-0.336463	0.530736	0.585795	0.136663	0.656101	0.00885355	0.144093	-0.630599	-0.593574	0.580975	0.202703	-0.0588949	-0.128991	0.294022	-0.114679	-0.139102	-0.202966	#DIV/0!	#DIV/0!	0.0327751	-0.492757	-0.162105
glycerophospholipids	PC aa C36:3	0.299174	-0.269165	0.719578	-0.0848189	0.401326	0.668192	-0.4968	-0.384498	0.606769	0.295215	0.636821	-0.373157	0.576402	0.332339	0.747887	0.0362289	-0.821658	0.374303	0.323135	0.775575	-0.324532	0.226914	0.591295	0.830713	0.396969	-0.197969	-0.247787	0.438228	0.588497	0.027573	0.642836	-0.010256	0.183721	-0.590346	-0.630208	0.536107	0.13341	-0.0315848	-0.0453947	0.424719	-0.175048	-0.21007	-0.247464	#DIV/0!	#DIV/0!	-0.0293345	-0.58388	-0.228739
glycerophospholipids	PC aa C36:4	0.38799	-0.383932	0.526939	-0.260577	0.342811	0.43315	-0.689394	-0.486719	0.604026	0.191392	0.640893	-0.273529	0.585219	0.212828	0.7343	-0.0145823	-0.689187	0.566282	0.397284	0.731163	-0.219952	0.289834	0.666926	0.721698	0.480019	-0.0464016	-0.196195	0.452003	0.697333	0.0547405	0.553447	-0.145579	-0.0924841	-0.670509	-0.451582	0.353346	0.144208	-0.0546161	-0.00352106	0.420823	-0.0192481	0.00251236	0.0376394	#DIV/0!	#DIV/0!	0.213144	-0.686804	-0.0714528
glycerophospholipids	PC aa C36:5	0.101676	-0.124811	0.613215	0.0417634	0.341395	0.572931	-0.307531	-0.386456	0.660968	0.273437	0.597975	-0.257782	0.470589	0.28374	0.700345	-0.0515564	-0.749885	0.264877	0.329177	0.701775	-0.247512	0.193773	0.454807	0.798373	0.313608	-0.211199	-0.0284528	0.337991	0.482572	-0.00561552	0.581575	-0.0330606	0.166215	-0.395684	-0.711423	0.582909	-0.0407831	0.0656314	0.0513514	0.379335	-0.221501	-0.269625	-0.304237	#DIV/0!	#DIV/0!	-0.142032	-0.551933	-0.268088
glycerophospholipids	PC aa C36:6	0.0797424	-0.28691	0.549013	0.209806	0.223422	0.331049	-0.321831	-0.715626	0.75	0.280976	0.74639	-0.381881	0.645497	0.353553	0.75	-4.04333e-17	-0.600481	0.331133	0.544581	0.810093	-0.166667	0.420084	0.295712	0.599263	0.416667	-0.432196	0.130878	0.0698952	0.484123	-0.277297	0.40328	-0.238909	0.0807322	-0.400163	-0.652389	0.223906	-0.166667	-0.0589256	0.121716	0.702439	-0.322849	-0.294147	-0.260876	#DIV/0!	#DIV/0!	-0.155055	-0.742927	-0.382549
glycerophospholipids	PC aa C38:0	0.312254	-0.0812153	0.430663	-0.0728872	0.465706	0.297405	-0.484226	-0.551619	0.806747	0.190885	0.740593	-0.0648593	0.592014	0.380304	0.608599	0.129719	-0.645915	0.618642	0.546547	0.779662	-0.113228	0.451869	0.597404	0.792762	0.580292	0.0414897	-0.0209209	0.44031	0.520753	0.0918382	0.666256	-0.105499	0.0274234	-0.433476	-0.403231	0.453806	-0.113228	0.170136	0.299751	0.421539	0.0810468	-0.0233618	0.0443722	#DIV/0!	#DIV/0!	0.167806	-0.640933	0.0256581
glycerophospholipids	PC aa C38:3	0.456756	-0.219059	0.662506	-0.13189	0.3824	0.571192	-0.566635	-0.480372	0.64433	0.119299	0.633377	-0.19201	0.541649	0.319103	0.624777	0.153608	-0.705827	0.490233	0.331898	0.793511	-0.370583	0.265979	0.726902	0.865691	0.437623	-0.0247753	-0.282232	0.566163	0.533716	0.187527	0.713175	-0.150021	0.0432984	-0.641922	-0.429416	0.454656	0.0335201	-0.0572805	0.0302595	0.375163	0.0566137	0.0200034	0.00366428	#DIV/0!	#DIV/0!	0.206132	-0.534163	-0.00151525
glycerophospholipids	PC aa C38:4	0.133201	-0.232071	0.400724	-0.209298	0.255359	0.391964	-0.489873	-0.357827	0.5789	0.163555	0.502691	-0.135954	0.377591	0.0593776	0.689002	-0.212134	-0.637215	0.384707	0.296968	0.56147	-0.146547	0.125327	0.535465	0.692899	0.304156	-0.0146773	0.0174549	0.385902	0.611505	0.0722106	0.468014	-0.118966	-0.140796	-0.462176	-0.587614	0.487255	0.0297954	0.0589557	0.0194248	0.250938	-0.0828715	-0.0622314	-0.0475012	#DIV/0!	#DIV/0!	0.0776341	-0.6025	-0.118601
glycerophospholipids	PC aa C38:5	0.094408	-0.251381	0.508109	0.187173	0.272145	0.287042	-0.338224	-0.718825	0.788916	0.289582	0.776435	-0.338148	0.664721	0.378913	0.740026	0.0208734	-0.604068	0.395896	0.590097	0.818671	-0.121465	0.466884	0.314693	0.613225	0.471588	-0.374895	0.146342	0.092431	0.494424	-0.257262	0.431374	-0.216164	0.0786943	-0.381986	-0.618704	0.244662	-0.177795	-0.000858888	0.185727	0.693496	-0.275214	-0.273115	-0.220726	#DIV/0!	#DIV/0!	-0.122384	-0.759171	-0.335202
glycerophospholipids	PC aa C38:6	0.197277	-0.237285	0.633325	-0.130553	0.369864	0.63328	-0.462255	-0.301473	0.574782	0.292034	0.566421	-0.315974	0.4855	0.23179	0.746878	-0.0867634	-0.806086	0.329231	0.277509	0.678524	-0.264219	0.145776	0.55361	0.802616	0.33317	-0.150128	-0.164772	0.422419	0.600856	0.0410687	0.589285	0.0176613	0.124427	-0.523284	-0.678623	0.594663	0.133381	0.0261763	-0.0504581	0.32824	-0.190702	-0.218474	-0.254891	#DIV/0!	#DIV/0!	-0.0581047	-0.568987	-0.234924
glycerophospholipids	PC aa C40:1	0.476297	0.0640635	0.190895	-0.511219	-0.122451	0.423674	-0.332505	0.254436	-0.200959	-0.583468	-0.378932	0.482382	-0.466987	-0.426299	-0.200959	-0.0219265	-0.0160896	-5.63652e-17	-0.57704	-0.124035	-0.535891	-0.576868	0.74859	0.47729	-0.318185	0.641963	-0.473419	0.833826	0.0259437	0.874888	0.397846	-0.249657	-0.449633	-0.434018	0.197331	0.32997	0.083733	-0.213149	-0.33021	-0.658754	0.609706	0.681271	0.537619	#DIV/0!	#DIV/0!	0.655762	0.388855	0.618407
glycerophospholipids	PC aa C40:2	0.561052	-0.309898	0.612309	0.0212453	0.0329078	0.381098	-0.518359	-0.7581	0.540062	-0.227616	0.509175	-0.0883883	0.41833	0.190941	0.405046	0.265165	-0.324297	0.375548	0.240633	0.75	-0.540062	0.226871	0.684441	0.663608	0.270031	-0.0913354	-0.243229	0.463267	0.313748	0.202172	0.53459	-0.580616	-0.233573	-0.694869	-0.168901	2.04851e-17	-0.202523	-0.381881	-0.0493007	0.455233	0.180524	0.291919	0.26967	#DIV/0!	#DIV/0!	0.413294	-0.418578	0.116383
glycerophospholipids	PC aa C40:3	0.552576	-0.124584	0.723503	-0.0279521	0.357194	0.595806	-0.491993	-0.537825	0.651339	1.9377e-17	0.614088	-0.1066	0.504525	0.383805	0.488504	0.319801	-0.625786	0.452928	0.290215	0.829156	-0.488504	0.273617	0.765946	0.90777	0.407087	-6.22031e-17	-0.345997	0.62701	0.378394	0.284467	0.788015	-0.233416	0.0788761	-0.636016	-0.315409	0.408348	-0.0814174	-0.115142	0.0594588	0.366021	0.163187	0.108101	0.066829	#DIV/0!	#DIV/0!	0.273008	-0.408985	0.0992445
glycerophospholipids	PC aa C40:4	0.6993	-0.206563	0.0115321	-0.409852	-0.190433	-0.0934406	-0.57886	-0.370203	0.024544	-0.650549	-0.0385672	0.412408	-0.0823842	-0.244902	-0.175899	0.22495	0.255462	0.412869	-0.10693	0.132553	-0.368161	-0.0463975	0.703565	0.211044	0.0613601	0.523935	-0.327273	0.579062	0.104565	0.583273	0.235755	-0.626253	-0.699468	-0.568808	0.55102	-0.315811	-0.0961308	-0.373138	-0.0866347	-0.137926	0.724723	0.880578	0.910293	#DIV/0!	#DIV/0!	0.941008	0.0264623	0.703709
glycerophospholipids	PC aa C40:5	0.0822967	-0.380916	0.331018	0.112666	0.0751761	0.0743907	-0.404772	-0.794129	0.681231	0.150125	0.672609	-0.283799	0.577531	0.188903	0.681231	-0.0834704	-0.390253	0.397596	0.556929	0.69253	-0.069216	0.420844	0.265891	0.407295	0.398295	-0.345288	0.236539	-0.00564803	0.505575	-0.292648	0.225444	-0.398961	-0.191755	-0.404354	-0.486006	-0.0113107	-0.200969	-0.117635	0.128144	0.681021	-0.225292	-0.116345	-0.0280165	#DIV/0!	#DIV/0!	0.0145672	-0.779111	-0.278471
glycerophospholipids	PC aa C40:6	0.259564	-0.328391	0.618977	-0.0247052	0.294119	0.483439	-0.506789	-0.57658	0.674545	0.230485	0.685902	-0.341736	0.604551	0.29002	0.757592	0.00388336	-0.697747	0.416198	0.424401	0.796326	-0.265242	0.309709	0.530058	0.73278	0.419896	-0.245739	-0.0901097	0.320426	0.590111	-0.0662662	0.536107	-0.182939	0.0291444	-0.573124	-0.594801	0.353679	0.0046608	-0.0790964	0.0160905	0.539544	-0.176279	-0.154487	-0.147219	#DIV/0!	#DIV/0!	0.0186668	-0.686938	-0.233838
glycerophospholipids	PC aa C42:0	-0.0684786	-0.0923936	0.436652	0.670265	0.235469	0.063123	0.0932755	-0.797724	0.724569	0.407173	0.796985	-0.474342	0.748331	0.68313	0.483046	0.316228	-0.348072	0.191943	0.71743	0.782624	6.85628e-17	0.71022	-0.173344	0.254947	0.483046	-0.708005	0.267755	-0.359111	0.0935414	-0.602762	0.212512	-0.138485	0.451255	-0.027746	-0.448335	-0.0865253	-0.362284	1.18124e-16	0.352767	0.950069	-0.464483	-0.532715	-0.464228	#DIV/0!	#DIV/0!	-0.440694	-0.602949	-0.527071
glycerophospholipids	PC aa C42:1	-0.322845	0.0568166	0.0788857	0.100564	-0.325798	0.157855	0.129339	-0.163517	0.19803	-0.250387	-0.093352	0.226871	-0.306786	-0.396746	0.19803	-0.453743	-0.0475651	-0.295084	-0.176471	-8.86151e-18	-0.19803	-0.374351	0.0887643	0.289058	-0.371305	-0.0446544	0.395625	0.0830478	0.0383482	0.131791	0.0217803	-0.38322	-0.383697	0.0181996	-0.509444	0.266039	-0.371305	-0.070014	-0.108465	-0.139104	-0.118949	0.0326869	-0.0476352	#DIV/0!	#DIV/0!	-0.0830038	-0.0806052	-0.114753
glycerophospholipids	PC aa C42:2	0.571818	0.619795	0.273057	0.185413	0.131631	0.225836	0.134957	-0.178377	0.270031	-0.606977	4.04333e-17	0.707107	-0.209165	0.254588	-0.540062	0.707107	0.129719	0.107299	-0.160422	0.25	-0.540062	4.80419e-17	0.585017	0.614617	5.71813e-17	0.548013	-0.324306	0.730933	-0.522913	0.831153	0.712786	-0.309662	0.0373718	-0.0682461	0.463115	0.241846	-0.540062	1.61733e-16	0.295804	-0.303488	0.794718	0.60245	0.503015	#DIV/0!	#DIV/0!	0.558622	0.515722	0.767331
glycerophospholipids	PC aa C42:4	-0.0823266	-0.605698	0.0408568	-0.101327	-0.0812444	-0.163346	-0.493159	-0.633054	0.416667	0.210732	0.491046	-0.381881	0.484123	-0.0785674	0.708333	-0.381881	-0.240192	0.364246	0.495074	0.405046	0.166667	0.315063	0.0700371	0.0357359	0.3125	-0.357032	0.340667	-0.23669	0.645497	-0.474871	-0.146647	-0.346418	-0.403661	-0.363784	-0.436327	-0.223906	0.0208333	-0.147314	-0.0152145	0.608781	-0.344626	-0.12697	0.0134903	#DIV/0!	#DIV/0!	-0.00250089	-0.841985	-0.37443
glycerophospholipids	PC aa C42:5	0.598536	-0.243985	-0.207651	-0.349358	0.129543	-0.415335	-0.563866	-0.342316	0.0797241	-0.179204	0.225494	0.121781	0.30877	0.125274	-0.106299	0.365342	0.204257	0.675822	0.315754	0.172224	0.106299	0.435381	0.352886	-0.112207	0.478345	0.359546	-0.246736	0.196551	0.195554	0.130433	0.0701479	-0.220943	-0.334688	-0.355966	0.667566	-0.476018	0.106299	-0.0939558	0.194074	0.179204	0.525902	0.537171	0.708864	#DIV/0!	#DIV/0!	0.695122	-0.20154	0.503508
glycerophospholipids	PC aa C42:6	0.345436	-0.064286	0.417746	-0.473571	-0.0409588	0.707112	-0.323066	0.360778	-0.21006	-0.306913	-0.306972	0.151268	-0.341694	-0.356483	0.0630179	-0.151268	-0.302728	-0.125204	-0.586532	-0.0388955	-0.567161	-0.626523	0.670978	0.555031	-0.336095	0.369464	-0.534641	0.74879	0.178983	0.681512	0.406621	-0.0481778	-0.20641	-0.486491	-0.15131	0.515487	0.283581	-0.222802	-0.490899	-0.542999	0.270631	0.343831	0.149528	#DIV/0!	#DIV/0!	0.338652	0.272592	0.27737
glycerophospholipids	PC ae C30:0	0.786772	-0.435838	0.497836	-0.547442	0.147175	0.474635	-0.852044	-0.282226	0.18229	-0.230485	0.252426	-0.0522097	0.273577	-0.0268538	0.341793	0.156629	-0.388588	0.520623	-0.0203055	0.479932	-0.501296	-0.00957212	0.935824	0.621236	0.256345	0.300582	-0.623105	0.766642	0.529503	0.486212	0.54634	-0.307032	-0.347681	-0.895764	0.060458	0.13061	0.296221	-0.346414	-0.274571	0.051219	0.410317	0.513247	0.483482	#DIV/0!	#DIV/0!	0.695226	-0.269391	0.370245
glycerophospholipids	PC ae C30:1	0.981108	-0.209529	0.560853	-0.306876	0.305933	0.428256	-0.68384	-0.346738	0.228218	-0.24367	0.344265	-1.10731e-17	0.388909	0.333507	0.0684653	0.627495	-0.285044	0.580381	0.0813489	0.591608	-0.547723	0.239677	0.889547	0.609785	0.410792	0.30877	-0.780098	0.771754	0.22981	0.523992	0.692777	-0.235541	-0.0331641	-0.786525	0.370222	0.0204397	0.171163	-0.306611	-0.0666667	0.153897	0.572011	0.532593	0.507132	#DIV/0!	#DIV/0!	0.723524	-0.0760952	0.518063
glycerophospholipids	PC ae C30:2	0.516479	-0.00796971	0.271953	0.00745049	-0.0964778	0.0794952	-0.335083	-0.667459	0.458333	-0.538537	0.265165	0.381881	0.0806872	0.00982093	0.0208333	0.286411	0.030024	0.331133	0.111392	0.472554	-0.458333	0.113773	0.653291	0.541536	0.125	0.258378	-0.0779492	0.525802	0.0322749	0.462739	0.467438	-0.69881	-0.46421	-0.447072	0.145022	-0.0634399	-0.458333	-0.265165	0.121716	0.128781	0.515195	0.597288	0.596995	#DIV/0!	#DIV/0!	0.635059	-0.136988	0.47036
glycerophospholipids	PC ae C32:1	0.71551	-0.0556648	-0.0930332	-0.37327	-0.264557	-0.154176	-0.399806	-0.170161	-0.212368	-0.775714	-0.276233	0.540663	-0.289398	-0.281795	-0.48766	0.34242	0.474196	0.256285	-0.301395	-0.0892048	-0.393274	-0.165208	0.600381	0.0428106	-0.0904531	0.625201	-0.417277	0.564803	-0.158407	0.694563	0.152256	-0.571634	-0.641983	-0.424322	0.80073	-0.408581	-0.104218	-0.392103	-0.114883	-0.338132	0.846302	0.973713	0.969822	#DIV/0!	#DIV/0!	0.975714	0.342882	0.839753
glycerophospholipids	PC ae C32:2	0.274668	0.0308665	0.109777	-0.290634	-0.479854	0.288483	-0.113647	0.12259	-0.306611	-0.770819	-0.547723	0.517657	-0.6625	-0.623795	-0.306611	-0.147902	0.263574	-0.294969	-0.699856	-0.261456	-0.597085	-0.725361	0.518997	0.257645	-0.597085	0.451222	-0.245989	0.586318	-0.16875	0.754461	0.127791	-0.532043	-0.633166	-0.311077	0.167686	0.0635934	-0.145237	-0.410792	-0.430157	-0.625723	0.488037	0.697878	0.526415	#DIV/0!	#DIV/0!	0.567529	0.472656	0.503469
glycerophospholipids	PC ae C34:0	0.748138	-0.0828236	-0.0597088	-0.508959	-0.14072	-0.0754465	-0.527917	-0.119183	-0.144338	-0.689441	-0.204124	0.519701	-0.223607	-0.272166	-0.360844	0.283473	0.312019	0.372801	-0.257248	-0.0334077	-0.360844	-0.151585	0.718219	0.169025	-6.11293e-17	0.699765	-0.460041	0.676847	3.55129e-17	0.738449	0.254	-0.475873	-0.634239	-0.500758	0.713513	-0.245617	3.82058e-17	-0.306186	-0.105409	-0.364998	0.855449	0.952979	0.959649	#DIV/0!	#DIV/0!	0.998015	0.245311	0.84776
glycerophospholipids	PC ae C34:1	0.682417	0.00244107	-0.0903365	-0.529432	-0.199077	-0.0266837	-0.431989	0.037937	-0.255244	-0.753033	-0.36097	0.605725	-0.395423	-0.379018	-0.453058	0.217226	0.355585	0.23581	-0.417004	-0.171325	-0.395629	-0.318991	0.696897	0.158922	-0.149956	0.765495	-0.464242	0.714506	-0.0840273	0.834477	0.2302	-0.440887	-0.646012	-0.429571	0.706588	-0.165737	-2.36469e-18	-0.293288	-0.167764	-0.541467	0.875602	0.973569	0.940611	#DIV/0!	#DIV/0!	0.974511	0.395387	0.879665
glycerophospholipids	PC ae C34:2	0.841783	-0.00146123	0.140807	-0.369074	-0.0470155	0.0781674	-0.494227	-0.2416	0.0171888	-0.684737	-0.0648232	0.507624	-0.11983	-0.0927332	-0.330408	0.455111	0.198174	0.39539	-0.194022	0.167095	-0.498477	-0.0633822	0.814842	0.374918	0.0697103	0.644274	-0.527474	0.775825	-0.0510386	0.787729	0.456246	-0.50374	-0.487543	-0.54917	0.652675	-0.145737	-0.104088	-0.313312	-0.0411458	-0.261874	0.871919	0.916587	0.894895	#DIV/0!	#DIV/0!	0.97461	0.238296	0.847961
glycerophospholipids	PC ae C34:3	0.693074	0.311292	0.247759	0.0141172	0.223655	0.0751146	-0.256839	-0.508945	0.519408	-0.48647	0.326468	0.555386	0.13411	0.301983	-0.207763	0.634726	-0.00831718	0.50222	0.185144	0.504922	-0.398212	0.290926	0.734347	0.65622	0.328958	0.511438	-0.252721	0.71222	-0.13411	0.658217	0.723611	-0.431838	-0.167732	-0.319827	0.407326	0.111646	-0.45881	-0.0122426	0.379322	0.00972939	0.774208	0.641465	0.657354	#DIV/0!	#DIV/0!	0.715582	0.0536301	0.72719
glycerophospholipids	PC ae C36:0	0.471211	-0.0382852	0.211603	-0.339012	-0.190264	0.264702	-0.396965	-0.198332	0.10008	-0.618642	-0.113228	0.458625	-0.263574	-0.349119	-0.040032	2.91353e-16	0.00961538	0.143164	-0.297282	0.129719	-0.520416	-0.336336	0.751399	0.521611	-0.170136	0.482943	-0.245014	0.715028	0.100778	0.707673	0.396264	-0.545149	-0.601129	-0.496216	0.114293	0.147	-0.170136	-0.283069	-0.18272	-0.326193	0.562423	0.695844	0.61661	#DIV/0!	#DIV/0!	0.69264	0.0975552	0.548566
glycerophospholipids	PC ae C36:1	0.589927	0.139238	0.00485702	0.13025	0.188158	-0.332023	-0.244725	-0.69028	0.499	-0.313403	0.452473	0.349731	0.356966	0.419264	-0.1996	0.67256	0.186129	0.615842	0.470832	0.485083	-0.0880587	0.610369	0.391807	0.232577	0.518079	0.285937	-0.0703698	0.276634	-0.118231	0.234661	0.393864	-0.426652	-0.149293	-0.194904	0.565306	-0.323356	-0.437358	-0.0166045	0.506969	0.336496	0.609501	0.50828	0.642988	#DIV/0!	#DIV/0!	0.613717	-0.143732	0.560502
glycerophospholipids	PC ae C36:2	0.696995	-0.201217	0.737984	-0.135659	0.259704	0.625897	-0.581474	-0.49692	0.498922	-0.147792	0.485885	-0.0708945	0.411928	0.279863	0.390629	0.354472	-0.529513	0.43185	0.142458	0.758216	-0.607215	0.160035	0.867129	0.867804	0.320045	0.0828516	-0.500497	0.724281	0.353509	0.409739	0.766536	-0.323218	-0.0384056	-0.757191	-0.163136	0.301707	-0.0116028	-0.262542	-0.0755555	0.269503	0.282912	0.283495	0.217364	#DIV/0!	#DIV/0!	0.441761	-0.296824	0.221616
glycerophospholipids	PC ae C36:3	0.711262	0.096327	0.412032	0.117427	0.122747	0.150048	-0.320341	-0.715249	0.553971	-0.452807	0.427327	0.32969	0.273066	0.332366	-0.050361	0.626411	-0.0483853	0.460263	0.239351	0.652753	-0.50361	0.338494	0.70704	0.639584	0.327347	0.249834	-0.265196	0.597119	-0.0585142	0.481791	0.664677	-0.577522	-0.177732	-0.463992	0.285534	-0.0451044	-0.453249	-0.213664	0.257449	0.254704	0.597718	0.557769	0.561843	#DIV/0!	#DIV/0!	0.644245	-0.0933851	0.536871
glycerophospholipids	PC ae C36:4	0.669403	-0.280433	0.487029	0.120801	0.215345	0.11964	-0.504842	-0.845853	0.576213	-0.0737553	0.679074	-0.176036	0.669499	0.504024	0.284905	0.572117	-0.224519	0.592762	0.511581	0.819469	-0.329722	0.605145	0.526665	0.451534	0.56661	-0.129933	-0.283466	0.283508	0.233085	0.0125163	0.487283	-0.440521	-0.017057	-0.592666	0.129956	-0.24542	-0.172864	-0.282947	0.183518	0.678189	0.228954	0.236638	0.307122	#DIV/0!	#DIV/0!	0.418146	-0.461327	0.155845
glycerophospholipids	PC ae C36:5	0.667399	-0.235048	-0.00810762	-0.195049	-0.0766698	-0.272608	-0.531017	-0.605905	0.20285	-0.455967	0.224509	0.242498	0.21178	0.0374182	-0.105835	0.390691	0.252795	0.550213	0.21657	0.314365	-0.20285	0.312451	0.51601	0.0980436	0.311625	0.306931	-0.211438	0.328285	0.0990583	0.282226	0.187538	-0.591667	-0.515505	-0.483019	0.572472	-0.496057	-0.171981	-0.311819	0.118083	0.213115	0.591638	0.696303	0.802615	#DIV/0!	#DIV/0!	0.801359	-0.16925	0.554655
glycerophospholipids	PC ae C38:0	0.145148	-0.413197	0.397173	-0.157086	0.087754	0.301114	-0.539829	-0.53513	0.540062	0.101163	0.509175	-0.235702	0.41833	1.43763e-16	0.720082	-0.235702	-0.518875	0.357665	0.320844	0.583333	-0.180021	0.151248	0.473105	0.552265	0.270031	-0.162374	0.0582087	0.247076	0.627495	-0.059903	0.316794	-0.309662	-0.27406	-0.541833	-0.555738	0.225723	3.81208e-17	-0.127294	-0.0657342	0.404651	-0.151636	-0.0248164	0.00451503	#DIV/0!	#DIV/0!	0.108771	-0.682867	-0.19278
glycerophospholipids	PC ae C38:1	-0.345763	0.36102	-0.738177	-0.238026	0.24616	-0.675036	0.0135405	0.0710903	0.331133	0.102344	0.117073	0.531105	-0.0641236	-0.117073	-0.0165567	-0.303488	0.0874892	0.427632	0.393445	-0.214599	0.711936	0.250387	-0.104826	-0.0824692	0.306298	0.526413	0.62942	-0.0555471	0.153897	0.0275466	-0.0655556	0.189866	-0.288718	0.456484	0.0671467	0.237256	-0.215237	0.702439	0.6227	-0.232601	0.2504	0.0836674	0.301925	#DIV/0!	#DIV/0!	0.11024	-0.245686	0.276198
glycerophospholipids	PC ae C38:2	0.308464	-0.534091	0.304605	-0.452481	-0.539016	0.517266	-0.315901	0.383662	-0.793012	-0.414251	-0.65815	-0.204734	-0.467187	-0.631824	-0.0893534	-0.255918	0.134137	-0.457133	-0.849341	-0.361923	-0.614305	-0.816407	0.301012	-0.12269	-0.653397	0.00251858	-0.640783	0.287429	0.0735387	0.337283	-0.216206	-0.252966	-0.39495	-0.570469	0.0973557	-0.218073	0.519367	-0.742393	-0.950269	-0.420528	0.0251071	0.370421	0.155014	#DIV/0!	#DIV/0!	0.30087	0.404037	0.0476343
glycerophospholipids	PC ae C38:3	0.24365	-0.200723	0.764082	0.0180823	-0.191831	0.850226	-0.154146	-0.102407	0.0238501	-0.241247	-0.0505937	-0.163942	-0.101608	-0.14616	0.274276	-0.0546475	-0.366631	-0.317482	-0.417988	0.309133	-0.775129	-0.465886	0.499782	0.6172	-0.357752	-0.19361	-0.393853	0.47146	0.101608	0.335308	0.388228	-0.321368	-0.0462114	-0.534826	-0.465584	0.331091	0.0178876	-0.480641	-0.531239	-0.0402078	-0.09597	0.0654101	-0.170371	#DIV/0!	#DIV/0!	0.0332589	0.0733177	-0.120323
glycerophospholipids	PC ae C38:4	0.576125	-0.0954874	0.320959	-0.144433	0.244114	0.127048	-0.559397	-0.653365	0.642746	-0.205143	0.551566	0.185877	0.408446	0.230922	0.293292	0.300263	-0.290779	0.643463	0.387409	0.667285	-0.271451	0.372243	0.738031	0.669106	0.471139	0.258914	-0.145999	0.567647	0.335941	0.33691	0.613585	-0.420421	-0.276581	-0.540095	0.0263781	0.124074	-0.227769	-0.0573629	0.246091	0.291058	0.434842	0.414465	0.482462	#DIV/0!	#DIV/0!	0.572335	-0.423678	0.379923
glycerophospholipids	PC ae C38:5	0.658597	-0.217506	0.37865	-0.256203	0.0277161	0.244693	-0.615259	-0.557121	0.398001	-0.404714	0.312699	0.198517	0.205527	4.54057e-17	0.208477	0.223331	-0.182089	0.474449	0.101335	0.526397	-0.473811	0.0955395	0.824388	0.619557	0.227429	0.290609	-0.301156	0.658248	0.30095	0.477721	0.53363	-0.55965	-0.451153	-0.682348	0.0902472	0.0305536	-0.142143	-0.294831	-0.0276818	0.127804	0.486233	0.581247	0.580994	#DIV/0!	#DIV/0!	0.697091	-0.25775	0.439711
glycerophospholipids	PC ae C38:6	0.502652	-0.167758	0.33303	-0.227401	-0.0979771	0.25864	-0.496952	-0.480391	0.336206	-0.468221	0.179161	0.267946	0.0339683	-0.155043	0.18272	0.0669864	-0.129909	0.30204	-0.0260525	0.402616	-0.489691	-0.0767579	0.753227	0.594542	0.0475073	0.281824	-0.187373	0.620823	0.24344	0.500395	0.453379	-0.599277	-0.527511	-0.592108	-0.0132723	0.0850972	-0.208301	-0.299751	-0.0907393	0.0082144	0.428964	0.56311	0.530032	#DIV/0!	#DIV/0!	0.621148	-0.183437	0.39345
glycerophospholipids	PC ae C40:1	0.189945	-0.0277528	0.550204	-0.0273285	0.509839	0.506881	-0.365054	-0.367413	0.749659	0.312557	0.683986	-0.166227	0.54322	0.393292	0.66502	0.0554092	-0.78995	0.446826	0.43818	0.744424	-0.157187	0.325078	0.533621	0.861126	0.477605	-0.0545301	-0.0603203	0.433778	0.505756	0.0694044	0.696848	0.0658627	0.216706	-0.374484	-0.601619	0.658416	-0.0302282	0.213745	0.20751	0.353325	-0.0821225	-0.218309	-0.211783	#DIV/0!	#DIV/0!	-0.0498821	-0.570168	-0.13116
glycerophospholipids	PC ae C40:2	0.38358	0.267668	0.136399	-0.125009	0.192312	0.0918242	-0.268194	-0.368783	0.550829	-0.359735	0.280717	0.545777	0.0345949	0.0631614	0.0297746	0.204666	-0.157336	0.431839	0.159199	0.385922	-0.238197	0.118824	0.673143	0.688012	0.230753	0.510263	-0.0055014	0.656114	0.0864873	0.583314	0.622205	-0.341444	-0.302875	-0.24388	0.0537681	0.357335	-0.394513	0.13685	0.326164	-0.108757	0.576875	0.486169	0.508445	#DIV/0!	#DIV/0!	0.543162	-0.109084	0.546824
glycerophospholipids	PC ae C40:3	0.178201	-0.243479	0.300347	-0.604549	-0.0620515	0.625453	-0.41931	0.420437	-0.254588	-0.143066	-0.300034	-7.05861e-17	-0.295804	-0.480055	0.254588	-0.416667	-0.3669	-0.101163	-0.529366	-0.117851	-0.381881	-0.641689	0.56005	0.419903	-0.318234	0.28704	-0.411598	0.59207	0.394405	0.487114	0.224007	0.036494	-0.290684	-0.485498	-0.30564	0.501631	0.445528	-0.180021	-0.557773	-0.50073	0.081386	0.211036	0.0580474	#DIV/0!	#DIV/0!	0.227682	0.0829179	0.0978221
glycerophospholipids	PC ae C40:4	0.445032	-0.268291	0.720538	0.158491	0.409098	0.455974	-0.464548	-0.733967	0.756492	0.25241	0.839528	-0.397224	0.793509	0.590642	0.64617	0.361113	-0.658675	0.516655	0.571142	0.970312	-0.315205	0.562754	0.518051	0.731215	0.594949	-0.319846	-0.218764	0.296221	0.445586	-0.111442	0.641357	-0.182992	0.244293	-0.579369	-0.396857	0.206082	-0.0669811	-0.111442	0.149626	0.739517	-0.103543	-0.157285	-0.133424	#DIV/0!	#DIV/0!	0.0477705	-0.651547	-0.1793
glycerophospholipids	PC ae C40:5	0.308038	-0.268379	0.444284	0.076941	0.26599	0.179281	-0.479902	-0.798139	0.779512	0.131414	0.771677	-0.204124	0.664188	0.367465	0.62361	0.153093	-0.486805	0.557544	0.602029	0.829941	-0.155902	0.523937	0.468371	0.606844	0.545658	-0.193353	0.0468095	0.22289	0.483046	-0.11024	0.480115	-0.335219	-0.0701239	-0.487151	-0.363322	0.111704	-0.194878	-0.0551198	0.22771	0.657072	-0.0316435	-0.0214916	0.0618511	#DIV/0!	#DIV/0!	0.154398	-0.724534	-0.096113
glycerophospholipids	PC ae C40:6	0.441577	-0.128127	0.605528	-0.13607	0.130615	0.577737	-0.44892	-0.398248	0.468905	-0.188216	0.347355	0.0438529	0.20755	0.0631554	0.401918	0.0877058	-0.482688	0.266177	0.0397959	0.589165	-0.535891	-0.0281399	0.76119	0.830839	0.133973	0.105735	-0.272294	0.656335	0.337268	0.412368	0.648342	-0.345679	-0.17151	-0.604855	-0.329787	0.407963	-0.10048	-0.189466	-0.0978399	0.112929	0.202244	0.242035	0.161439	#DIV/0!	#DIV/0!	0.335587	-0.269824	0.15746
glycerophospholipids	PC ae C42:0	0.444284	-0.211004	0.818968	-0.0494937	-0.0611082	0.854459	-0.313262	-0.215304	0.15043	-0.253604	0.0945514	-0.131306	0.038841	-0.0236379	0.300861	0.0984798	-0.433587	-0.099625	-0.297897	0.464238	-0.802296	-0.315967	0.679771	0.74599	-0.175502	-0.0904563	-0.500306	0.619391	0.174784	0.42131	0.551505	-0.345016	-0.0485783	-0.662451	-0.363216	0.341313	0.0250717	-0.460938	-0.439435	0.0281782	0.0538142	0.173538	-0.0314407	#DIV/0!	#DIV/0!	0.200244	-0.00437717	0.0162578
glycerophospholipids	PC ae C42:1	0.83508	-0.27097	0.68733	0.0460937	0.297896	0.400743	-0.532915	-0.633054	0.416667	-0.0624391	0.582708	-0.254588	0.634739	0.563067	0.222222	0.700116	-0.3336	0.518775	0.321798	0.810093	-0.513889	0.478429	0.650308	0.55528	0.506944	-0.0939558	-0.606913	0.46385	0.193649	0.164067	0.62325	-0.290673	0.168192	-0.707784	0.175708	-0.119416	0.0208333	-0.353553	0.020286	0.554147	0.269569	0.238069	0.231172	#DIV/0!	#DIV/0!	0.430097	-0.272983	0.197206
glycerophospholipids	PC ae C42:2	0.178682	-0.326758	0.268761	-0.130533	0.2742	0.0958299	-0.562731	-0.633054	0.708333	0.210732	0.697286	-0.190941	0.597085	0.196419	0.708333	-0.0954703	-0.520416	0.59604	0.581712	0.675077	0.0208333	0.437588	0.437732	0.526417	0.53125	-0.0939558	0.138576	0.196977	0.645497	-0.135182	0.366618	-0.220991	-0.191739	-0.450901	-0.433385	0.194051	-0.0520833	0.0589256	0.197789	0.52683	-0.0723081	-0.0439104	0.0720118	#DIV/0!	#DIV/0!	0.141634	-0.799841	-0.120513
glycerophospholipids	PC ae C42:3	0.268185	-0.426222	0.696099	0.150527	0.305506	0.452159	-0.460875	-0.705331	0.680883	0.356535	0.802428	-0.567309	0.791114	0.474162	0.789205	0.141827	-0.683906	0.405833	0.551597	0.902583	-0.247594	0.487548	0.372537	0.604385	0.510662	-0.495499	-0.115798	0.116223	0.551383	-0.303807	0.456131	-0.168584	0.202387	-0.569579	-0.575754	0.157997	0.0232119	-0.164133	0.0226021	0.80003	-0.333679	-0.308475	-0.285792	#DIV/0!	#DIV/0!	-0.116348	-0.757239	-0.402321
glycerophospholipids	PC ae C42:4	#DIV/0!	#DIV/0!	#DIV/0!	#DIV/0!	#DIV/0!	#DIV/0!	#DIV/0!	#DIV/0!	#DIV/0!	#DIV/0!	#DIV/0!	#DIV/0!	#DIV/0!	#DIV/0!	#DIV/0!	#DIV/0!	#DIV/0!	#DIV/0!	#DIV/0!	#DIV/0!	#DIV/0!	#DIV/0!	#DIV/0!	#DIV/0!	#DIV/0!	#DIV/0!	#DIV/0!	#DIV/0!	#DIV/0!	#DIV/0!	#DIV/0!	#DIV/0!	#DIV/0!	#DIV/0!	#DIV/0!	#DIV/0!	#DIV/0!	#DIV/0!	#DIV/0!	#DIV/0!	#DIV/0!	#DIV/0!	#DIV/0!	#DIV/0!	#DIV/0!	#DIV/0!	#DIV/0!	#DIV/0!
glycerophospholipids	PC ae C42:5	0.503008	0.218567	0.307178	-0.143649	0.371351	0.246159	-0.375229	-0.388857	0.640603	-0.214047	0.440732	0.396704	0.227988	0.244851	0.155822	0.317363	-0.357639	0.550378	0.257145	0.561024	-0.277017	0.240014	0.771856	0.828128	0.389556	0.45678	-0.157551	0.735323	0.19446	0.557396	0.77693	-0.223364	-0.125799	-0.361595	-0.00593871	0.45899	-0.277017	0.159153	0.335067	0.00972939	0.537751	0.392177	0.412247	#DIV/0!	#DIV/0!	0.510932	-0.203002	0.495202
glycerophospholipids	PC ae C44:3	0.682921	-0.493936	0.80069	0.123187	0.0880103	0.514762	-0.499148	-0.661379	0.295439	-0.018447	0.510662	-0.501435	0.610257	0.428131	0.372035	0.501435	-0.346927	0.282619	0.214521	0.780049	-0.601821	0.326362	0.508455	0.445773	0.317324	-0.394784	-0.564075	0.272828	0.250036	-0.0391417	0.42844	-0.379581	0.132508	-0.770058	-0.0529874	-0.227362	0.0875376	-0.564823	-0.231741	0.664091	-0.0253465	0.0780804	0.0226286	#DIV/0!	#DIV/0!	0.233765	-0.336215	-0.0955329
glycerophospholipids	PC ae C44:4	0.570836	-0.360957	0.800897	-0.155763	0.459956	0.693452	-0.651637	-0.430076	0.547267	0.254514	0.676097	-0.432395	0.687029	0.4448	0.679366	0.259437	-0.797761	0.509911	0.336336	0.856099	-0.415168	0.325029	0.720057	0.821708	0.509525	-0.153193	-0.497743	0.536718	0.592014	0.0894834	0.713994	-0.0270511	0.219387	-0.760073	-0.401708	0.392116	0.245327	-0.146784	-0.0826898	0.487818	-0.0377285	-0.07955	-0.110108	#DIV/0!	#DIV/0!	0.150797	-0.548735	-0.101691
glycerophospholipids	PC ae C44:5	0.561063	0.0476104	0.740615	-0.149193	0.279075	0.813832	-0.345501	-0.0986561	0.311142	-0.160859	0.222944	0.0570332	0.125325	0.187742	0.224022	0.285166	-0.55602	0.168144	-0.147877	0.524271	-0.65962	-0.130706	0.817732	0.920441	0.0808968	0.204869	-0.564544	0.827979	0.178347	0.598428	0.810354	-0.0963377	0.120572	-0.573902	-0.224749	0.597459	0.037337	-0.140807	-0.154514	-0.0839263	0.288607	0.215227	0.0589387	#DIV/0!	#DIV/0!	0.301242	0.0221399	0.249542
glycerophospholipids	PC ae C44:6	-0.103478	0.349647	0.141281	0.0900703	-0.410891	0.414055	0.460033	0.496432	-0.487467	-0.50221	-0.708531	0.372309	-0.786646	-0.430864	-0.487467	-0.0930772	0.253686	-0.742515	-0.832595	-0.460709	-0.507778	-0.810575	0.0333821	0.0857602	-0.792133	0.174041	-0.179199	0.272573	-0.534919	0.539002	0.0089357	-0.11646	-0.0590314	0.1512	0.00901598	0.236484	-0.152333	-0.229794	-0.407911	-0.696245	0.146711	0.214564	-0.0415868	#DIV/0!	#DIV/0!	-0.0147105	0.788509	0.181192
metabolite	Anserine	-0.692267	-0.110378	-0.506525	0.0740587	-0.297579	-0.536687	0.135059	-0.217922	0.19202	0.106887	0.0372009	0.05302	-0.0876103	-0.389491	0.297082	-0.691796	0.155008	-0.0760321	0.254497	-0.195476	0.501192	0.00764353	-0.442791	-0.325989	-0.0927573	-0.191018	0.860073	-0.540355	0.212255	-0.461653	-0.507281	-0.197173	-0.455115	0.344937	-0.41936	-0.124058	-0.274564	0.191764	0.161684	0.1326	-0.37553	-0.21694	-0.0833038	#DIV/0!	#DIV/0!	-0.286841	-0.444784	-0.354222
metabolite	N-Acetyl-Aspartic Acid	0.486885	-0.10411	-0.313102	-0.664399	-0.322842	-0.166075	-0.408034	0.260682	-0.506354	-0.69065	-0.565612	0.542685	-0.537176	-0.600411	-0.469279	-0.0387761	0.466731	0.116599	-0.532034	-0.455133	-0.216644	-0.470393	0.49387	-0.132129	-0.286303	0.750401	-0.376044	0.524374	-0.0337362	0.707007	-0.0660711	-0.335524	-0.746841	-0.326042	0.705932	-0.260591	0.172714	-0.282883	-0.296404	-0.668149	0.748094	0.911575	0.894556	#DIV/0!	#DIV/0!	0.883222	0.424837	0.776153
sphingolipids	SM (OH) C14:1	0.718735	-0.291073	0.218902	-0.574605	-0.248363	0.284588	-0.622702	-0.0657141	-0.21778	-0.663278	-0.261092	0.308022	-0.260326	-0.422056	-0.123677	0.0739253	0.102035	0.188031	-0.448838	0.0174244	-0.5915	-0.406603	0.82633	0.326379	-0.18686	0.524425	-0.577874	0.756782	0.165568	0.739661	0.280334	-0.518754	-0.661598	-0.718367	0.387281	-0.0987282	0.151908	-0.501905	-0.427062	-0.373188	0.643443	0.849685	0.763026	#DIV/0!	#DIV/0!	0.885543	0.192091	0.634304
sphingolipids	SM (OH) C16:1	0.478037	-0.205522	-0.145834	-0.923397	0.03706	0.136173	-0.636038	0.505557	-0.420675	-0.290515	-0.387059	0.278715	-0.31015	-0.48263	-0.101368	-0.18581	-0.0267825	0.292026	-0.436604	-0.328468	-0.111504	-0.434345	0.634978	0.11185	-0.0760257	0.750877	-0.538474	0.670315	0.351372	0.65564	0.129328	0.0842774	-0.495928	-0.463356	0.383185	0.175219	0.56259	-0.0645099	-0.346083	-0.666475	0.564515	0.62976	0.612721	#DIV/0!	#DIV/0!	0.709155	0.197144	0.592194
sphingolipids	SM (OH) C22:1	0.49895	0.0168828	0.330647	-0.520835	0.161349	0.520195	-0.486754	0.116612	0.110332	-0.310005	-0.0312065	0.317808	-0.13674	-0.187239	0.110332	0	-0.349811	0.25428	-0.275296	0.17365	-0.441326	-0.31517	0.848032	0.711159	-0.0110332	0.562268	-0.451546	0.876604	0.282026	0.748956	0.601889	-0.107546	-0.280962	-0.523724	-0.0320567	0.541509	0.143431	-0.0468097	-0.177265	-0.421607	0.496251	0.483744	0.388664	#DIV/0!	#DIV/0!	0.554503	0.0692131	0.486227
sphingolipids	SM (OH) C22:2	0.582137	-0.188671	0.630205	-0.254926	0.28249	0.592649	-0.605525	-0.381904	0.493197	-0.0954637	0.445616	-0.0251124	0.350193	0.169205	0.454837	0.175787	-0.579148	0.446391	0.130223	0.665892	-0.493197	0.0909308	0.857719	0.867322	0.302768	0.165584	-0.407415	0.731853	0.452067	0.419175	0.729286	-0.239586	-0.107506	-0.705583	-0.254475	0.425522	0.0438397	-0.147247	-0.0670335	0.160133	0.258206	0.25459	0.204187	#DIV/0!	#DIV/0!	0.412547	-0.343354	0.207836
sphingolipids	SM (OH) C24:1	0.252699	-0.515808	0.210773	0.0648368	-0.150996	-0.120244	-0.473956	-0.871135	0.455525	-0.0921539	0.506779	-0.229623	0.479874	0.064421	0.455525	0.0208748	-0.0634599	0.385546	0.446527	0.560907	-0.136658	0.384631	0.254294	0.143202	0.309757	-0.296855	0.135298	-0.0581786	0.384605	-0.253895	0.0360728	-0.62555	-0.414828	-0.490022	-0.128308	-0.42185	-0.200431	-0.363979	0.0182968	0.665556	-0.0588264	0.157204	0.259905	#DIV/0!	#DIV/0!	0.266741	-0.645788	-0.109335
sphingolipids	SM C16:0	0.660147	-0.0390352	-0.0243201	-0.638302	-0.107139	0.100077	-0.526085	0.106768	-0.203129	-0.649482	-0.309435	0.546125	-0.35111	-0.396037	-0.293747	0.106433	0.170742	0.282693	-0.406817	-0.125844	-0.384556	-0.354681	0.782947	0.288164	-0.112701	0.782023	-0.488038	0.797866	0.0760173	0.849135	0.309637	-0.342644	-0.623841	-0.497382	0.541372	0.0225064	0.107847	-0.227364	-0.204304	-0.567427	0.814937	0.8995	0.859263	#DIV/0!	#DIV/0!	0.93012	0.298523	0.819339
sphingolipids	SM C16:1	0.686483	-0.134454	0.0781178	-0.631525	-0.150756	0.191018	-0.574226	0.0557625	-0.2072	-0.65118	-0.292301	0.45717	-0.319803	-0.411681	-0.217943	0.0844007	0.124604	0.250048	-0.431288	-0.069627	-0.469652	-0.38685	0.818042	0.323518	-0.14197	0.695988	-0.532927	0.803575	0.124236	0.822894	0.313981	-0.399095	-0.637882	-0.59197	0.469194	0.00357399	0.137366	-0.325583	-0.29647	-0.508006	0.752599	0.881029	0.819695	#DIV/0!	#DIV/0!	0.916006	0.257062	0.752134
sphingolipids	SM C18:0	0.542214	-0.0684626	-0.227117	-0.639238	-0.30063	-0.0815346	-0.408829	0.233083	-0.460633	-0.724562	-0.541184	0.567164	-0.532451	-0.564193	-0.469785	0.0173078	0.424489	0.115964	-0.547918	-0.392102	-0.300988	-0.478849	0.5696	-0.0282766	-0.28726	0.764235	-0.424379	0.607364	-0.053954	0.776036	0.0290781	-0.361779	-0.719765	-0.365701	0.688427	-0.20145	0.136258	-0.299113	-0.295556	-0.671991	0.785101	0.934885	0.896952	#DIV/0!	#DIV/0!	0.907267	0.448026	0.808013
sphingolipids	SM C18:1	0.612263	0.0152739	-0.156778	-0.576701	-0.221045	-0.0465106	-0.406225	0.135642	-0.319416	-0.743627	-0.435589	0.62732	-0.468328	-0.454411	-0.467716	0.130692	0.372646	0.190384	-0.471014	-0.266677	-0.347935	-0.390564	0.65518	0.110634	-0.205339	0.797434	-0.431832	0.694124	-0.0795273	0.838438	0.173146	-0.392458	-0.670992	-0.380048	0.689368	-0.133843	0.037075	-0.258127	-0.193696	-0.625031	0.856923	0.959774	0.924221	#DIV/0!	#DIV/0!	0.946148	0.427762	0.869745
sphingolipids	SM C20:2	-0.212613	0.890334	-0.251933	0.609737	0.234729	-0.302971	0.795923	0.11781	0.169427	-0.0300662	-0.0210181	0.490365	-0.165774	0.462397	-0.642039	0.531229	0.304142	-0.15945	0.127143	-0.11558	0.205096	0.26971	-0.401868	-0.062066	0.0490446	0.158851	0.268562	-0.147885	-0.777064	0.0971776	0.149076	0.258205	0.548568	0.774243	0.334296	0.132575	-0.57516	0.491822	0.647964	-0.14532	0.229498	-0.124091	-0.112129	#DIV/0!	#DIV/0!	-0.243919	0.502858	0.236799
sphingolipids	SM C24:0	0.551229	0.0110285	0.414856	-0.420077	0.297462	0.505324	-0.540826	-0.102097	0.352358	-0.206108	0.224994	0.249546	0.0967679	0.0181203	0.240244	0.117433	-0.467024	0.423857	-0.0342543	0.409999	-0.408415	-0.0726643	0.886169	0.828312	0.202606	0.479255	-0.40535	0.862004	0.354816	0.651399	0.724351	-0.125813	-0.189299	-0.562653	-0.0934579	0.553699	0.0624634	0.0101927	-0.0210539	-0.190808	0.467297	0.407896	0.354663	#DIV/0!	#DIV/0!	0.529942	-0.121758	0.438812
sphingolipids	SM C24:1	0.69645	0.0244047	0.349905	-0.45031	0.102196	0.43604	-0.516823	-0.0691676	0.133601	-0.48943	-0.00501224	0.408863	-0.111723	-0.120076	-0.0379074	0.222438	-0.191429	0.325873	-0.248823	0.250162	-0.551045	-0.22061	0.928991	0.696532	0.0298174	0.6069	-0.528724	0.928634	0.158095	0.831366	0.645727	-0.301911	-0.353135	-0.596127	0.205187	0.3328	0.0152554	-0.17423	-0.128121	-0.350706	0.678517	0.681899	0.597476	#DIV/0!	#DIV/0!	0.754069	0.132727	0.65674
sphingolipids	SM C26:0	0.209388	0.213711	-0.0423493	-0.303319	-0.411028	0.190026	0.00639296	0.287792	-0.35437	-0.761412	-0.630865	0.659123	-0.762123	-0.61416	-0.456512	-0.124183	0.330454	-0.303989	-0.724461	-0.398524	-0.477357	-0.733817	0.44464	0.198242	-0.601386	0.593201	-0.202784	0.586264	-0.277723	0.819015	0.118302	-0.391438	-0.568479	-0.133145	0.270695	0.138154	-0.163635	-0.246155	-0.317405	-0.780155	0.572793	0.703128	0.544799	#DIV/0!	#DIV/0!	0.552721	0.602898	0.600306
sphingolipids	SM C26:1	-0.0860807	0.546968	-0.0505535	-0.00839112	0.428913	0.0306615	0.0616319	-0.0484359	0.62325	0.0412043	0.311086	0.504016	0.0283981	0.172825	0.109985	1.77883e-17	-0.334623	0.320494	0.283144	0.237595	0.146647	0.169411	0.307438	0.62403	0.274963	0.438151	0.299747	0.408133	0.0709952	0.350734	0.548387	0.136638	0.0532762	0.204688	-0.249287	0.722372	-0.366618	0.596247	0.548867	-0.185419	0.281465	0.0204817	0.0697984	#DIV/0!	#DIV/0!	0.0532518	-0.140571	0.272993
sugars	H1	0.380945	0.340113	-0.355358	-0.247813	-0.357926	-0.266911	0.0491469	0.190245	-0.398001	-0.858294	-0.612543	0.838558	-0.698221	-0.435599	-0.816427	0.226871	0.689187	-0.0801444	-0.543293	-0.47659	-0.269848	-0.419862	0.321063	-0.112057	-0.389315	0.766771	-0.201881	0.464814	-0.508393	0.801776	0.0136982	-0.411208	-0.568716	0.026005	0.831104	-0.251554	-0.269654	-0.17425	-0.032041	-0.721498	0.867351	0.917619	0.868583	#DIV/0!	#DIV/0!	0.786744	0.718453	0.893856
Postexercise GWI START (START)		acylcarnitines	acylcarnitines	acylcarnitines	acylcarnitines	acylcarnitines	acylcarnitines	acylcarnitines	acylcarnitines	acylcarnitines	acylcarnitines	acylcarnitines	acylcarnitines	acylcarnitines	acylcarnitines	acylcarnitines	acylcarnitines	acylcarnitines	acylcarnitines	acylcarnitines	acylcarnitines	acylcarnitines	acylcarnitines	acylcarnitines	acylcarnitines	acylcarnitines	acylcarnitines	acylcarnitines	acylcarnitines	acylcarnitines	acylcarnitines	acylcarnitines	acylcarnitines	acylcarnitines	acylcarnitines	acylcarnitines	acylcarnitines	acylcarnitines	acylcarnitines	acylcarnitines	acylcarnitines	aminoacids	aminoacids	aminoacids	aminoacids	aminoacids	aminoacids	aminoacids	aminoacids
	Pearson	C0	C10	C10:1	C10:2	C12	C12:1	C12-DC	C14	C14:1	C14:1-OH	C14:2	C14:2-OH	C16	C16:1	C16:1-OH	C16:2	C16:2-OH	C16-OH	C18	C18:1	C18:1-OH	C18:2	C2	C3	C3:1	C3-DC (C4-OH)	C3-OH	C4	C4:1	C5	C5:1	C5:1-DC	C5-DC (C6-OH)	C5-M-DC	C5-OH (C3-DC-M)	C6 (C4:1-DC)	C6:1	C7-DC	C8	C9	Ala	Arg	Asn	Asp	Cit	Gln	Glu	Gly
[truncated: 141 more columns]
