# Supplementary material for: Exercise modifies glutamate and other metabolic biomarkers in cerebrospinal fluid from Gulf War Illness and Myalgic encephalomyelitis / Chronic Fatigue Syndrome
Source: PLoS One. 2021 Jan 13;16(1):e0244116. doi: 10.1371/journal.pone.0244116 (PMC7806361; doi:10.1371/journal.pone.0244116)
Supplement: S6 Table — (XLSX) [file pone.0244116.s007.xlsx]

## Sheet: STOPP
Postexercise GWI STOPP (STOPP)		acylcarnitines	acylcarnitines	acylcarnitines	acylcarnitines	acylcarnitines	acylcarnitines	acylcarnitines	acylcarnitines	acylcarnitines	acylcarnitines	acylcarnitines	acylcarnitines	acylcarnitines	acylcarnitines	acylcarnitines	acylcarnitines	acylcarnitines	acylcarnitines	acylcarnitines	acylcarnitines	acylcarnitines	acylcarnitines	acylcarnitines	acylcarnitines	acylcarnitines	acylcarnitines	acylcarnitines	acylcarnitines	acylcarnitines	acylcarnitines	acylcarnitines	acylcarnitines	acylcarnitines	acylcarnitines	acylcarnitines	acylcarnitines	acylcarnitines	acylcarnitines	acylcarnitines	acylcarnitines	aminoacids	aminoacids	aminoacids	aminoacids	aminoacids	aminoacids	aminoacids	aminoacids
	Pearson	C0	C10	C10:1	C10:2	C12	C12:1	C12-DC	C14	C14:1	C14:1-OH	C14:2	C14:2-OH	C16	C16:1	C16:1-OH	C16:2	C16:2-OH	C16-OH	C18	C18:1	C18:1-OH	C18:2	C2	C3	C3:1	C3-DC (C4-OH)	C3-OH	C4	C4:1	C5	C5:1	C5:1-DC	C5-DC (C6-OH)	C5-M-DC	C5-OH (C3-DC-M)	C6 (C4:1-DC)	C6:1	C7-DC	C8	C9	Ala	Arg	Asn	Asp	Cit	Gln	Glu	Gly
acylcarnitines	C0	1	-0.0791447	-0.0435214	-0.566765	-0.112069	-0.00435011	-0.299136	-0.50081	-0.308057	-0.280727	-0.513807	0.0879636	-0.279149	-0.560312	-0.392267	-0.34817	-0.500472	-0.149864	-0.302343	-0.476112	-0.196019	-0.631961	0.646461	0.811361	-0.0736094	0.423866	-0.365451	0.654135	-0.0939561	0.506355	-0.10679	-0.224834	-0.448423	0.0295705	0.366385	0.093663	0.17271	-0.236544	-0.531829	-0.522796	0.689105	0.293542	0.357952	0.551696	#DIV/0!	0.0742244	0.457742	0.559831
acylcarnitines	C10	-0.0791447	1	-0.197401	-0.0603586	0.398768	-0.0932348	-0.122402	0.600364	0.15984	0.15842	0.243117	0.0653947	0.489842	0.113816	0.31936	0.475856	0.479745	0.125987	0.597067	0.708088	0.694546	0.451509	0.443642	0.091811	0.536474	0.469138	-0.074726	0.216105	-0.0436625	0.357004	0.454833	0.139691	0.227047	0.419833	0.363636	0.65467	0.200227	0.0259876	0.350763	0.308121	0.418533	0.181778	0.398222	-0.251061	#DIV/0!	0.278721	-0.151978	-0.0172263
acylcarnitines	C10:1	-0.0435214	-0.176408	1	0.467188	-0.0871031	0.867247	-0.0480849	-0.422492	0.348461	-0.0286548	0.043766	0.138532	-0.240902	-0.174468	-0.265691	-0.176898	-0.0417978	0.13327	-0.105815	-0.0775878	-0.126991	-0.130399	0.173231	0.00811331	-0.145076	0.0772755	0.202419	0.0460442	0.0146237	-0.0111314	-0.355003	0.00693472	0.426117	0.0702716	0.0878838	-0.379965	-0.0612608	-0.556812	-0.236295	-0.0548493	0.0893148	0.366329	0.325528	0.113341	#DIV/0!	0.368195	0.0214415	0.390686
acylcarnitines	C10:2	-0.566765	-0.0603586	0.467188	1	-0.18622	0.31897	-0.57705	-0.560466	-0.144943	-0.385416	-0.283195	0.101713	-0.347735	-0.466458	-0.461284	-0.423503	-0.410414	-0.113795	-0.293052	-0.332778	-0.315783	-0.645562	0.64144	0.622676	-0.237728	0.442908	-0.410813	0.626427	-0.139995	0.420986	-0.185446	-0.0865898	-0.354818	0.0885555	0.417087	-0.111961	-0.090738	-0.270105	-0.423167	-0.343958	0.429581	0.155228	0.397873	0.250934	#DIV/0!	0.178674	-0.0616478	0.351368
acylcarnitines	C12	-0.112069	0.398768	-0.0871031	0.310519	1	0.249527	0.314576	0.294263	0.365042	0.690849	0.412515	0.544737	0.699989	0.448162	0.664721	0.522233	0.483233	0.73527	0.396233	0.312685	0.156571	0.638285	0.198421	0.0731436	-0.0518177	0.597774	0.459376	0.288942	0.231485	0.589605	0.124584	0.606844	0.192295	0.515378	0.640916	0.386984	0.689723	0.138239	0.13794	0.697552	0.350146	0.336242	0.514404	-0.492946	#DIV/0!	0.500218	0.0528606	-0.0699248
acylcarnitines	C12:1	-0.00435011	-0.0932348	0.867247	0.603581	0.249527	1	0.234322	-0.272842	0.492353	0.269133	0.231849	0.419743	0.105034	0.00880283	-0.0587012	0.10549	0.255504	0.26837	0.00605332	-0.0227607	-0.172874	0.145204	0.132014	0.0369709	-0.276278	0.196345	0.382892	0.126873	-0.17791	0.190866	-0.371141	0.182201	0.559051	0.281155	0.194014	-0.186022	0.0752125	-0.527131	-0.191768	0.0482949	0.216065	0.570307	0.500693	0.0806048	#DIV/0!	0.572596	0.328707	0.338523
acylcarnitines	C12-DC	-0.299136	-0.122402	-0.0480849	0.757249	0.314576	0.234322	1	0.269256	0.586132	0.567087	0.363751	0.410566	0.518443	0.420513	0.617284	0.396294	0.350498	0.495973	0.329968	0.0387623	0.102321	0.604904	-0.424841	-0.334371	-0.323157	-0.2364	0.884366	-0.343383	-0.193675	-0.156112	-0.0768203	-0.0748187	0.497037	-0.0371192	-0.325053	-0.154257	0.101915	0.156022	0.0590369	0.0847965	-0.153739	-0.0969633	-0.270573	-0.177554	#DIV/0!	-0.19151	0.311837	-0.149763
acylcarnitines	C14	-0.50081	0.600364	-0.422492	0.171289	0.294263	-0.272842	0.269256	1	0.0250418	0.165872	0.201564	-0.13624	0.592454	0.353553	0.576112	0.303407	0.562196	0.0935862	0.396803	0.476949	0.241504	0.598145	-0.165083	-0.341533	0.0608246	0.0903676	0.161479	-0.183507	-0.222317	-0.085155	0.478598	0.0673998	0.257364	-0.0273527	-0.111455	0.288107	-0.243644	0.497866	0.6354	0.15204	-0.163039	-0.157882	-0.147128	-0.482124	#DIV/0!	-0.0188207	-0.152198	-0.529129
acylcarnitines	C14:1	-0.308057	0.15984	0.348461	0.747209	0.365042	0.492353	0.586132	0.0250418	1	0.580292	0.744596	0.740748	0.473833	0.483997	0.490254	0.599145	0.443327	0.490018	0.704362	0.4341	0.482901	0.599145	-0.0265483	-0.0909373	-0.127391	-0.0204111	0.674288	-0.0297888	-0.236392	0.0574806	-0.122513	0.0274021	0.533121	0.410946	-0.134223	0.1062	0.2982	0.0050978	-0.118691	0.426899	0.0275168	-0.137746	-0.0142596	-0.235547	#DIV/0!	-0.105093	-0.0748029	-0.0643843
acylcarnitines	C14:1-OH	-0.280727	0.15842	-0.0286548	0.498725	0.690849	0.269133	0.567087	0.165872	0.580292	1	0.518545	0.70226	0.697463	0.469157	0.598428	0.587945	0.428643	0.586647	0.650753	0.499202	0.278144	0.74963	-0.229383	-0.368104	0.00937573	-0.0510752	0.556157	-0.232731	0.0579934	0.000919665	0.0676252	0.0873921	0.282956	0.701601	0.153189	0.0879316	0.529308	-0.0187594	0.232945	0.628379	-0.0090506	0.0732175	0.0861809	-0.511598	#DIV/0!	0.159561	0.0151518	-0.300682
acylcarnitines	C14:2	-0.513807	0.243117	0.043766	0.503444	0.412515	0.231849	0.363751	0.201564	0.744596	0.518545	1	0.632477	0.571206	0.776528	0.438088	0.873053	0.756383	0.269294	0.595858	0.581726	0.35839	0.648554	-0.197888	-0.277535	0.0636446	-0.0730811	0.406573	-0.0772744	-0.25698	0.140985	-0.0637577	0.43352	0.302344	0.495688	-0.123425	0.422804	0.219089	0.140077	0.181189	0.6927	-0.171792	-0.10932	0.0941501	-0.429748	#DIV/0!	0.0576447	-0.198504	-0.333574
acylcarnitines	C14:2-OH	0.0879636	0.0653947	0.138532	0.355341	0.544737	0.419743	0.410566	-0.13624	0.740748	0.70226	0.632477	1	0.600227	0.477829	0.484006	0.521546	0.40861	0.469208	0.596829	0.345403	0.171341	0.469391	0.0637179	0.14138	-0.141387	0.173233	0.432628	0.184756	-0.244359	0.328769	-0.019996	0.143119	0.176258	0.700271	0.14173	0.190669	0.515339	0.0732195	-0.0774892	0.428779	0.183224	0.0882115	0.185808	-0.0874818	#DIV/0!	0.113425	0.120721	-0.130784
acylcarnitines	C16	-0.279149	0.489842	-0.240902	0.336221	0.699989	0.105034	0.518443	0.592454	0.473833	0.697463	0.571206	0.600227	1	0.551336	0.789324	0.642646	0.787998	0.500969	0.676508	0.626091	0.268311	0.782192	-0.0610998	-0.204621	-0.0351361	0.259714	0.466013	-0.0509822	-0.115911	0.274801	0.512491	0.236813	0.355979	0.579726	0.236143	0.413742	0.229002	0.23434	0.567435	0.477016	-0.028455	-0.00936609	0.158662	-0.418676	#DIV/0!	0.166159	-0.0815984	-0.359457
acylcarnitines	C16:1	-0.560312	0.113816	-0.174468	0.364582	0.448162	0.00880283	0.420513	0.353553	0.483997	0.469157	0.776528	0.477829	0.551336	1	0.653265	0.612975	0.693681	0.236627	0.47837	0.474654	0.0966616	0.588456	-0.311006	-0.270594	0.117299	-0.0425997	0.421048	-0.110418	-0.0644931	0.0329833	0.16921	0.504624	0.0157335	0.242383	-0.143053	0.387072	0.290726	0.553883	0.412866	0.665209	-0.359648	-0.0704626	-0.0906737	-0.489039	#DIV/0!	-0.0406015	-0.0743975	-0.361241
acylcarnitines	C16:1-OH	-0.392267	0.31936	-0.265691	0.448156	0.664721	-0.0587012	0.617284	0.576112	0.490254	0.598428	0.438088	0.484006	0.789324	0.653265	1	0.403584	0.494557	0.708903	0.631318	0.451268	0.303525	0.763706	-0.146909	-0.196944	-0.0198025	0.223367	0.686723	-0.121819	0.134737	0.125869	0.447538	0.212978	0.265083	0.203208	0.0862396	0.146513	0.409006	0.583231	0.418203	0.507058	-0.0974715	-0.177021	-0.149712	-0.46379	#DIV/0!	-0.0942252	-0.175698	-0.393618
acylcarnitines	C16:2	-0.34817	0.475856	-0.176898	0.3895	0.522233	0.10549	0.396294	0.303407	0.599145	0.587945	0.873053	0.521546	0.642646	0.612975	0.403584	1	0.74477	0.288372	0.603092	0.598746	0.517855	0.688889	-0.0683622	-0.240102	0.231521	0.0211972	0.370827	-0.0297463	-0.204581	0.272519	-0.0340799	0.403149	0.288362	0.558706	0.0414137	0.603154	0.318794	-0.0264708	0.17609	0.653646	0.0926214	0.0440826	0.274182	-0.445365	#DIV/0!	0.170199	-0.0310654	-0.198333
acylcarnitines	C16:2-OH	-0.500472	0.479745	-0.0417978	0.378048	0.483233	0.255504	0.350498	0.562196	0.443327	0.428643	0.756383	0.40861	0.787998	0.693681	0.494557	0.74477	1	0.137329	0.492821	0.653052	0.173201	0.690605	-0.158046	-0.298886	0.0892542	0.127322	0.294282	-0.0875234	-0.279008	0.200516	0.325347	0.48513	0.428282	0.462875	0.0672661	0.553554	-0.0118934	0.119824	0.608044	0.492313	-0.195186	0.165442	0.266641	-0.342368	#DIV/0!	0.33233	-0.00649059	-0.270122
acylcarnitines	C16-OH	-0.149864	0.125987	0.13327	0.55783	0.73527	0.26837	0.495973	0.0935862	0.490018	0.586647	0.269294	0.469208	0.500969	0.236627	0.708903	0.288372	0.137329	1	0.342409	0.122135	0.269279	0.559782	0.0738948	-0.074097	-0.127678	0.380015	0.778105	0.0140132	0.428338	0.348547	0.0156087	0.287051	0.372991	0.213298	0.400038	-0.131922	0.634691	0.0554226	-0.0537666	0.515068	0.258766	0.0519577	0.194171	-0.378968	#DIV/0!	0.191708	-0.177004	-0.0491693
acylcarnitines	C18	-0.302343	0.597067	-0.105815	0.312892	0.396233	0.00605332	0.329968	0.396803	0.704362	0.650753	0.595858	0.596829	0.676508	0.47837	0.631318	0.603092	0.492821	0.342409	1	0.853658	0.746509	0.688692	0.0576153	-0.16996	0.315199	0.0254499	0.330683	-0.105357	-0.11002	-0.0253185	0.423664	-0.15126	0.265986	0.638276	-0.0156898	0.376306	0.331491	0.210552	0.33915	0.509683	0.00856325	-0.254896	-0.092838	-0.413011	#DIV/0!	-0.195697	-0.307495	-0.296305
acylcarnitines	C18:1	-0.476112	0.708088	-0.0775878	0.152862	0.312685	-0.0227607	0.0387623	0.476949	0.4341	0.499202	0.581726	0.345403	0.626091	0.474654	0.451268	0.598746	0.653052	0.122135	0.853658	1	0.670182	0.655099	-0.0264027	-0.365863	0.561646	-0.00575929	0.0656072	-0.244887	0.00463206	-0.0775693	0.550941	0.0483245	0.277834	0.678373	0.0668266	0.465879	0.17942	0.071921	0.641903	0.590698	-0.154985	-0.0864555	0.0545845	-0.415395	#DIV/0!	0.0661503	-0.423947	-0.335771
acylcarnitines	C18:1-OH	-0.196019	0.694546	-0.126991	0.187528	0.156571	-0.172874	0.102321	0.241504	0.482901	0.278144	0.35839	0.171341	0.268311	0.0966616	0.303525	0.517855	0.173201	0.269279	0.746509	0.670182	1	0.474246	0.187867	-0.10938	0.58067	0.0111422	0.196736	-0.119458	0.103952	0.00204639	0.208995	-0.172023	0.306415	0.343084	0.00265473	0.33516	0.339931	-0.0612222	0.0431949	0.373461	0.241102	-0.214942	-0.024108	-0.199161	#DIV/0!	-0.183019	-0.351749	-0.0332112
acylcarnitines	C18:2	-0.631961	0.451509	-0.130399	0.648038	0.638285	0.145204	0.604904	0.598145	0.599145	0.74963	0.648554	0.469391	0.782192	0.588456	0.763706	0.688889	0.690605	0.559782	0.688692	0.655099	0.474246	1	-0.380343	-0.530624	0.0992234	-0.0508734	0.626095	-0.392651	-0.0613744	-0.0583969	0.184032	0.241889	0.6202	0.435478	-0.0393936	0.155097	0.300577	0.206472	0.422616	0.63091	-0.135613	-0.00782311	-0.0377627	-0.466641	#DIV/0!	0.170809	-0.112477	-0.520185
acylcarnitines	C2	0.646461	0.443642	0.173231	-0.371688	0.198421	0.132014	-0.424841	-0.165083	-0.0265483	-0.229383	-0.197888	0.0637179	-0.0610998	-0.311006	-0.146909	-0.0683622	-0.158046	0.0738948	0.0576153	-0.0264027	0.187867	-0.380343	1	0.817438	0.132115	0.812165	-0.270471	0.866137	0.0977281	0.736444	0.114284	0.0771049	-0.282175	0.174712	0.667212	0.470533	0.28389	-0.189236	-0.315734	-0.0885	0.782214	0.283757	0.645861	0.0562041	#DIV/0!	0.219774	0.0388069	0.64131
acylcarnitines	C3	0.811361	0.091811	0.00811331	-0.46192	0.0731436	0.0369709	-0.334371	-0.341533	-0.0909373	-0.368104	-0.277535	0.14138	-0.204621	-0.270594	-0.196944	-0.240102	-0.298886	-0.074097	-0.16996	-0.365863	-0.10938	-0.530624	0.817438	1	-0.143453	0.695588	-0.300963	0.918045	-0.0934163	0.703813	-0.0380493	0.0797963	-0.416125	-0.0382021	0.462908	0.360154	0.251654	0.0539324	-0.540649	-0.295215	0.683998	0.221213	0.417364	0.396536	#DIV/0!	0.0553857	0.320057	0.593464
acylcarnitines	C3:1	-0.0736094	0.536474	-0.145076	-0.276534	-0.0518177	-0.276278	-0.323157	0.0608246	-0.127391	0.00937573	0.0636446	-0.141387	-0.0351361	0.117299	-0.0198025	0.231521	0.0892542	-0.127678	0.315199	0.561646	0.58067	0.0992234	0.132115	-0.143453	1	-0.0243378	-0.238738	-0.171526	0.339288	-0.0496658	0.294193	0.0453802	-0.12734	0.267118	0.106052	0.345158	0.331166	-0.12157	0.314501	0.30092	0.120943	0.229306	0.158611	-0.0260057	#DIV/0!	0.134366	-0.160411	0.114019
acylcarnitines	C3-DC (C4-OH)	0.423866	0.469138	0.0772755	-0.195075	0.597774	0.196345	-0.2364	0.0903676	-0.0204111	-0.0510752	-0.0730811	0.173233	0.259714	-0.0425997	0.223367	0.0211972	0.127322	0.380015	0.0254499	-0.00575929	0.0111422	-0.0508734	0.812165	0.695588	-0.0243378	1	-0.0271462	0.811829	0.210478	0.890724	0.227556	0.478915	-0.0972086	0.183006	0.842375	0.472008	0.424485	0.0411211	-0.0923825	0.158004	0.6853	0.426822	0.730282	-0.0593333	#DIV/0!	0.488699	0.0715197	0.42358
acylcarnitines	C3-OH	-0.365451	-0.074726	0.202419	0.867939	0.459376	0.382892	0.884366	0.161479	0.674288	0.556157	0.406573	0.432628	0.466013	0.421048	0.686723	0.370827	0.294282	0.778105	0.330683	0.0656072	0.196736	0.626095	-0.270471	-0.300963	-0.238738	-0.0271462	1	-0.266662	0.0992412	-0.000755413	-0.12432	0.12148	0.576403	-0.0247215	-0.103956	-0.232732	0.318127	0.0832084	-0.0170841	0.297779	-0.0407039	-0.0173483	-0.0980702	-0.274215	#DIV/0!	-0.0311886	0.0898831	-0.0525624
acylcarnitines	C4	0.654135	0.216105	0.0460442	-0.370298	0.288942	0.126873	-0.343383	-0.183507	-0.0297888	-0.232731	-0.0772744	0.184756	-0.0509822	-0.110418	-0.121819	-0.0297463	-0.0875234	0.0140132	-0.105357	-0.244887	-0.119458	-0.392651	0.866137	0.918045	-0.171526	0.811829	-0.266662	1	-0.107975	0.828445	-0.0766397	0.298213	-0.41138	0.0902243	0.586885	0.514477	0.272761	0.0540612	-0.440781	-0.0652144	0.709303	0.281858	0.605468	0.0682335	#DIV/0!	0.222548	0.229865	0.5075
acylcarnitines	C4:1	-0.0939561	-0.0436625	0.0146237	-0.116805	0.231485	-0.17791	-0.193675	-0.222317	-0.236392	0.0579934	-0.25698	-0.244359	-0.115911	-0.0644931	0.134737	-0.204581	-0.279008	0.428338	-0.11002	0.00463206	0.103952	-0.0613744	0.0977281	-0.0934163	0.339288	0.210478	0.0992412	-0.107975	1	0.0840551	0.261454	0.258866	-0.146446	-0.0414321	0.517426	-0.101989	0.497131	-0.118366	0.135093	0.396188	-0.0431956	0.0299678	0.121382	-0.195533	#DIV/0!	0.100025	-0.41264	0.270168
acylcarnitines	C5	0.506355	0.357004	-0.0111314	-0.192608	0.589605	0.190866	-0.156112	-0.085155	0.0574806	0.000919665	0.140985	0.328769	0.274801	0.0329833	0.125869	0.272519	0.200516	0.348547	-0.0253185	-0.0775693	0.00204639	-0.0583969	0.736444	0.703813	-0.0496658	0.890724	-0.000755413	0.828445	0.0840551	1	0.011941	0.588171	-0.140341	0.268767	0.77159	0.575777	0.475293	-0.0652553	-0.249366	0.211244	0.724081	0.431097	0.793357	0.0139454	#DIV/0!	0.492997	0.18036	0.428944
acylcarnitines	C5:1	-0.10679	0.454833	-0.355003	-0.310499	0.124584	-0.371141	-0.0768203	0.478598	-0.122513	0.0676252	-0.0637577	-0.019996	0.512491	0.16921	0.447538	-0.0340799	0.325347	0.0156087	0.423664	0.550941	0.208995	0.184032	0.114284	-0.0380493	0.294193	0.227556	-0.12432	-0.0766397	0.261454	0.011941	1	-0.0945586	-0.0639534	0.223683	0.25002	0.343569	-0.0419058	0.316644	0.774147	0.0958845	-0.254128	-0.233285	-0.11135	-0.108735	#DIV/0!	-0.161057	-0.381577	-0.126927
acylcarnitines	C5:1-DC	-0.224834	0.139691	0.00693472	0.0922539	0.606844	0.182201	-0.0748187	0.0673998	0.0274021	0.0873921	0.43352	0.143119	0.236813	0.504624	0.212978	0.403149	0.48513	0.287051	-0.15126	0.0483245	-0.172023	0.241889	0.0771049	0.0797963	0.0453802	0.478915	0.12148	0.298213	0.258866	0.588171	-0.0945586	1	0.0174492	0.127206	0.494399	0.436639	0.404079	0.104116	0.0939581	0.621291	0.0974732	0.434293	0.569541	-0.242402	#DIV/0!	0.608836	0.0312985	0.0602426
acylcarnitines	C5-DC (C6-OH)	-0.448423	0.227047	0.426117	0.77362	0.192295	0.559051	0.497037	0.257364	0.533121	0.282956	0.302344	0.176258	0.355979	0.0157335	0.265083	0.288362	0.428282	0.372991	0.265986	0.277834	0.306415	0.6202	-0.282175	-0.416125	-0.12734	-0.0972086	0.576403	-0.41138	-0.146446	-0.140341	-0.0639534	0.0174492	1	0.10838	-0.111847	-0.226176	-0.108322	-0.327035	0.119523	0.0880205	-0.0671554	0.153914	0.0504907	0.0724158	#DIV/0!	0.289265	0.0358468	-0.0923127
acylcarnitines	C5-M-DC	0.0295705	0.419833	0.0702716	0.0229402	0.515378	0.281155	-0.0371192	-0.0273527	0.410946	0.701601	0.495688	0.700271	0.579726	0.242383	0.203208	0.558706	0.462875	0.213298	0.638276	0.678373	0.343084	0.435478	0.174712	-0.0382021	0.267118	0.183006	-0.0247215	0.0902243	-0.0414321	0.268767	0.223683	0.127206	0.10838	1	0.410959	0.416608	0.441187	-0.265142	0.246876	0.555394	0.191761	0.219521	0.428503	-0.236389	#DIV/0!	0.367426	-0.104306	-0.117643
acylcarnitines	C5-OH (C3-DC-M)	0.366385	0.363636	0.0878838	-0.259598	0.640916	0.194014	-0.325053	-0.111455	-0.134223	0.153189	-0.123425	0.14173	0.236143	-0.143053	0.0862396	0.0414137	0.0672661	0.400038	-0.0156898	0.0668266	0.00265473	-0.0393936	0.667212	0.462908	0.106052	0.842375	-0.103956	0.586885	0.517426	0.77159	0.25002	0.494399	-0.111847	0.410959	1	0.405732	0.549515	-0.264533	0.0136068	0.340697	0.557338	0.480705	0.79559	-0.120222	#DIV/0!	0.611282	-0.0343493	0.448875
acylcarnitines	C6 (C4:1-DC)	0.093663	0.65467	-0.379965	-0.301426	0.386984	-0.186022	-0.154257	0.288107	0.1062	0.0879316	0.422804	0.190669	0.413742	0.387072	0.146513	0.603154	0.553554	-0.131922	0.376306	0.465879	0.33516	0.155097	0.470533	0.360154	0.345158	0.472008	-0.232732	0.514477	-0.101989	0.575777	0.343569	0.436639	-0.226176	0.416608	0.405732	1	0.245201	0.128444	0.218488	0.375918	0.291333	0.139039	0.471314	-0.219149	#DIV/0!	0.160007	0.0360956	0.189933
acylcarnitines	C6:1	0.17271	0.200227	-0.0612608	0.0730479	0.689723	0.0752125	0.101915	-0.243644	0.2982	0.529308	0.219089	0.515339	0.229002	0.290726	0.409006	0.318794	-0.0118934	0.634691	0.331491	0.17942	0.339931	0.300577	0.28389	0.251654	0.331166	0.424485	0.318127	0.272761	0.497131	0.475293	-0.0419058	0.404079	-0.108322	0.441187	0.549515	0.245201	1	0.0371992	-0.216526	0.63401	0.467834	0.319452	0.376623	-0.168538	#DIV/0!	0.274842	0.0679904	0.207788
acylcarnitines	C7-DC	-0.236544	0.0259876	-0.556812	-0.0942342	0.138239	-0.527131	0.156022	0.497866	0.0050978	-0.0187594	0.140077	0.0732195	0.23434	0.553883	0.583231	-0.0264708	0.119824	0.0554226	0.210552	0.071921	-0.0612222	0.206472	-0.189236	0.0539324	-0.12157	0.0411211	0.0832084	0.0540612	-0.118366	-0.0652553	0.316644	0.104116	-0.327035	-0.265142	-0.264533	0.128444	0.0371992	1	0.230731	0.13928	-0.284123	-0.43906	-0.502498	-0.252814	#DIV/0!	-0.452673	-0.150626	-0.527485
acylcarnitines	C8	-0.531829	0.350763	-0.236295	-0.0268385	0.13794	-0.191768	0.0590369	0.6354	-0.118691	0.232945	0.181189	-0.0774892	0.567435	0.412866	0.418203	0.17609	0.608044	-0.0537666	0.33915	0.641903	0.0431949	0.422616	-0.315734	-0.540649	0.314501	-0.0923825	-0.0170841	-0.440781	0.135093	-0.249366	0.774147	0.0939581	0.119523	0.246876	0.0136068	0.218488	-0.216526	0.230731	1	0.270236	-0.543565	-0.0742906	-0.112169	-0.35291	#DIV/0!	0.0722715	-0.327427	-0.409147
acylcarnitines	C9	-0.522796	0.308121	-0.0548493	0.285053	0.697552	0.0482949	0.0847965	0.15204	0.426899	0.628379	0.6927	0.428779	0.477016	0.665209	0.507058	0.653646	0.492313	0.515068	0.509683	0.590698	0.373461	0.63091	-0.0885	-0.295215	0.30092	0.158004	0.297779	-0.0652144	0.396188	0.211244	0.0958845	0.621291	0.0880205	0.555394	0.340697	0.375918	0.63401	0.13928	0.270236	1	-0.086248	0.0236167	0.239224	-0.648021	#DIV/0!	0.258936	-0.408287	-0.269008
aminoacids	Ala	0.689105	0.418533	0.0893148	-0.152253	0.350146	0.216065	-0.153739	-0.163039	0.0275168	-0.0090506	-0.171792	0.183224	-0.028455	-0.359648	-0.0974715	0.0926214	-0.195186	0.258766	0.00856325	-0.154985	0.241102	-0.135613	0.782214	0.683998	0.120943	0.6853	-0.0407039	0.709303	-0.0431956	0.724081	-0.254128	0.0974732	-0.0671554	0.191761	0.557338	0.291333	0.467834	-0.284123	-0.543565	-0.086248	1	0.520089	0.678986	0.15332	#DIV/0!	0.415425	0.3848	0.508035
aminoacids	Arg	0.293542	0.181778	0.366329	0.032972	0.336242	0.570307	-0.0969633	-0.157882	-0.137746	0.0732175	-0.10932	0.0882115	-0.00936609	-0.0704626	-0.177021	0.0440826	0.165442	0.0519577	-0.254896	-0.0864555	-0.214942	-0.00782311	0.283757	0.221213	0.229306	0.426822	-0.0173483	0.281858	0.0299678	0.431097	-0.233285	0.434293	0.153914	0.219521	0.480705	0.139039	0.319452	-0.43906	-0.0742906	0.0236167	0.520089	1	0.772078	0.234247	#DIV/0!	0.880359	0.642559	0.465036
aminoacids	Asn	0.357952	0.398222	0.325528	-0.0809415	0.514404	0.500693	-0.270573	-0.147128	-0.0142596	0.0861809	0.0941501	0.185808	0.158662	-0.0906737	-0.149712	0.274182	0.266641	0.194171	-0.092838	0.0545845	-0.024108	-0.0377627	0.645861	0.417364	0.158611	0.730282	-0.0980702	0.605468	0.121382	0.793357	-0.11135	0.569541	0.0504907	0.428503	0.79559	0.471314	0.376623	-0.502498	-0.112169	0.239224	0.678986	0.772078	1	-0.0306267	#DIV/0!	0.836658	0.264932	0.529768
aminoacids	Asp	0.551696	-0.251061	0.113341	-0.288245	-0.492946	0.0806048	-0.177554	-0.482124	-0.235547	-0.511598	-0.429748	-0.0874818	-0.418676	-0.489039	-0.46379	-0.445365	-0.342368	-0.378968	-0.413011	-0.415395	-0.199161	-0.466641	0.0562041	0.396536	-0.0260057	-0.0593333	-0.274215	0.0682335	-0.195533	0.0139454	-0.108735	-0.242402	0.0724158	-0.236389	-0.120222	-0.219149	-0.168538	-0.252814	-0.35291	-0.648021	0.15332	0.234247	-0.0306267	1	#DIV/0!	0.0268236	0.456531	0.374543
aminoacids	Cit	#DIV/0!	#DIV/0!	#DIV/0!	#DIV/0!	#DIV/0!	#DIV/0!	#DIV/0!	#DIV/0!	#DIV/0!	#DIV/0!	#DIV/0!	#DIV/0!	#DIV/0!	#DIV/0!	#DIV/0!	#DIV/0!	#DIV/0!	#DIV/0!	#DIV/0!	#DIV/0!	#DIV/0!	#DIV/0!	#DIV/0!	#DIV/0!	#DIV/0!	#DIV/0!	#DIV/0!	#DIV/0!	#DIV/0!	#DIV/0!	#DIV/0!	#DIV/0!	#DIV/0!	#DIV/0!	#DIV/0!	#DIV/0!	#DIV/0!	#DIV/0!	#DIV/0!	#DIV/0!	#DIV/0!	#DIV/0!	#DIV/0!	#DIV/0!	#DIV/0!	#DIV/0!	#DIV/0!	#DIV/0!
aminoacids	Gln	0.0742244	0.278721	0.368195	0.08651	0.500218	0.572596	-0.19151	-0.0188207	-0.105093	0.159561	0.0576447	0.113425	0.166159	-0.0406015	-0.0942252	0.170199	0.33233	0.191708	-0.195697	0.0661503	-0.183019	0.170809	0.219774	0.0553857	0.134366	0.488699	-0.0311886	0.222548	0.100025	0.492997	-0.161057	0.608836	0.289265	0.367426	0.611282	0.160007	0.274842	-0.452673	0.0722715	0.258936	0.415425	0.880359	0.836658	0.0268236	#DIV/0!	1	0.319452	0.216889
aminoacids	Glu	0.457742	-0.151978	0.0214415	0.0557466	0.0528606	0.328707	0.311837	-0.152198	-0.0748029	0.0151518	-0.198504	0.120721	-0.0815984	-0.0743975	-0.175698	-0.0310654	-0.00649059	-0.177004	-0.307495	-0.423947	-0.351749	-0.112477	0.0388069	0.320057	-0.160411	0.0715197	0.0898831	0.229865	-0.41264	0.18036	-0.381577	0.0312985	0.0358468	-0.104306	-0.0343493	0.0360956	0.0679904	-0.150626	-0.327427	-0.408287	0.3848	0.642559	0.264932	0.456531	#DIV/0!	0.319452	1	0.380818
aminoacids	Gly	0.559831	-0.045016	0.416137	0.482391	0.477184	0.591029	0.540274	-0.529129	-0.0643843	-0.300682	-0.333574	-0.130784	-0.359457	-0.361241	-0.393618	-0.198333	-0.270122	-0.0491693	-0.296305	-0.335771	-0.0332112	-0.520185	0.64131	0.593464	0.114019	0.42358	-0.0525624	0.5075	0.270168	0.428944	-0.126927	0.0602426	-0.0923127	-0.117643	0.448875	0.189933	0.207788	-0.527485	-0.409147	-0.269008	0.508035	0.465036	0.529768	0.374543	#DIV/0!	0.216889	0.380818	1
aminoacids	His	-0.045016	0.329539	0.388873	0.107514	0.415167	0.438353	-0.208145	0.0698861	-0.173585	-0.0518427	-0.102643	-0.136321	0.0638361	-0.0509612	0.0391061	-0.0279924	0.219472	0.300003	-0.224476	0.0567881	-0.0727853	0.127645	0.262047	0.0444596	0.273306	0.560193	0.0712624	0.149431	0.399439	0.425668	0.0366328	0.599837	0.325014	0.068317	0.615573	0.0668596	0.282248	-0.312768	0.164142	0.229112	0.334421	0.77381	0.700595	0.0375068	#DIV/0!	0.861358	0.129212	0.322062
aminoacids	Ile	0.416137	0.59913	0.100325	0.00116756	0.615103	0.308111	-0.094658	-0.00813743	0.245305	0.157855	0.166554	0.395604	0.259649	-0.0154091	0.170901	0.347198	0.182985	0.404615	0.227565	0.147264	0.34969	0.189792	0.692217	0.58609	0.202912	0.789714	0.0843284	0.664683	0.00195297	0.826166	-0.0877675	0.422885	0.133685	0.39705	0.658229	0.486069	0.617057	-0.152796	-0.314251	0.262976	0.87258	0.575093	0.763145	0.0685477	#DIV/0!	0.580216	0.269679	0.367447
aminoacids	Leu	0.482391	0.456684	0.130924	-0.0694018	0.614502	0.284341	-0.175681	-0.169726	0.159498	0.117978	0.0191278	0.32418	0.123398	-0.117982	0.100982	0.184914	-0.00494246	0.442679	0.105104	0.00389193	0.261369	0.0515677	0.738544	0.660825	0.134829	0.830466	0.0477866	0.715187	0.200035	0.836111	-0.109759	0.431624	0.0315616	0.332659	0.771939	0.405335	0.695673	-0.187311	-0.412753	0.266135	0.866098	0.545626	0.757707	0.082695	#DIV/0!	0.549416	0.223003	0.480744
aminoacids	Lys	0.477184	0.308906	0.105919	0.0430861	0.672302	0.328945	0.0360002	-0.180839	0.157129	0.453795	-0.0405324	0.456447	0.218633	-0.132633	0.186054	0.18028	-0.0817576	0.564808	0.168938	0.00875282	0.194606	0.189945	0.501025	0.401609	0.123293	0.599293	0.194019	0.452459	0.191715	0.61538	-0.184128	0.222592	0.0399126	0.475917	0.665046	0.140504	0.77027	-0.253996	-0.349774	0.267091	0.818435	0.593839	0.645633	-0.0256061	#DIV/0!	0.560685	0.336107	0.291988
aminoacids	Met	0.591029	-0.0643886	0.392469	-0.2519	0.184076	0.342399	-0.298303	-0.671283	0.0618523	0.149713	-0.179142	0.373051	-0.135985	-0.177367	-0.160222	-0.185515	-0.298358	0.179113	0.0423717	-0.0370158	-0.0218189	-0.354798	0.591151	0.528968	0.210634	0.430246	-0.11987	0.46624	0.38862	0.41016	0.0231161	0.0226963	-0.310066	0.433149	0.597404	0.0753745	0.585362	-0.368824	-0.275631	0.100916	0.457824	0.402549	0.490207	0.19099	#DIV/0!	0.260928	0.110547	0.615487
aminoacids	Orn	0.540274	0.162873	0.13593	-0.0390265	0.598177	0.407982	-0.00266091	-0.22512	0.0399457	0.266516	-0.16689	0.41635	0.165143	-0.139046	0.114062	-0.034651	-0.0378211	0.378239	-0.0392936	-0.151919	-0.104724	0.0687689	0.439921	0.543119	-0.0600018	0.651037	0.088018	0.514268	0.0995569	0.628061	-0.104275	0.312988	0.0726987	0.348051	0.668215	0.126486	0.629671	-0.170636	-0.309907	0.0830592	0.690369	0.706062	0.626563	0.282554	#DIV/0!	0.633257	0.54075	0.370453
aminoacids	Phe	0.481148	0.326669	0.304481	-0.196197	0.446988	0.401197	-0.337809	-0.226485	-0.115519	-0.0715491	-0.0869448	0.0812948	-0.00226204	-0.133719	-0.15457	0.0713357	0.066797	0.188947	-0.188289	-0.0934474	-0.0731339	-0.221486	0.770689	0.594958	0.179384	0.82336	-0.128994	0.727581	0.252343	0.824884	-0.0777919	0.537209	-0.12657	0.240171	0.828853	0.436982	0.442416	-0.379161	-0.207059	0.145084	0.732194	0.746591	0.944723	0.0332465	#DIV/0!	0.721026	0.281125	0.677143
aminoacids	Pro	0.45848	0.10607	0.460671	0.0586407	0.126048	0.569989	-0.157119	-0.315903	0.133375	-0.105194	-0.125809	0.282671	-0.190741	-0.241707	-0.207141	-0.156602	-0.110453	0.0252607	-0.120964	-0.188941	-0.0625388	-0.100783	0.378899	0.52411	-0.0232749	0.400259	-0.0587274	0.434454	-0.271007	0.372347	-0.374592	0.1206	0.230764	0.130855	0.236841	-0.0569249	0.26592	-0.238784	-0.493911	-0.193702	0.613478	0.673402	0.468252	0.549703	#DIV/0!	0.539931	0.553714	0.353831
aminoacids	Ser	-0.244612	0.342218	0.39522	0.230304	0.0682727	0.456727	-0.0762719	0.0695324	0.0177411	0.0059525	0.0343242	-0.143419	0.0985842	-0.156469	-0.168144	0.123959	0.379444	-0.0481754	-0.022619	0.308913	0.154314	0.258078	-0.0714923	-0.272726	0.296141	0.0492902	-0.00157722	-0.271129	0.108773	-0.0133757	0.103258	0.226586	0.677614	0.217019	0.230378	0.054615	-0.0846005	-0.589869	0.296287	0.0767019	-0.00613242	0.539475	0.410181	0.264845	#DIV/0!	0.636559	0.11186	0.224261
aminoacids	Thr	0.467016	0.094072	0.425581	-0.29537	-0.0532471	0.437306	-0.460966	-0.296346	-0.429728	-0.208204	-0.477986	-0.166993	-0.274976	-0.49547	-0.510195	-0.35641	-0.151673	-0.241815	-0.396363	-0.155919	-0.293965	-0.362727	0.358951	0.260375	0.232291	0.317114	-0.408639	0.229591	0.0570793	0.227572	-0.0830263	0.0593423	0.0142973	0.163645	0.44336	-0.0616556	0.0174351	-0.588275	-0.0464745	-0.300979	0.428498	0.824051	0.628973	0.433069	#DIV/0!	0.728054	0.43786	0.47815
aminoacids	Trp	0.332188	0.67081	0.124312	-0.307339	0.342974	0.178554	-0.438316	0.0461172	-0.1924	-0.0478086	-0.0838842	-0.0752946	0.0824466	-0.159332	-0.15001	0.18366	0.175866	0.0190304	0.0515339	0.26688	0.247547	-0.0741787	0.717245	0.37863	0.54418	0.678709	-0.296189	0.510297	0.227822	0.621709	0.16812	0.355667	-0.0749239	0.363396	0.730946	0.575861	0.338564	-0.397002	0.0809777	0.174768	0.665948	0.674281	0.854425	-0.046487	#DIV/0!	0.665432	0.134424	0.523457
aminoacids	Tyr	0.632945	0.21773	0.17445	-0.25904	0.188441	0.286079	-0.25804	-0.394599	-0.159633	0.0159491	-0.167179	0.192643	-0.12322	-0.241849	-0.263069	0.0499964	-0.12236	0.0487219	-0.141278	-0.0848528	0.0419458	-0.195278	0.483091	0.433525	0.43743	0.412759	-0.17047	0.395541	0.0703507	0.521585	-0.231133	0.194457	-0.125556	0.318445	0.472675	0.181317	0.496393	-0.450863	-0.304028	-0.0398289	0.744676	0.802237	0.699132	0.373518	#DIV/0!	0.62748	0.515466	0.501225
aminoacids	Val	0.556765	0.397779	0.354286	0.0208782	0.368756	0.541579	-0.105077	-0.192959	0.206203	-0.0446428	0.0284105	0.325956	0.0811655	-0.196595	-0.0929577	0.155773	0.117423	0.193594	0.00346819	-0.0673224	0.115443	-0.0549486	0.716788	0.68199	0.0246768	0.729669	0.0215235	0.704266	-0.169241	0.774938	-0.201878	0.302902	0.205788	0.265879	0.565233	0.355685	0.357529	-0.357374	-0.420495	-0.0582631	0.845192	0.682967	0.795453	0.336704	#DIV/0!	0.60989	0.470808	0.584936
biogenic amines	Ac-Orn	#DIV/0!	#DIV/0!	#DIV/0!	#DIV/0!	#DIV/0!	#DIV/0!	#DIV/0!	#DIV/0!	#DIV/0!	#DIV/0!	#DIV/0!	#DIV/0!	#DIV/0!	#DIV/0!	#DIV/0!	#DIV/0!	#DIV/0!	#DIV/0!	#DIV/0!	#DIV/0!	#DIV/0!	#DIV/0!	#DIV/0!	#DIV/0!	#DIV/0!	#DIV/0!	#DIV/0!	#DIV/0!	#DIV/0!	#DIV/0!	#DIV/0!	#DIV/0!	#DIV/0!	#DIV/0!	#DIV/0!	#DIV/0!	#DIV/0!	#DIV/0!	#DIV/0!	#DIV/0!	#DIV/0!	#DIV/0!	#DIV/0!	#DIV/0!	#DIV/0!	#DIV/0!	#DIV/0!	#DIV/0!
biogenic amines	ADMA	-0.488824	-0.173433	0.432662	0.821676	0.179182	0.457649	0.594076	0.200012	0.278216	0.269176	0.0366797	-0.067357	0.0886723	0.0676016	0.318231	-0.00300971	0.0636656	0.539371	-0.0560098	-0.118981	-0.0344883	0.424369	-0.395299	-0.534142	-0.227303	-0.178528	0.750903	-0.469499	0.140123	-0.291996	-0.298173	0.0242265	0.642938	-0.293141	-0.193034	-0.591364	-0.027492	-0.130293	0.0226567	0.0633441	-0.133534	0.144263	-0.100037	-0.256777	#DIV/0!	0.175617	0.0641971	-0.101358
biogenic amines	alpha-AAA	#DIV/0!	#DIV/0!	#DIV/0!	#DIV/0!	#DIV/0!	#DIV/0!	#DIV/0!	#DIV/0!	#DIV/0!	#DIV/0!	#DIV/0!	#DIV/0!	#DIV/0!	#DIV/0!	#DIV/0!	#DIV/0!	#DIV/0!	#DIV/0!	#DIV/0!	#DIV/0!	#DIV/0!	#DIV/0!	#DIV/0!	#DIV/0!	#DIV/0!	#DIV/0!	#DIV/0!	#DIV/0!	#DIV/0!	#DIV/0!	#DIV/0!	#DIV/0!	#DIV/0!	#DIV/0!	#DIV/0!	#DIV/0!	#DIV/0!	#DIV/0!	#DIV/0!	#DIV/0!	#DIV/0!	#DIV/0!	#DIV/0!	#DIV/0!	#DIV/0!	#DIV/0!	#DIV/0!	#DIV/0!
biogenic amines	c4-OH-Pro	-0.293212	0.0408498	-0.0155228	0.340672	0.0661769	-0.0253051	0.23748	0.227031	0.507745	0.368329	0.44098	0.404729	0.352418	0.113135	0.315935	0.296939	0.122658	0.292416	0.506809	0.301901	0.306003	0.400583	-0.207544	-0.299606	-0.321147	-0.249274	0.248819	-0.206978	-0.334059	-0.198664	-0.043508	-0.314689	0.229232	0.271608	-0.324984	-0.196747	-0.143858	0.183645	-0.0074935	0.191359	-0.167295	-0.629756	-0.369334	-0.390951	#DIV/0!	-0.374775	-0.516884	-0.657615
biogenic amines	Carnosine	-0.0179259	0.568264	-0.72407	-0.16734	0.194325	-0.505675	0.201729	0.677394	0.0371574	0.0273471	0.139229	2.05479e-17	0.49876	0.159663	0.381215	0.344541	0.377907	-0.0820564	0.383674	0.30143	0.354966	0.339028	0.0802029	0.141459	-0.0123072	0.173527	-0.0449258	0.14168	-0.329877	0.173838	0.469207	-0.0441216	0.0412695	0.0291444	-0.0289412	0.583534	-0.118625	0.453094	0.262096	-0.0317249	0.0723408	-0.306581	-0.145784	-0.0700762	#DIV/0!	-0.268095	0.0295303	-0.244912
biogenic amines	Creatinine	0.217545	-0.287125	-0.0168296	-0.147828	0.252823	0.0574994	-0.0136993	-0.354818	-0.375088	-0.0528595	-0.347879	-0.18902	-0.111938	-0.129223	-0.0749099	-0.222769	-0.150191	0.211115	-0.520513	-0.415908	-0.386878	-0.219534	0.0572837	0.159082	-0.0390039	0.29332	0.0775164	0.101715	0.656038	0.32111	0.0410984	0.450037	-0.0967608	-0.152125	0.555743	-0.00620426	0.344465	-0.252843	-0.0356664	0.0635724	0.0674498	0.40831	0.351101	0.216174	#DIV/0!	0.366038	0.253916	0.518904
biogenic amines	DOPA	0.439599	-0.0912132	0.0866328	-0.510759	-0.00139073	-0.162963	-0.599598	-0.261724	-0.501426	-0.435363	-0.650195	-0.321336	-0.415169	-0.442452	-0.157666	-0.703425	-0.619459	0.105615	-0.393813	-0.392629	-0.254565	-0.565403	0.539735	0.533565	-0.0350896	0.551393	-0.355747	0.478452	0.534909	0.315439	0.143408	0.0495186	-0.465591	-0.266336	0.53255	-0.16925	0.198012	0.102701	-0.222477	-0.155675	0.308774	0.0597713	0.179087	0.107029	#DIV/0!	0.0714606	-0.224366	0.309639
biogenic amines	Dopamine	0.320021	-0.304886	-0.00699119	-0.344502	-0.298712	-0.0340681	-0.0621633	-0.142161	-0.3147	-0.167683	-0.480802	-0.0873884	-0.210254	-0.0174822	-0.119973	-0.564596	-0.232042	-0.434687	-0.173945	-0.207428	-0.468344	-0.42622	0.0299667	0.255479	-0.0165076	-0.0610597	-0.259852	0.083989	-0.062237	-0.239461	0.282033	-0.32228	-0.420128	-0.165425	-0.105337	-0.0960861	-0.135732	0.217427	0.155686	-0.45268	-0.177162	0.144787	-0.208261	0.317487	#DIV/0!	-0.184859	0.413467	0.250211
biogenic amines	Histamine	#DIV/0!	#DIV/0!	#DIV/0!	#DIV/0!	#DIV/0!	#DIV/0!	#DIV/0!	#DIV/0!	#DIV/0!	#DIV/0!	#DIV/0!	#DIV/0!	#DIV/0!	#DIV/0!	#DIV/0!	#DIV/0!	#DIV/0!	#DIV/0!	#DIV/0!	#DIV/0!	#DIV/0!	#DIV/0!	#DIV/0!	#DIV/0!	#DIV/0!	#DIV/0!	#DIV/0!	#DIV/0!	#DIV/0!	#DIV/0!	#DIV/0!	#DIV/0!	#DIV/0!	#DIV/0!	#DIV/0!	#DIV/0!	#DIV/0!	#DIV/0!	#DIV/0!	#DIV/0!	#DIV/0!	#DIV/0!	#DIV/0!	#DIV/0!	#DIV/0!	#DIV/0!	#DIV/0!	#DIV/0!
biogenic amines	Kynurenine	0.631611	-0.189099	0.31682	-0.297144	0.0119564	0.341756	-0.317671	-0.614971	-0.254259	0.000540837	-0.510314	0.136251	-0.307536	-0.485823	-0.376959	-0.457894	-0.433147	-0.0431917	-0.287478	-0.281477	-0.262752	-0.366315	0.276947	0.395965	0.0832413	0.224627	-0.270544	0.222713	0.189946	0.17629	-0.132252	-0.0938898	-0.103557	0.243054	0.420352	-0.234866	0.345199	-0.447453	-0.31446	-0.235908	0.409404	0.603356	0.372772	0.575015	#DIV/0!	0.446281	0.440579	0.451286
biogenic amines	Met-SO	#DIV/0!	#DIV/0!	#DIV/0!	#DIV/0!	#DIV/0!	#DIV/0!	#DIV/0!	#DIV/0!	#DIV/0!	#DIV/0!	#DIV/0!	#DIV/0!	#DIV/0!	#DIV/0!	#DIV/0!	#DIV/0!	#DIV/0!	#DIV/0!	#DIV/0!	#DIV/0!	#DIV/0!	#DIV/0!	#DIV/0!	#DIV/0!	#DIV/0!	#DIV/0!	#DIV/0!	#DIV/0!	#DIV/0!	#DIV/0!	#DIV/0!	#DIV/0!	#DIV/0!	#DIV/0!	#DIV/0!	#DIV/0!	#DIV/0!	#DIV/0!	#DIV/0!	#DIV/0!	#DIV/0!	#DIV/0!	#DIV/0!	#DIV/0!	#DIV/0!	#DIV/0!	#DIV/0!	#DIV/0!
biogenic amines	Nitro-Tyr	-0.419515	0.397647	-0.406247	0.0835891	0.0585345	-0.300421	0.135715	0.534515	-0.0318476	0.36513	0.265479	-0.0757756	0.387926	0.0642965	0.131356	0.490602	0.354295	-0.03234	0.343738	0.513466	0.394645	0.536905	-0.43209	-0.682374	0.304968	-0.412537	-0.0149745	-0.563233	-0.170609	-0.326596	0.130188	-0.14572	0.251755	0.313954	-0.242764	0.0892814	-0.184948	-0.0881754	0.457188	0.225387	-0.18825	-0.16641	-0.145127	-0.365523	#DIV/0!	0.0305621	-0.225059	-0.614182
biogenic amines	PEA	#DIV/0!	#DIV/0!	#DIV/0!	#DIV/0!	#DIV/0!	#DIV/0!	#DIV/0!	#DIV/0!	#DIV/0!	#DIV/0!	#DIV/0!	#DIV/0!	#DIV/0!	#DIV/0!	#DIV/0!	#DIV/0!	#DIV/0!	#DIV/0!	#DIV/0!	#DIV/0!	#DIV/0!	#DIV/0!	#DIV/0!	#DIV/0!	#DIV/0!	#DIV/0!	#DIV/0!	#DIV/0!	#DIV/0!	#DIV/0!	#DIV/0!	#DIV/0!	#DIV/0!	#DIV/0!	#DIV/0!	#DIV/0!	#DIV/0!	#DIV/0!	#DIV/0!	#DIV/0!	#DIV/0!	#DIV/0!	#DIV/0!	#DIV/0!	#DIV/0!	#DIV/0!	#DIV/0!	#DIV/0!
biogenic amines	Putrescine	0.547255	0.365397	-0.0885238	-0.335765	0.344254	0.122622	-0.282064	0.104224	-0.261909	-0.228131	-0.0768565	0.0537539	0.138276	-0.171064	-0.108819	0.105916	0.159689	0.0128791	-0.259812	-0.204793	-0.199766	-0.173819	0.617498	0.616906	-0.0921166	0.751624	-0.259347	0.743262	-0.233626	0.835413	-0.0749121	0.44013	-0.15278	0.0951103	0.559652	0.459482	0.0935373	-0.0688852	-0.186636	-0.124427	0.708831	0.531957	0.737798	0.13725	#DIV/0!	0.578308	0.363482	0.257617
biogenic amines	Sarcosine	0.811007	0.238502	0.0478873	-0.275153	0.250858	0.135016	-0.207114	-0.299681	-0.0615859	-0.0838616	-0.281709	0.184197	-0.151491	-0.391879	-0.152795	-0.0658234	-0.362894	0.19722	-0.0921957	-0.302199	0.106648	-0.299406	0.773299	0.777353	0.0600307	0.645105	-0.112692	0.750501	-0.0290239	0.690669	-0.280324	0.0282756	-0.250887	0.111724	0.508219	0.200447	0.475083	-0.194516	-0.629628	-0.180208	0.966091	0.456014	0.575124	0.240793	#DIV/0!	0.298843	0.411535	0.514922
biogenic amines	SDMA	0.249932	0.281995	0.409166	-0.222733	0.015856	0.366127	-0.574067	-0.186197	-0.373155	-0.294587	-0.261584	-0.343218	-0.347175	-0.426145	-0.582039	-0.0938459	-0.0619912	-0.22141	-0.391873	-0.085868	-0.0826992	-0.301411	0.452785	0.206158	0.313742	0.377665	-0.42964	0.320364	0.111081	0.340976	-0.265832	0.303475	0.0324949	0.0969315	0.486201	0.15815	0.0193943	-0.629722	-0.14326	-0.0586973	0.49951	0.744031	0.762263	0.136439	#DIV/0!	0.763896	0.222033	0.482282
biogenic amines	Serotonin	-0.739827	0.571358	0.0614977	0.425105	0.301778	0.114956	0.161832	0.617663	0.248112	0.402807	0.490663	-0.00476421	0.514587	0.367321	0.364129	0.558915	0.665489	0.220035	0.479827	0.752851	0.457116	0.721852	-0.285463	-0.710769	0.419355	-0.118503	0.249252	-0.494325	0.0735065	-0.188721	0.264409	0.220961	0.537363	0.350611	-0.0122165	0.173162	-0.0416017	-0.10446	0.660577	0.534787	-0.238577	0.0763402	0.116568	-0.543742	#DIV/0!	0.316524	-0.367652	-0.404498
biogenic amines	Spermidine	0.338955	0.424868	0.0659698	-0.159536	0.283863	0.17578	-0.200181	0.204978	-0.106254	-0.269936	0.0622593	-0.0298029	0.197111	-0.0830998	-0.0327887	0.200258	0.279278	0.0895795	-0.153032	-0.0843911	-0.0743292	-0.14958	0.674071	0.497335	-0.082899	0.74281	-0.10325	0.693616	-0.151573	0.794488	0.0250706	0.42056	-0.057625	0.0115784	0.51281	0.496587	-0.0516897	-0.111622	-0.0599118	-0.0680953	0.582325	0.349195	0.710207	-0.0918617	#DIV/0!	0.439429	0.103557	0.330113
biogenic amines	Spermine	0.38241	0.298516	0.212475	-0.353324	0.162623	0.17391	-0.385397	-0.0455533	-0.174913	-5.45202e-17	-0.131079	0.0456775	0.0128648	-5.11571e-17	-0.108758	-0.0518999	0.0158128	-0.0831962	0.0681542	0.148063	-0.0763862	-0.3114	0.680566	0.396735	0.32443	0.519814	-0.302116	0.550222	0.107505	0.404611	0.191024	0.0830782	-0.472464	0.296337	0.496111	0.374302	0.191454	-0.129827	0.123377	0.039824	0.433003	0.42893	0.57418	-0.259265	#DIV/0!	0.314434	0.0757802	0.414247
biogenic amines	t4-OH-Pro	0.628952	-0.0865008	0.379175	-0.145614	0.043515	0.472748	-0.263707	-0.596335	-0.0988873	-0.271685	-0.136501	0.136955	-0.320585	-0.325021	-0.468612	-0.0697935	-0.156447	-0.0440343	-0.458446	-0.427343	-0.232435	-0.386927	0.442536	0.58036	0.0038159	0.416259	-0.157329	0.520565	-0.0713012	0.593517	-0.483405	0.338584	0.00750689	0.0539506	0.393362	0.0758837	0.258337	-0.501239	-0.576045	-0.202194	0.637902	0.721296	0.681213	0.600511	#DIV/0!	0.603957	0.558879	0.615842
biogenic amines	Taurine	0.412378	0.162451	0.085073	0.122422	0.42978	0.325347	0.216915	-0.0603353	-0.0437586	0.144585	-0.270545	0.194824	0.150143	-0.205661	0.196726	-0.0754494	-0.0463173	0.443094	-0.136632	-0.214239	-0.0322777	0.164855	0.207627	0.289887	0.0453447	0.46348	0.302617	0.185985	0.122888	0.438657	-0.0933697	0.201218	0.30975	0.0498736	0.426409	-0.104564	0.469545	-0.184082	-0.207698	-0.106275	0.604598	0.699126	0.449862	0.407536	#DIV/0!	0.579937	0.58999	0.307133
glycerophospholipids	lysoPC a C14:0	0.080922	-0.414202	0.0011052	0.0165268	-0.217113	-0.156496	0.164879	-0.281179	-0.138292	-0.334804	-0.310606	-0.406287	-0.32388	-0.185419	-0.108617	-0.283459	-0.360261	0.0890229	-0.401303	-0.513439	-0.160918	-0.408181	0.0771626	0.138694	-0.2459	-0.00154505	0.215607	0.0481339	0.462266	0.00898598	-0.0173885	-0.0293853	-0.139369	-0.594618	0.0413772	-0.12561	-0.0796687	-0.0820011	-0.224614	-0.225791	-0.134239	-0.281219	-0.159642	0.0564581	#DIV/0!	-0.388415	-0.0653543	0.524136
glycerophospholipids	lysoPC a C16:0	-0.00844323	-0.0811743	-0.315354	-0.308778	-0.32001	-0.390927	0.0327171	-0.0666646	-0.230362	-0.159526	-0.210237	-0.270033	-0.0309738	0.0437148	-0.0394337	-0.143116	0.00512827	-0.334284	-0.00284096	0.103065	0.0349634	-0.19191	-0.147323	-0.068215	0.295414	-0.24444	-0.139299	-0.265727	0.324033	-0.267649	0.563197	-0.184542	-0.174825	-0.13149	-0.0726579	0.193361	-0.112199	0.0161703	0.394206	-0.151747	-0.431588	-0.206115	-0.297245	0.266342	#DIV/0!	-0.377448	-0.0170088	0.286353
glycerophospholipids	lysoPC a C16:1	-0.0775218	0.0746758	-0.224059	-0.103003	-0.1571	-0.112394	0.228727	0.192967	-0.0616313	0.116725	-0.0386598	-0.077791	0.150646	0.270375	0.0324455	0.0618716	0.279143	-0.446279	0.185552	0.256505	-0.0275879	0.0294424	-0.168961	-0.127377	0.26374	-0.265144	-0.0779939	-0.20156	-0.11869	-0.322297	0.410301	-0.205496	-0.11029	0.059799	-0.201365	0.318373	-0.15853	0.070796	0.468297	-0.140088	-0.32248	0.0864558	-0.171073	0.0539246	#DIV/0!	-0.182035	0.362686	0.180281
glycerophospholipids	lysoPC a C17:0	-0.106714	0.306736	-0.334548	-0.209554	-0.0768166	-0.320377	0.112533	0.369384	-0.165243	0.00608079	-0.171991	-0.151034	0.337264	0.136937	0.308238	-0.0796752	0.268896	-0.15158	0.276862	0.413805	0.171388	0.143415	-0.0965305	-0.143035	0.394066	-0.035077	-0.037104	-0.293375	0.214408	-0.207228	0.853447	-0.19229	0.0491862	0.0354264	0.0187207	0.233839	-0.0979713	0.181785	0.711484	-0.0987591	-0.328143	-0.0693516	-0.217343	0.15382	#DIV/0!	-0.1801	-0.0357366	0.050961
glycerophospholipids	lysoPC a C18:0	0.0949207	-0.0635104	-0.276564	-0.311126	-0.343951	-0.374655	0.00578537	-0.187074	-0.161779	-0.21128	-0.196753	-0.247845	-0.101059	-0.0514092	-0.114295	-0.105499	-0.0739167	-0.300909	-0.002652	0.0532768	0.140619	-0.256273	-0.0251451	0.0488234	0.293598	-0.195212	-0.133593	-0.167356	0.332445	-0.170837	0.470551	-0.202773	-0.161707	-0.133766	-0.0332967	0.227938	-0.0585508	-0.0829671	0.216023	-0.170733	-0.299198	-0.233581	-0.240482	0.33202	#DIV/0!	-0.410175	-0.031349	0.408511
glycerophospholipids	lysoPC a C18:1	0.016094	-0.0360042	0.00625917	0.0142513	-0.33944	0.0173374	0.230706	-0.0885551	0.0889706	-0.141175	-0.0552127	-0.162859	-0.0711793	0.0308452	-0.172607	0.0159807	0.124722	-0.408336	0.0445876	0.0452748	0.0765176	-0.163352	-0.0179625	0.0457046	0.110498	-0.232526	0.011772	-0.100452	-0.0612176	-0.22161	0.230197	-0.238109	0.0781635	-0.141381	-0.198474	0.256926	-0.240041	-0.18859	0.128474	-0.288978	-0.236987	-0.0344878	-0.140363	0.290649	#DIV/0!	-0.295778	0.291031	0.50918
glycerophospholipids	lysoPC a C18:2	-0.102654	-0.0204901	-0.0727195	0.0413977	-0.362093	-0.0369025	0.304486	0.0589362	0.0804652	-0.0916765	0.0333942	-0.132303	0.0361374	0.186047	-0.066912	0.0791966	0.258194	-0.447868	0.106557	0.148196	0.0500708	-0.0546655	-0.178132	-0.108512	0.173445	-0.345583	0.040939	-0.241711	-0.158295	-0.328091	0.302252	-0.24273	0.0812919	-0.130247	-0.344744	0.243135	-0.313694	-0.0600037	0.309234	-0.270766	-0.369797	-0.0519543	-0.23955	0.239673	#DIV/0!	-0.315584	0.292644	0.320149
glycerophospholipids	lysoPC a C20:3	-0.147627	0.1954	-0.0414158	0.174699	-0.0115009	0.153668	0.404205	0.334799	0.165687	0.249712	0.108063	0.0694067	0.292077	0.337057	0.148204	0.201139	0.438501	-0.306722	0.307485	0.320118	0.0273193	0.222868	-0.128647	-0.149542	0.161639	-0.184379	0.121359	-0.153156	-0.324775	-0.261288	0.278745	-0.1817	0.124734	0.122348	-0.227837	0.300672	-0.16841	0.0401738	0.422309	-0.117967	-0.185957	0.216238	-0.0574095	-0.046962	#DIV/0!	-0.040096	0.473209	0.141844
glycerophospholipids	lysoPC a C20:4	-0.099242	-0.0747404	0.00534043	0.0836489	-0.358417	0.0345244	0.315721	0.0107386	0.122005	-0.10559	0.0341924	-0.101041	0.0208551	0.185221	-0.0646224	0.0375421	0.247659	-0.42015	0.0838975	0.108058	0.00462509	-0.0746149	-0.167024	-0.0740449	0.102522	-0.3198	0.0744393	-0.214839	-0.153484	-0.313194	0.283194	-0.226752	0.112822	-0.148619	-0.332194	0.201934	-0.315001	-0.0636355	0.273083	-0.281446	-0.381802	-0.0490976	-0.235841	0.270903	#DIV/0!	-0.309878	0.293772	0.352891
glycerophospholipids	lysoPC a C24:0	-0.160724	0.0502889	-0.397806	-0.377214	-0.137194	-0.446974	-0.108535	0.237384	-0.452539	0.0566521	-0.319181	-0.250055	0.120878	0.0899296	0.151885	-0.272376	0.0335316	-0.246651	0.0751037	0.302368	-0.0648935	0.0531859	-0.347999	-0.344218	0.433628	-0.254059	-0.251434	-0.477498	0.334904	-0.432808	0.6896	-0.185016	-0.195505	0.0544786	-0.0413238	-0.0298891	-0.050111	0.222645	0.713907	-0.0132502	-0.480685	-0.0437192	-0.331991	0.0725365	#DIV/0!	-0.110374	-0.0958867	-0.216317
glycerophospholipids	lysoPC a C26:0	0.219848	-0.219825	-0.0766652	-0.133471	0.296691	-0.00229573	-0.0872468	-0.439747	-0.28205	0.229021	-0.254967	-0.119204	-0.262054	-0.199739	-0.248705	-0.0147564	-0.348757	0.174272	-0.342434	-0.323752	-0.128371	-0.141661	0.0532762	0.0489128	0.10448	0.0790253	-0.0296351	0.0802522	0.547765	0.175054	-0.351901	0.277042	-0.246697	0.0888868	0.454473	-0.00196171	0.536572	-0.385702	-0.320097	0.253957	0.271285	0.377686	0.347962	-0.0824948	#DIV/0!	0.327559	0.253697	0.370899
glycerophospholipids	lysoPC a C26:1	0.502726	0.0334807	-0.346854	-0.404269	0.112503	-0.24234	-0.171705	-0.403561	-0.244669	0.198861	-0.268389	0.025002	-0.208512	-0.327806	-0.308893	0.0607613	-0.389006	-0.0719214	-0.0634181	-0.126818	0.178276	-0.162398	0.173904	0.236851	0.305127	0.00225813	-0.276529	0.142599	0.219392	0.151378	-0.205003	-0.0843788	-0.334885	0.284985	0.297311	0.186152	0.503593	-0.328238	-0.37205	0.0502566	0.442907	0.247385	0.21786	0.189306	#DIV/0!	0.106673	0.334276	0.291188
glycerophospholipids	lysoPC a C28:0	-0.203736	0.189891	-0.414317	-0.317439	0.137216	-0.408485	-0.0868983	0.340121	-0.438924	0.235789	-0.270135	-0.220487	0.291673	0.0848413	0.268422	-0.136629	0.11384	-0.00992186	0.132607	0.373872	-0.00236762	0.195484	-0.251824	-0.389842	0.418132	-0.0750045	-0.160465	-0.417539	0.490888	-0.262658	0.717019	-0.0402394	-0.146057	0.191483	0.212335	0.049201	0.088881	0.139347	0.767377	0.184167	-0.355013	0.016299	-0.132605	-0.175616	#DIV/0!	0.0584496	-0.196312	-0.228902
glycerophospholipids	lysoPC a C28:1	0.253653	-0.226869	-0.358248	-0.293636	-0.0156046	-0.337387	-0.0917138	-0.404637	-0.317933	0.169406	-0.275513	-0.154971	-0.368219	-0.223422	-0.320234	-0.0149402	-0.48576	-0.0933537	-0.210207	-0.251674	0.0471193	-0.179283	-0.117647	-0.0285949	0.257306	-0.270873	-0.187853	-0.103022	0.319294	-0.123298	-0.343684	-0.0792625	-0.397666	0.044433	0.0610603	-0.0337646	0.408099	-0.223855	-0.346283	0.0892554	0.163366	0.101399	-0.0256643	0.0326568	#DIV/0!	-0.0428055	0.245413	0.150467
glycerophospholipids	PC aa C24:0	-0.291381	0.283264	-0.408843	-0.352068	-0.0210517	-0.440204	-0.152073	0.476386	-0.410478	0.0857031	-0.142211	-0.250247	0.330813	0.175725	0.241351	-0.075583	0.281606	-0.200121	0.194728	0.500392	0.0201297	0.178376	-0.256484	-0.412988	0.451905	-0.124418	-0.263987	-0.420596	0.280983	-0.304805	0.814488	-0.06591	-0.134336	0.166096	0.0539088	0.156414	-0.151359	0.224826	0.904376	0.113784	-0.470252	-0.0833484	-0.191007	-0.163709	#DIV/0!	-0.0198772	-0.285064	-0.322455
glycerophospholipids	PC aa C26:0	-0.259854	0.188808	-0.442862	-0.34909	0.0011357	-0.43202	-0.141622	0.424107	-0.468226	0.143637	-0.269914	-0.278892	0.242268	0.0604149	0.166922	-0.17615	0.149554	-0.227945	0.114557	0.384061	-0.0532689	0.183979	-0.348962	-0.421244	0.341241	-0.194251	-0.301035	-0.459906	0.262841	-0.394756	0.691032	-0.122137	-0.111042	0.15388	0.0434228	0.0433655	-0.119569	0.198503	0.785797	0.071277	-0.456663	-0.0428672	-0.244502	-0.101386	#DIV/0!	0.00971502	-0.158258	-0.357943
glycerophospholipids	PC aa C28:1	-0.414116	0.209131	-0.103096	0.0481579	0.0520152	-0.0848	0.150913	0.511446	-0.12605	0.228564	-0.168084	-0.174128	0.335569	0.198485	0.348148	-0.166003	0.288601	-0.0822362	0.27725	0.44523	-0.00448755	0.315879	-0.300637	-0.432144	0.2148	-0.14542	0.0375485	-0.456026	0.184637	-0.457123	0.693915	-0.184382	0.17084	0.0795077	-0.036976	-0.0267973	-0.167464	0.199031	0.800523	0.0389931	-0.485619	0.00271468	-0.258243	-0.178558	#DIV/0!	-0.022354	-0.0779978	-0.197867
glycerophospholipids	PC aa C30:0	0.000941981	0.195017	0.156994	-0.0932812	0.295903	0.168079	-0.135692	-0.0475784	-0.144176	0.123553	-0.280803	-0.166334	0.0695443	-0.0878961	0.0205695	-0.16665	0.0528951	0.0917595	0.0071184	0.15778	0.00134767	-0.0169214	0.26623	0.0924433	0.207695	0.357197	-0.0519373	0.0948979	0.600197	0.133337	0.425433	0.192539	0.0591828	0.178646	0.620083	0.221716	0.275177	-0.27905	0.292552	0.190266	0.0277441	0.352184	0.360486	-0.0431414	#DIV/0!	0.327318	0.0250327	0.517092
glycerophospholipids	PC aa C32:0	0.246128	-0.107982	-0.0790345	-0.401397	-0.0594805	-0.15136	-0.22696	-0.136259	-0.409653	-0.335254	-0.53833	-0.364082	-0.16038	-0.238937	-0.116336	-0.509393	-0.206499	-0.162535	-0.317006	-0.245302	-0.294347	-0.420024	0.265632	0.362557	-0.0830341	0.318292	-0.245996	0.232755	0.467051	0.129784	0.477099	0.045895	-0.228635	-0.248785	0.420472	0.132079	-0.0287395	0.00206366	0.145875	-0.230629	-0.0979032	0.0370637	0.0611006	0.27102	#DIV/0!	-0.049528	0.042511	0.521729
glycerophospholipids	PC aa C32:1	0.292788	-0.135989	0.246673	-0.132012	0.0472026	0.240587	-0.0798122	-0.233142	-0.237726	-0.192775	-0.515296	-0.267329	-0.198929	-0.287582	-0.189562	-0.455373	-0.20225	-0.0608847	-0.33906	-0.33083	-0.334566	-0.387885	0.363038	0.388201	-0.175378	0.375273	-0.0661444	0.318819	0.371788	0.182542	0.187725	0.0518895	-0.0641491	-0.195233	0.470697	0.0522406	0.03614	-0.247413	-0.0443377	-0.252416	0.11024	0.320094	0.283256	0.212121	#DIV/0!	0.166482	0.294657	0.725744
glycerophospholipids	PC aa C32:2	0.455702	-0.188693	0.115197	-0.265908	0.17878	0.137869	-0.148158	-0.428628	-0.214984	-0.0653991	-0.485713	-0.0486563	-0.149688	-0.313203	-0.136347	-0.424202	-0.30967	0.0895955	-0.283135	-0.336668	-0.282439	-0.375084	0.391654	0.501293	-0.169945	0.438102	-0.0987734	0.382965	0.497212	0.322968	0.194025	0.0980263	-0.172555	-0.00194853	0.621132	0.0578775	0.307216	-0.226436	-0.16807	-0.111763	0.201783	0.261779	0.299067	0.298274	#DIV/0!	0.158892	0.219114	0.662619
glycerophospholipids	PC aa C32:3	0.625065	-0.0777579	0.253034	-0.290869	0.152894	0.234358	-0.225549	-0.494902	-0.175412	-0.0645497	-0.547723	0.0572598	-0.20965	-0.376867	-0.136335	-0.48795	-0.41627	0.13409	-0.187959	-0.27841	-0.167572	-0.409878	0.55602	0.615077	0.0290496	0.521297	-0.113617	0.459826	0.449215	0.364733	0.149664	-0.0208288	-0.198721	0.0779644	0.629006	-0.0151359	0.44	-0.255745	-0.25777	-0.174727	0.436737	0.430263	0.381596	0.391168	#DIV/0!	0.239314	0.294834	0.715535
glycerophospholipids	PC aa C34:1	0.413388	-0.224071	-0.041265	-0.423747	-0.0679852	-0.0952301	-0.224892	-0.362942	-0.373289	-0.328333	-0.536485	-0.268447	-0.286619	-0.256679	-0.218761	-0.497636	-0.326544	-0.168098	-0.385048	-0.381118	-0.323991	-0.526684	0.32771	0.502977	-0.0811599	0.319067	-0.242731	0.343279	0.448448	0.20923	0.27622	0.0667634	-0.329327	-0.23706	0.427517	0.13091	0.115868	-0.0635202	-0.0880413	-0.245382	0.0388196	0.130578	0.125201	0.373427	#DIV/0!	-0.0372016	0.201155	0.659264
glycerophospholipids	PC aa C34:2	0.00204037	0.0385639	-0.0714147	-0.0656255	-0.270534	-0.0420557	0.220534	0.0879131	-0.0138628	-0.0766648	-0.146245	-0.146905	0.0522623	0.118511	-0.00684219	-0.0899653	0.174093	-0.399844	0.119217	0.148481	0.00344174	-0.101143	-0.0381216	0.0146198	0.184987	-0.17249	-0.0192502	-0.132823	-0.0423076	-0.269832	0.453436	-0.27303	-0.000643716	-0.0997137	-0.167982	0.239793	-0.222999	-0.00101733	0.361279	-0.293583	-0.286763	0.0237395	-0.184364	0.234494	#DIV/0!	-0.262093	0.305654	0.384372
glycerophospholipids	PC aa C34:3	0.0006294	0.0860412	-0.0356648	0.00169013	-0.165394	0.0337991	0.262601	0.155106	-0.0294196	-0.0211241	-0.195675	-0.173331	0.0533038	0.111879	0.0227543	-0.0968747	0.166715	-0.338618	0.0961796	0.112876	-0.0195852	-0.0514181	-0.00256579	0.0204737	0.175872	-0.0997684	0.0347028	-0.0905445	-0.0423871	-0.238954	0.377131	-0.231073	0.0289456	-0.119791	-0.112126	0.224383	-0.164281	-0.00703786	0.3292	-0.280591	-0.180427	0.162809	-0.0991019	0.159799	#DIV/0!	-0.146179	0.418548	0.41303
glycerophospholipids	PC aa C34:4	-0.138401	0.00143622	-0.291898	-0.198782	-0.333862	-0.295559	0.145244	0.168758	-0.246235	-0.0953809	-0.118702	-0.27921	0.0738722	0.198883	0.00402908	-0.0336472	0.219677	-0.442503	0.0277734	0.205694	-0.0389101	-0.060565	-0.282591	-0.256558	0.373446	-0.34938	-0.10185	-0.38451	0.079653	-0.378944	0.526333	-0.181587	-0.111121	-0.122657	-0.250254	0.199051	-0.265974	0.0584023	0.58657	-0.195481	-0.478814	-0.0331181	-0.274751	0.161908	#DIV/0!	-0.248523	0.157033	0.139724
glycerophospholipids	PC aa C36:0	0.0876954	0.317221	-0.135054	-0.408832	-0.00449981	-0.169111	-0.242554	0.332043	-0.222357	0.0488509	-0.0987923	0.074751	0.410691	0.0763958	0.21461	-0.120631	0.260276	-0.140378	0.29807	0.460026	-0.049821	-0.0258494	0.190638	-0.00452187	0.247327	0.196201	-0.304959	0.0218485	0.018698	0.0235055	0.803424	-0.193886	-0.243426	0.347482	0.200549	0.210767	-0.181631	0.173312	0.716914	-0.0585601	-0.153	-0.0562717	0.0363991	-0.117974	#DIV/0!	-0.00526339	-0.277455	-0.172605
glycerophospholipids	PC aa C36:1	0.128779	-0.0153807	0.110707	-0.0696835	-0.110605	0.14303	0.0766891	-0.0939409	-0.10446	-0.227924	-0.26637	-0.256566	-0.0830519	-0.0716754	-0.153734	-0.189431	0.0800592	-0.261492	-0.178127	-0.117995	-0.151492	-0.257025	0.196384	0.246523	0.00101881	0.154149	-0.0286367	0.142759	0.170108	0.0565953	0.293449	0.0274959	0.0520984	-0.199005	0.195992	0.262977	-0.1216	-0.204207	0.129856	-0.264832	-0.0742496	0.225122	0.147552	0.296946	#DIV/0!	0.0153276	0.341226	0.684572
glycerophospholipids	PC aa C36:2	0.072887	-0.0381471	-0.0757864	-0.130093	-0.336585	-0.0793285	0.165213	-0.0140146	-0.0711921	-0.184696	-0.208627	-0.197526	-0.0444386	0.0485735	-0.0814643	-0.162379	0.0835752	-0.425188	0.0158189	0.0416865	-0.0388866	-0.210791	-0.0120898	0.0875082	0.155925	-0.160982	-0.060478	-0.0941459	0.00468506	-0.236217	0.421771	-0.261649	-0.0459965	-0.179974	-0.154245	0.21358	-0.22945	-0.0201703	0.277207	-0.350501	-0.277617	-0.0015584	-0.192865	0.332615	#DIV/0!	-0.29462	0.30015	0.453329
glycerophospholipids	PC aa C36:3	-0.0104872	-0.00246544	-0.0127336	-0.00308867	-0.23603	0.0294746	0.26001	0.0601161	0.00310267	-0.0597113	-0.146957	-0.144293	0.0378597	0.126634	-0.00662905	-0.0944373	0.173712	-0.358053	0.0762023	0.100655	-0.0386491	-0.0945059	-0.0473534	0.00908452	0.148704	-0.157718	0.0379125	-0.128895	-0.0188668	-0.254946	0.394954	-0.22668	0.0344399	-0.124025	-0.147489	0.207126	-0.198436	-0.0330039	0.328666	-0.281758	-0.274572	0.0817904	-0.147203	0.227686	#DIV/0!	-0.210994	0.352269	0.42655
glycerophospholipids	PC aa C36:4	0.0759546	-0.0814391	-0.126836	-0.201104	-0.348473	-0.153687	0.110056	-0.0185532	-0.133742	-0.244073	-0.245387	-0.229368	-0.047605	0.0317699	-0.0702485	-0.228432	0.0559952	-0.422711	-0.0330134	0.00519714	-0.0947459	-0.254295	-0.0206493	0.110212	0.101442	-0.134253	-0.104501	-0.0829177	0.0606777	-0.217882	0.490742	-0.235902	-0.0913153	-0.21878	-0.122224	0.199355	-0.255923	0.0405695	0.3049	-0.355103	-0.337084	-0.0813455	-0.234034	0.352207	#DIV/0!	-0.334727	0.214978	0.416006
glycerophospholipids	PC aa C36:5	-0.152128	-0.0188173	-0.0622036	-0.0187822	-0.284979	-0.0226429	0.22799	0.167722	-0.089029	-0.0979476	-0.0897984	-0.225903	0.0717253	0.198319	-0.0208302	-0.0595735	0.287301	-0.445133	0.0166297	0.142114	-0.125007	-0.0586204	-0.19543	-0.152236	0.158991	-0.253086	-0.0177554	-0.250169	-0.0607989	-0.332783	0.427573	-0.15672	0.0401643	-0.15065	-0.228621	0.201636	-0.34199	0.00462274	0.489059	-0.258339	-0.433622	0.0584884	-0.185905	0.1699	#DIV/0!	-0.175047	0.288544	0.273473
glycerophospholipids	PC aa C36:6	-0.295254	0.0445414	-0.1424	0.0706857	0.18165	0.0416264	0.263716	0.348911	-0.133973	0.493007	-0.0557773	9.26081e-18	0.369514	0.246718	0.208256	0.0496904	0.333071	-0.113792	0.182707	0.330772	-0.182836	0.327957	-0.393021	-0.488564	0.133122	-0.255952	0.0462807	-0.431016	0.0457458	-0.391738	0.381025	-0.0954496	0.0535678	0.287223	-0.014907	0.0231204	-0.061101	-1.92711e-17	0.669374	0.114386	-0.383821	0.214081	-0.0762589	-0.273493	#DIV/0!	0.157692	0.217448	-0.192552
glycerophospholipids	PC aa C38:0	-0.277448	0.159538	-0.00420875	0.219951	0.155024	0.104637	0.380822	0.160164	0.259853	0.328945	0.203389	0.0508946	0.35931	0.341353	0.232665	0.296848	0.434598	-0.00529705	0.342229	0.381272	0.175895	0.242876	-0.0504869	-0.197229	0.16525	-0.0661924	0.263912	-0.170296	0.202301	-0.116167	0.438691	0.0197476	0.167625	0.192584	0.0931541	0.382074	0.0379236	-0.128123	0.459757	0.204113	-0.293572	0.00885396	0.0267487	-0.21898	#DIV/0!	-0.0947366	0.0624784	0.325651
glycerophospholipids	PC aa C38:3	0.178478	0.0300784	0.187998	0.0287373	-0.120132	0.250021	0.215632	-0.106514	0.0733485	0.0236073	-0.207132	-0.0279704	-0.00243343	-0.00536995	-0.0762209	-0.119385	0.0785277	-0.243597	0.0827248	0.0540353	-0.0181834	-0.148504	0.173601	0.17389	0.144354	0.0160462	0.0599359	0.0490314	0.0222114	-0.0948545	0.272758	-0.228793	0.0554964	0.0105522	0.0533134	0.191653	-0.0269049	-0.23035	0.147671	-0.27546	-0.00991484	0.285742	0.0839258	0.254012	#DIV/0!	-0.0365375	0.458592	0.627126
glycerophospholipids	PC aa C38:4	0.155206	-0.159097	-0.0475375	-0.1668	-0.387862	-0.0805604	0.118538	-0.1704	-0.0939331	-0.295383	-0.240209	-0.21526	-0.146386	-0.032285	-0.169494	-0.219705	-0.0124854	-0.412997	-0.115212	-0.107318	-0.100442	-0.331137	0.0201245	0.181972	0.0634717	-0.134465	-0.0747221	-0.030008	0.0556279	-0.160073	0.340893	-0.215146	-0.0698826	-0.259773	-0.121207	0.173025	-0.226637	-0.0690626	0.135275	-0.393922	-0.259128	-0.0423336	-0.180123	0.444247	#DIV/0!	-0.319514	0.279105	0.537153
glycerophospholipids	PC aa C38:5	-0.137403	-0.00533452	-0.0886037	-0.0166123	-0.36764	-0.0918598	0.232058	0.130952	-0.0226152	-0.198345	-0.0591409	-0.237977	0.0478358	0.142294	-0.027611	-0.0417942	0.254694	-0.429352	0.0411989	0.131696	-0.00850889	-0.0835476	-0.167266	-0.102445	0.137509	-0.264219	0.00351286	-0.245692	-0.0599267	-0.310732	0.446542	-0.203288	0.0983474	-0.215116	-0.274394	0.212122	-0.380871	0.00208158	0.412278	-0.300471	-0.436663	-0.0945206	-0.258886	0.263052	#DIV/0!	-0.3062	0.185303	0.298983
glycerophospholipids	PC aa C38:6	-0.171919	0.0370032	-0.161668	-0.101565	-0.256635	-0.149046	0.164244	0.197455	-0.120881	-0.110499	-0.0847859	-0.265994	0.112669	0.184089	0.00857738	-0.0369813	0.287791	-0.417728	0.0542259	0.195209	-0.0568458	-0.0601696	-0.153846	-0.144235	0.177365	-0.208548	-0.0653965	-0.232674	0.0478041	-0.290637	0.544152	-0.134425	-0.00733717	-0.126598	-0.146575	0.282067	-0.326157	0.0295605	0.541732	-0.189141	-0.464121	-0.0648967	-0.198584	0.108123	#DIV/0!	-0.239176	0.131032	0.256947
glycerophospholipids	PC aa C40:1	0.247866	-0.422703	-0.0848735	-0.135681	-0.466475	-0.183323	0.0382731	-0.298667	-0.289861	-0.32897	-0.654147	-0.436843	-0.496621	-0.61195	-0.38994	-0.583765	-0.611645	-0.274729	-0.404802	-0.537933	-0.167844	-0.400899	-0.15245	0.103023	-0.316733	-0.309376	-0.126101	-0.169303	0.0804748	-0.379157	-0.101391	-0.511458	0.0299675	-0.481384	-0.208175	-0.408131	-0.273042	-0.173065	-0.345541	-0.595964	-0.124065	-0.227944	-0.417003	0.514007	#DIV/0!	-0.383728	0.220144	0.274881
glycerophospholipids	PC aa C40:2	-0.26694	0.467208	-0.199084	-0.141682	0.0294646	-0.234521	0.00712936	0.446475	0.0651934	0.170599	0.271422	0.0756664	0.488822	0.453548	0.380591	0.282102	0.512429	-0.0922883	0.548975	0.723038	0.310409	0.236966	0.0448772	-0.232809	0.544628	0.00922596	-0.0437907	-0.169604	0.0964629	-0.0899004	0.778735	-0.0533285	-0.116175	0.320317	0.0098918	0.443782	-0.0561619	0.220823	0.804742	0.237079	-0.294917	-0.140207	-0.0516112	-0.32355	#DIV/0!	-0.149374	-0.335008	-0.124598
glycerophospholipids	PC aa C40:3	-0.246959	0.515737	-0.203773	-0.141159	-0.124835	-0.346925	-0.0348117	0.403271	-0.12555	-0.0123204	-0.108026	-0.349727	0.207771	0.0256897	0.189959	0.0651932	0.187279	-0.081045	0.373426	0.563864	0.500317	0.143425	0.0617526	-0.290475	0.645945	-0.0550792	-0.0505997	-0.326128	0.374397	-0.239302	0.726521	-0.240519	0.0606121	0.0482895	0.0496987	0.264337	-0.0877984	-0.0421567	0.654353	0.0547885	-0.198804	-0.145042	-0.109908	-0.173831	#DIV/0!	-0.186418	-0.343078	0.106725
glycerophospholipids	PC aa C40:4	0.0482671	0.102145	0.0647175	-0.0250018	0.00204201	0.113148	0.158412	0.0130742	-0.0331331	-0.0565295	-0.203781	-0.14552	0.0916622	0.0628651	0.0604003	-0.121214	0.176658	-0.129198	0.022006	0.0865845	-0.0250751	-0.082113	0.153429	0.143762	0.165112	0.160168	0.075568	0.0336475	0.265352	0.0179084	0.476128	0.0118029	0.0895909	-0.0684874	0.222861	0.276801	0.0130504	-0.122165	0.316039	-0.134158	-0.110194	0.235442	0.113621	0.215988	#DIV/0!	0.0202017	0.276772	0.594843
glycerophospholipids	PC aa C40:5	-0.0571678	-0.0827747	-0.137506	-0.112104	-0.360662	-0.165275	0.173546	0.024927	-0.0905459	-0.22222	-0.160323	-0.239446	-0.0324561	0.117435	-0.0259594	-0.158247	0.120795	-0.407515	-0.00981551	0.0560435	-0.0468315	-0.157515	-0.151439	-0.0177474	0.155553	-0.233564	-0.0347172	-0.211603	0.0627972	-0.298593	0.464332	-0.194701	-0.00871836	-0.246466	-0.218202	0.170548	-0.26143	0.0650026	0.350818	-0.293088	-0.425239	-0.0972607	-0.297772	0.338062	#DIV/0!	-0.340151	0.192876	0.338167
glycerophospholipids	PC aa C40:6	-0.155884	0.0285503	-0.03075	-0.0600663	-0.244961	-0.0223978	0.135038	0.128655	-0.122348	-0.127436	-0.109885	-0.280452	0.0670484	0.132677	-0.0559811	-0.0616573	0.283518	-0.40112	-0.00708648	0.165721	-0.0865626	-0.0856959	-0.116422	-0.133465	0.189078	-0.165911	-0.0556092	-0.216563	0.0867351	-0.255122	0.486672	-0.0845977	0.0595772	-0.117541	-0.080249	0.249896	-0.308337	-0.0924374	0.508367	-0.193265	-0.415151	0.0600261	-0.0919862	0.152473	#DIV/0!	-0.1159	0.176439	0.354349
glycerophospholipids	PC aa C42:0	-0.0512913	-0.0444022	0.503146	-0.0891692	-0.587293	0.248978	-0.336579	-0.249115	0.0324861	-0.398485	0.0405751	-0.226229	-0.374333	-0.0531776	-0.525184	-0.112458	0.0440531	-0.599678	-0.0464131	0.137497	-0.0177338	-0.438586	0.17697	0.0216975	0.229546	-0.204581	-0.346955	0.0238705	-0.158993	-0.23853	0.0172465	-0.200589	-0.0769734	-0.0434112	-0.222796	0.112126	-0.454356	-0.338723	0.0891123	-0.23422	-0.223985	0.0100994	0.0448707	0.119664	#DIV/0!	-0.109581	-0.100527	0.389677
glycerophospholipids	PC aa C42:1	-0.403869	-0.112526	0.00185756	0.314195	0.0829344	0.210576	0.354605	-0.02655	0.195734	0.540212	0.387081	0.183695	0.258683	0.292869	-0.0494425	0.476422	0.439614	-0.126765	0.159685	0.31498	0.0100171	0.400195	-0.58071	-0.623097	0.125609	-0.547934	0.162701	-0.561932	-0.0710117	-0.368835	-0.0876767	0.0726312	0.298376	0.412597	-0.192918	0.0696691	-0.0167379	-0.376176	0.327184	0.302901	-0.415111	0.158288	-0.0109653	-0.132193	#DIV/0!	0.177746	0.198008	-0.136148
glycerophospholipids	PC aa C42:2	-0.108311	0.444095	-0.0047169	0.0351211	0.018051	0.110032	0.156814	0.647215	-0.0931926	0.0685879	-0.0775984	-0.121684	0.394124	0.114413	0.20281	0.0345651	0.442312	-0.205802	0.236029	0.361566	-0.0254364	0.186651	0.0775085	-0.153119	0.154335	0.0989123	-0.0160966	-0.0610741	-0.318211	-0.108999	0.477079	-0.199187	0.136628	0.0730957	-0.0480764	0.209076	-0.382521	0.074112	0.62996	-0.238703	-0.0362869	0.238151	0.0981661	-0.190244	#DIV/0!	0.147443	0.210957	-0.0449072
glycerophospholipids	PC aa C42:4	-0.0661724	0.408026	-0.286378	-0.346424	-0.111182	-0.304719	-0.0939831	0.405758	-0.270601	-0.0181052	-0.218492	-0.251614	0.268385	0.0553694	0.127466	-0.0851587	0.255754	-0.328739	0.27478	0.474321	0.147718	0.0255476	0.061519	-0.109427	0.445422	0.010444	-0.267689	-0.168057	0.148397	-0.198743	0.835834	-0.237581	-0.103461	0.133494	0.0942266	0.353781	-0.194469	0.0826009	0.742283	-0.107351	-0.255535	-0.017029	-0.0823348	-0.0147327	#DIV/0!	-0.1125	-0.0696516	0.0898511
glycerophospholipids	PC aa C42:5	-0.586723	-0.0113934	-0.215949	0.0547273	0.232325	-0.226798	0.144434	0.327248	-0.0856737	0.271133	0.142675	-0.13424	0.362326	0.483835	0.415511	0.0889737	0.371772	0.128072	0.15356	0.356569	-0.084183	0.293613	-0.359377	-0.488214	0.136208	-0.105481	0.155378	-0.394047	0.535344	-0.236037	0.600378	0.272639	-0.0403458	0.0573425	0.126526	0.138981	0.0312586	0.25209	0.75791	0.458395	-0.656228	-0.204873	-0.184341	-0.475251	#DIV/0!	-0.0815245	-0.389988	-0.187178
glycerophospholipids	PC aa C42:6	0.277607	-0.141438	0.0639449	-0.303892	-0.534366	-0.0704969	-0.305331	-0.184657	-0.154698	-0.256174	-0.466944	-0.168328	-0.445642	-0.482722	-0.464915	-0.535524	-0.472006	-0.5869	-0.0351621	-0.127314	-0.0633361	-0.384429	0.0320199	0.20458	-0.128097	-0.287338	-0.508796	0.00844852	-0.360955	-0.448152	-0.0322644	-0.685787	-0.136309	-0.0660618	-0.313226	-0.240275	-0.352767	-0.0307562	-0.23112	-0.543001	-0.052237	-0.179709	-0.369825	0.407337	#DIV/0!	-0.331855	0.140778	0.0113979
glycerophospholipids	PC ae C30:0	-0.266825	0.0944637	-0.329887	-0.298203	-0.156079	-0.489153	-0.167943	0.140381	-0.175412	0.193649	-0.171163	-0.152096	0.0927299	0.0201893	0.127815	-0.170783	-0.0817674	-0.166681	0.357762	0.475617	0.252854	0.10247	-0.271722	-0.377284	0.383092	-0.351992	-0.255164	-0.48285	0.391191	-0.538373	0.654778	-0.384031	-0.170228	0.227492	-0.065429	-0.0227038	-0.0025	0.148942	0.563871	0.165367	-0.516665	-0.42314	-0.470767	-0.14249	#DIV/0!	-0.384674	-0.475419	-0.279868
glycerophospholipids	PC ae C30:1	-0.229469	0.203208	-0.346316	-0.275184	-0.0136229	-0.387726	-0.0553449	0.462279	-0.376775	0.170077	-0.294904	-0.223024	0.293746	0.0770944	0.296746	-0.234772	0.108998	-0.10582	0.22315	0.41462	-0.00548472	0.172166	-0.250009	-0.39539	0.342768	-0.142897	-0.170071	-0.436077	0.283034	-0.405097	0.776099	-0.26247	-0.125876	0.122237	0.0185987	-0.0381464	-0.11914	0.255687	0.816487	0.0142973	-0.42083	-0.109699	-0.292943	-0.184597	#DIV/0!	-0.1001	-0.228314	-0.326889
glycerophospholipids	PC ae C30:2	-0.169243	0.179259	0.0119536	0.0918592	0.114794	0.0706108	0.263	0.307534	0.0222802	0.308278	-0.218913	-0.00581836	0.364613	0.0847954	0.347722	-0.173538	0.206457	0.0461745	0.330761	0.369343	0.0474337	0.242953	-0.0950222	-0.215536	0.140212	-0.0122968	0.158936	-0.295213	0.228231	-0.299389	0.684858	-0.278317	0.207271	0.166134	0.111919	-0.00384502	-0.0223549	0.0295307	0.623389	-0.0393137	-0.288995	0.063752	-0.140223	-0.0508203	#DIV/0!	-0.0385196	0.0495448	0.0891949
glycerophospholipids	PC ae C32:1	-0.14192	0.558902	0.0714077	-0.0400688	0.516247	0.150413	-0.098002	0.282577	0.0203973	0.389061	0.0106151	0.090997	0.460694	0.171119	0.336093	0.132394	0.38263	0.237927	0.40666	0.598323	0.242179	0.328336	0.280996	-0.0545616	0.435758	0.437314	0.00719301	0.0454696	0.473024	0.196598	0.647015	0.230093	0.123996	0.514446	0.639059	0.390729	0.365902	-0.124362	0.601481	0.43538	0.0736861	0.365443	0.429347	-0.297397	#DIV/0!	0.428554	-0.135497	0.19576
glycerophospholipids	PC ae C32:2	0.317635	-0.349128	0.145267	-0.211784	-0.258416	-0.129583	-0.156793	-0.622888	-0.0616617	-0.119643	-0.354738	0.0365969	-0.410232	-0.17205	-0.0522823	-0.465722	-0.615725	0.142836	-0.0546052	-0.177942	0.0765009	-0.38422	0.114811	0.207791	0.300781	-0.0642562	0.0169439	-0.053101	0.560821	-0.126028	0.0803507	-0.271575	-0.311797	-0.115488	0.044228	-0.361804	0.409048	-0.0193175	-0.242183	-0.0765769	0.0134865	-0.0943146	-0.228195	0.346657	#DIV/0!	-0.304752	-0.137556	0.336382
glycerophospholipids	PC ae C34:0	-0.309196	0.283115	-0.211626	-0.0838169	0.233891	-0.183254	0.0215158	0.420732	-0.151966	0.199506	-0.189806	-0.230604	0.32021	0.0958058	0.293687	-0.106635	0.222784	0.00837243	0.232052	0.370851	0.0672622	0.230332	-0.0478933	-0.200967	0.119713	0.110726	-0.04221	-0.181321	0.406704	-0.175072	0.713012	-0.00390159	0.0697033	0.114542	0.297716	0.219729	-0.00749269	0.126296	0.642186	0.184687	-0.331992	-0.0751307	-0.0751342	-0.266293	#DIV/0!	-0.0157273	-0.197306	0.0117373
glycerophospholipids	PC ae C34:1	0.532484	0.280066	0.171964	-0.422456	0.101556	0.119031	-0.421703	-0.230615	-0.227201	-0.218666	-0.493329	-0.132357	-0.128543	-0.431275	-0.210818	-0.368188	-0.224358	-0.0605648	-0.0694604	-0.0369854	0.0305295	-0.393599	0.727434	0.630476	0.150505	0.627719	-0.338999	0.544774	0.364024	0.423813	0.370603	-0.0149419	-0.15032	0.129039	0.698231	0.294371	0.219992	-0.292799	-0.0667748	-0.173093	0.444666	0.341473	0.477112	0.291782	#DIV/0!	0.243086	0.106624	0.719917
glycerophospholipids	PC ae C34:2	0.416434	0.443155	0.316318	-0.12114	0.333096	0.294784	-0.24316	-0.233217	0.153756	0.0743276	-0.156846	0.123718	0.0245163	-0.254939	-0.0421573	-0.00441915	-0.093993	0.240662	0.227816	0.167495	0.350757	-0.140529	0.821803	0.5608	0.257264	0.673729	-0.0524779	0.576195	0.383005	0.5353	0.198346	0.064541	-0.00995647	0.343462	0.740109	0.387445	0.478963	-0.3942	-0.184426	0.132892	0.624296	0.356993	0.619081	0.00674843	#DIV/0!	0.288387	0.0150265	0.734373
glycerophospholipids	PC ae C34:3	-0.12498	0.48332	0.170708	0.14568	0.300803	0.296143	0.169491	0.355932	0.210619	0.367894	0.0502743	0.214509	0.453889	0.282711	0.378038	0.0947838	0.441113	0.0624932	0.507175	0.579437	0.201589	0.354346	0.158219	-0.0491792	0.361825	0.230103	0.137513	-0.0314541	0.0431503	-0.0264589	0.565786	-0.0446836	0.230185	0.395255	0.228814	0.275758	0.165218	0.0133997	0.566193	0.143062	0.0146418	0.382899	0.203841	-0.115343	#DIV/0!	0.254433	0.178018	0.161728
glycerophospholipids	PC ae C36:0	-0.236764	-0.0964468	-0.101863	-0.109669	-0.0948209	-0.145342	-0.00690763	0	-0.108786	0.0800641	-0.20381	-0.213066	-0.0100015	0.033389	-0.0169103	-0.221917	0.0122933	-0.249477	0.074179	0.172662	-0.0445386	-0.0121046	-0.219269	-0.178739	0.0540475	-0.219378	-0.136227	-0.281932	0.334309	-0.395846	0.464087	-0.142092	-0.00724949	0.0293901	0.0390643	0.0657082	-0.0744208	6.48824e-17	0.383669	0.0464405	-0.508818	-0.167408	-0.274853	0.0289733	#DIV/0!	-0.214517	-0.0874872	0.134471
glycerophospholipids	PC ae C36:1	-0.266365	-0.196099	-0.0814766	0.208163	-0.0595041	-0.234427	0.244614	0.0480039	0.208899	0.0271315	0.31719	-0.016045	-0.0519682	0.422413	0.240679	0.223326	-0.0472132	0.206655	0.102943	-0.0476752	0.103973	-0.013673	-0.064901	-0.160534	0.0203502	-0.177376	0.339594	-0.0344086	0.117484	-0.0870322	-0.171945	0.0379373	-0.32264	-0.292788	-0.310871	-0.0106032	0.0504383	0.338771	-0.0722304	0.227318	-0.170654	-0.440468	-0.277719	-0.560046	#DIV/0!	-0.484721	-0.323467	-0.106636
glycerophospholipids	PC ae C36:2	-0.00625656	0.259594	-0.00687359	0.0156662	0.0181537	0.0611332	0.233027	0.133113	0.1103	0.116371	-0.0852069	-0.027056	0.231068	0.129936	0.157978	0.0314511	0.257502	-0.128343	0.296002	0.317299	0.191946	0.0705167	0.138061	0.0537573	0.277272	0.0664521	0.0994419	-0.0438346	0.156093	-0.0790863	0.556968	-0.15429	0.116898	0.105606	0.127521	0.349123	0.0293685	-0.0927869	0.400065	-0.0716737	-0.108911	0.132662	0.0314844	0.0982032	#DIV/0!	-0.0889134	0.215417	0.46899
glycerophospholipids	PC ae C36:3	0.216463	0.13673	0.30774	0.0222661	0.149221	0.34615	0.071599	-0.225443	0.0482699	0.210312	-0.22106	0.00504218	0.0443782	-0.131559	-0.0786355	-0.0451162	0.0135278	0.0541184	0.100436	0.123262	0.088009	-0.105271	0.363522	0.151036	0.259003	0.231571	0.085208	0.122164	0.383702	0.115423	0.247547	-0.0701559	0.0551559	0.245909	0.453834	0.201591	0.259771	-0.502101	0.119168	-0.000549504	0.199913	0.425352	0.400035	0.03295	#DIV/0!	0.22893	0.261665	0.729727
glycerophospholipids	PC ae C36:4	-0.124999	0.393739	0.250546	0.246872	0.258448	0.379653	0.2611	0.260154	0.296729	0.340597	0.0556331	0.180253	0.376509	0.241858	0.296303	0.107141	0.408601	0.0433962	0.453291	0.474775	0.194699	0.299996	0.172532	-0.0100012	0.245379	0.193345	0.212052	-0.00187321	0.0358981	-0.0371572	0.456942	-0.0616019	0.293861	0.311896	0.201837	0.281137	0.126367	-0.0898584	0.434604	0.0933973	0.00716015	0.352853	0.200594	-0.087185	#DIV/0!	0.190627	0.245459	0.325065
glycerophospholipids	PC ae C36:5	-0.139292	0.386295	0.145706	0.123027	0.630479	0.224623	0.0519529	0.0528987	0.196412	0.539035	0.121182	0.236376	0.42577	0.241135	0.396175	0.230396	0.286938	0.482186	0.41055	0.495364	0.288394	0.355732	0.264766	-0.0525842	0.382884	0.416934	0.240337	0.0499087	0.651672	0.260631	0.453211	0.315556	0.119798	0.526575	0.684204	0.316294	0.613553	-0.19415	0.389477	0.602427	0.119699	0.329724	0.444003	-0.371683	#DIV/0!	0.380862	-0.156975	0.298896
glycerophospholipids	PC ae C38:0	-0.331569	0.0250099	0.0366191	0.0510297	-0.332986	0.03011	0.160157	0.256415	-0.1062	-0.0195403	-0.0939564	-0.28167	0.081772	0.126308	-0.0598432	-0.0861648	0.30753	-0.467928	0.0762956	0.287955	-0.0815254	0.0516989	-0.343169	-0.406703	0.208854	-0.402968	-0.0682144	-0.472955	-0.0725254	-0.542567	0.438712	-0.260092	0.180764	-0.0537969	-0.301395	0.0423826	-0.457104	-0.0914946	0.628153	-0.217239	-0.554615	0.0389176	-0.245348	0.0789488	#DIV/0!	-0.104608	0.140393	0.0715342
glycerophospholipids	PC ae C38:1	-0.426698	0.417141	-0.154838	-0.0154529	0.0249869	-0.230755	-0.353101	0.299966	-0.0829291	-0.21701	0.312653	-0.306801	-0.076243	0.0565622	-0.123181	0.358847	0.222831	-0.0907855	-0.00718068	0.263247	0.36216	0.244016	-0.10325	-0.258295	0.311298	-0.0254277	-0.228386	-0.110892	-0.0125852	0.0493952	-0.176104	0.40483	0.190763	-0.0274637	-0.0380281	0.236935	-0.0756429	0.00122129	0.0379137	0.359268	0.0049588	-0.0450314	0.11784	-0.188102	#DIV/0!	0.227231	-0.373186	-0.338398
glycerophospholipids	PC ae C38:2	0.11545	0.263855	-0.130055	-0.243986	0.142085	-0.0372485	-0.0890315	0.25836	-0.138326	-0.246801	-0.0872572	-0.12862	0.0670553	0.298477	0.110769	-0.0761802	0.256736	-0.272718	-0.0253159	0.0251335	-0.172759	-0.150184	0.379076	0.469668	0.0819134	0.466252	-0.174848	0.494468	-0.0443697	0.308321	0.357165	0.303617	-0.265369	-0.157301	0.246135	0.570751	0.0210288	0.361127	0.206968	-0.0632267	0.0918381	0.278636	0.227892	0.0302331	#DIV/0!	0.0842271	0.337197	0.393138
glycerophospholipids	PC ae C38:3	0.365322	0.166052	-0.0390735	-0.170325	-0.00441649	0.0338032	0.100727	-0.0551405	0.0781755	-0.0359597	-0.253596	0.0510378	0.0257544	-0.0299925	0.0334183	-0.160682	-0.0331283	-0.192005	0.185938	0.0333174	0.0880174	-0.187744	0.407417	0.49903	0.0766002	0.257909	-0.0511981	0.34679	-0.00111223	0.114928	0.365741	-0.228201	-0.125465	0.0175435	0.182306	0.360327	0.123302	0.037129	-0.00670133	-0.258641	0.183164	0.131907	0.0567099	0.272273	#DIV/0!	-0.177783	0.395112	0.594448
glycerophospholipids	PC ae C38:4	0.248885	-0.0377514	0.154746	-0.110643	-0.173923	0.144061	0.0957453	-0.241518	0.00254849	-0.0662726	-0.276573	-0.0410408	-0.0173384	-0.113679	-0.0948128	-0.22276	-0.0113277	-0.193515	0.0345899	0.0296627	-0.0192448	-0.252755	0.205874	0.223797	0.134212	0.0571637	-0.0061626	0.039426	0.214939	-0.0407366	0.426861	-0.234627	0.0153603	0.0197078	0.164598	0.15144	-0.0112355	-0.266174	0.171273	-0.277306	-0.0777532	0.143324	0.0480672	0.372382	#DIV/0!	-0.109404	0.252924	0.654866
glycerophospholipids	PC ae C38:5	0.0932141	0.169531	0.0910491	-0.0575404	0.128851	0.136974	0.0989782	-0.0773878	0.0513003	0.118838	-0.127098	0.00274525	0.15974	0.0846634	0.0912485	-0.024018	0.169354	-0.0232864	0.172528	0.219204	0.0925058	-0.0432323	0.261747	0.166453	0.264343	0.223865	0.0640592	0.0912394	0.378764	0.0949744	0.505628	0.0201719	0.0176724	0.165362	0.374362	0.352821	0.205199	-0.201978	0.307972	0.0428427	-0.02424	0.241533	0.216957	0.0929566	#DIV/0!	0.0560824	0.172329	0.618793
glycerophospholipids	PC ae C38:6	0.0729834	0.131334	0.146236	-0.0654854	0.13488	0.121485	0.0263652	0.0103255	-0.082178	0.0572981	-0.310622	-0.182131	0.119293	-0.110182	0.067233	-0.202129	0.0322584	0.0631865	0.056457	0.100684	-0.0129858	-0.128015	0.333589	0.133375	0.0744934	0.307571	0.04445	0.121497	0.481453	0.0850147	0.526972	-0.0534123	-0.00211368	0.0466649	0.471104	0.202279	0.0631224	-0.229307	0.320336	-0.0307734	-0.0235091	0.12938	0.215603	-0.0900625	#DIV/0!	0.0405122	-0.00802699	0.579204
glycerophospholipids	PC ae C40:1	-0.373688	0.251393	-0.294784	-0.0607873	-0.207432	-0.280618	0.190268	0.534679	-0.11606	0.0465915	0.0164726	-0.196316	0.355029	0.288212	0.257495	0.0547864	0.435191	-0.320824	0.300112	0.498664	0.103673	0.238321	-0.344419	-0.438356	0.345969	-0.316916	-0.0350811	-0.494863	-0.0477353	-0.453166	0.722574	-0.239292	0.0972639	0.0137007	-0.291788	0.179352	-0.375332	0.213263	0.841129	-0.0915848	-0.555968	-0.154559	-0.349055	-0.0481051	#DIV/0!	-0.229124	-0.0680728	-0.203987
glycerophospholipids	PC ae C40:2	0.0350377	0.125501	0.0843306	-0.182609	0.176489	0.100301	-0.12212	-0.0451999	-0.240809	-0.01916	-0.167998	-0.246445	0.021541	0.0958835	-0.0728423	-0.0337951	0.167688	-0.0950809	-0.129334	0.0734571	-0.142113	-0.182494	0.296187	0.12154	0.280238	0.320521	-0.0983629	0.190386	0.488908	0.213987	0.352431	0.318401	-0.185052	0.049687	0.511399	0.411084	0.15435	-0.234636	0.334743	0.137068	-0.00226635	0.397627	0.432178	-0.125778	#DIV/0!	0.286028	0.139346	0.61936
glycerophospholipids	PC ae C40:3	0.151204	-0.453032	-0.0104217	-0.0340673	-0.306414	-0.0833244	0.24347	-0.313898	0.0853743	-0.236551	-0.186084	0.00983607	-0.16714	0.0832347	0.0515232	-0.352043	-0.19409	-0.128819	-0.11056	-0.295807	-0.209722	-0.32075	-0.0558615	0.272094	-0.23121	-0.117265	0.148763	0.019448	0.118321	-0.147171	0.227954	-0.201559	-0.13409	-0.372457	-0.193292	-0.0875345	-0.0664214	0.224984	-0.0826551	-0.318726	-0.326338	-0.284931	-0.407683	0.419782	#DIV/0!	-0.532308	0.144406	0.375603
glycerophospholipids	PC ae C40:4	-0.183035	0.354601	-0.00015293	-0.037292	-0.110611	0.026474	0.0818265	0.326561	-0.0090644	0.189018	-0.0729603	-0.0611506	0.279453	0.118702	0.113662	0.00784461	0.336661	-0.296154	0.396163	0.565882	0.195452	0.192977	-0.0888083	-0.275583	0.44734	-0.17189	-0.0931556	-0.335542	-0.0134121	-0.373221	0.62799	-0.320746	0.155845	0.273485	-0.0676973	0.191365	-0.17225	-0.0849003	0.683773	-0.0730921	-0.277966	0.139077	-0.0829549	0.0130756	#DIV/0!	-0.00256337	0.0839002	0.0663035
glycerophospholipids	PC ae C40:5	-0.0191723	0.078338	-0.0822759	-0.150079	-0.287144	-0.105637	0.101037	0.100619	-0.108751	-0.189565	-0.177532	-0.254103	0.0768291	0.0263513	-0.0355893	-0.118884	0.19663	-0.372394	0.0512954	0.161504	0.00468678	-0.151577	0.0112615	0.00309654	0.178205	-0.0905179	-0.0847747	-0.132822	0.0967428	-0.189492	0.587982	-0.203895	0.027463	-0.119119	-0.0420335	0.267688	-0.300199	-0.0697948	0.453358	-0.280183	-0.334375	-0.0542366	-0.129909	0.24132	#DIV/0!	-0.235469	0.10665	0.400084
glycerophospholipids	PC ae C40:6	0.0140944	0.00616407	0.00406646	-0.0281819	-0.0335179	0.078345	0.205827	-0.101936	-0.0185404	0.0841466	-0.0681845	-0.0685913	0.07841	0.176406	-0.00960681	0.0481364	0.209516	-0.19422	0.0433453	0.135146	-0.0134947	-0.0577637	0.00210672	-0.0097827	0.298857	-0.0531315	0.0728541	-0.101254	0.253229	-0.0746927	0.354345	0.0220154	-0.00988429	0.0519211	0.115339	0.301832	0.0817388	-0.20806	0.32422	-0.026383	-0.181947	0.258378	0.0963826	0.154419	#DIV/0!	0.00897477	0.327255	0.545658
glycerophospholipids	PC ae C42:0	-0.450532	-0.225016	-0.223264	0.111554	-0.250757	-0.376321	0.231619	0.251928	-0.0531216	-0.118737	-0.221163	-0.313415	-0.0716302	0.154589	0.310729	-0.388217	-0.13429	-0.044117	0.0490635	0.00832726	-0.00859214	0.110335	-0.491628	-0.315851	-0.0742891	-0.37588	0.171274	-0.499344	0.24588	-0.614026	0.394823	-0.260722	0.09038	-0.474409	-0.406908	-0.325956	-0.199201	0.510073	0.315721	-0.0951898	-0.661435	-0.505471	-0.766478	0.0420901	#DIV/0!	-0.564918	-0.235223	-0.248766
glycerophospholipids	PC ae C42:1	-0.435225	0.232239	-0.311583	-0.128378	-0.181363	-0.382913	0.0291612	0.554798	-0.282386	0.0743813	-0.162118	-0.333787	0.29132	0.0875835	0.237499	-0.115761	0.242524	-0.210562	0.242647	0.485415	0.103038	0.245414	-0.400953	-0.577729	0.331789	-0.334421	-0.1186	-0.618232	0.162395	-0.553557	0.750366	-0.307075	0.0907236	0.0232629	-0.195229	-0.0374474	-0.361961	0.177291	0.874493	-0.0346846	-0.589687	-0.247566	-0.406935	-0.160602	#DIV/0!	-0.195634	-0.312838	-0.378667
glycerophospholipids	PC ae C42:2	-0.227772	0.0119844	-0.0729798	0.0991014	-0.205274	0.0174721	0.332347	0.247213	-0.0612797	0.0397947	-0.0555278	-0.204743	0.0874913	0.265528	0.0336201	0.0187176	0.304696	-0.391897	0.0547777	0.167824	-0.0905168	0.0786141	-0.296254	-0.274174	0.224459	-0.328264	0.0740913	-0.340177	-0.110776	-0.409192	0.292794	-0.148954	0.0861577	-0.131566	-0.302567	0.145567	-0.263038	0.019111	0.474623	-0.194919	-0.384101	0.173923	-0.185199	0.0710332	#DIV/0!	-0.0933155	0.409224	0.183035
glycerophospholipids	PC ae C42:3	-0.164685	0.0352204	-0.365918	-0.328748	-0.277281	-0.454748	-0.0551007	0.0827688	-0.389663	-0.0467804	-0.237017	-0.405952	0.0010163	0.00848208	-0.0635789	-0.0861005	0.0399741	-0.332375	0.0064609	0.247581	0.0859903	-0.0688804	-0.274198	-0.353284	0.488792	-0.346702	-0.213846	-0.474183	0.414256	-0.397032	0.572188	-0.17589	-0.156172	-0.0315989	-0.0542316	0.137354	-0.126038	-0.080584	0.585611	-0.0314604	-0.469637	-0.121862	-0.251834	0.0670942	#DIV/0!	-0.216208	-0.116207	0.0997613
glycerophospholipids	PC ae C42:4	#DIV/0!	#DIV/0!	#DIV/0!	#DIV/0!	#DIV/0!	#DIV/0!	#DIV/0!	#DIV/0!	#DIV/0!	#DIV/0!	#DIV/0!	#DIV/0!	#DIV/0!	#DIV/0!	#DIV/0!	#DIV/0!	#DIV/0!	#DIV/0!	#DIV/0!	#DIV/0!	#DIV/0!	#DIV/0!	#DIV/0!	#DIV/0!	#DIV/0!	#DIV/0!	#DIV/0!	#DIV/0!	#DIV/0!	#DIV/0!	#DIV/0!	#DIV/0!	#DIV/0!	#DIV/0!	#DIV/0!	#DIV/0!	#DIV/0!	#DIV/0!	#DIV/0!	#DIV/0!	#DIV/0!	#DIV/0!	#DIV/0!	#DIV/0!	#DIV/0!	#DIV/0!	#DIV/0!	#DIV/0!
glycerophospholipids	PC ae C42:5	0.199897	-0.154167	-0.0359313	-0.178358	-0.350012	-0.024508	0.0435972	-0.368832	0.0788779	0.171519	-0.0686644	0.149808	-0.158222	-0.0264105	-0.292041	-0.0186173	-0.119928	-0.472627	0.20676	0.156808	0.107646	-0.167556	-0.12301	-0.00632191	0.280257	-0.461216	-0.216747	-0.195237	-0.134666	-0.399776	0.0685233	-0.47512	-0.176489	0.278093	-0.263734	0.0816744	0.0261628	-0.228102	-6.79459e-17	-0.173466	-0.166141	0.00454769	-0.224679	0.315602	#DIV/0!	-0.284036	0.312271	0.240225
glycerophospholipids	PC ae C44:3	-0.298248	0.233047	-0.349603	-0.345505	-0.210247	-0.477233	-0.163672	0.436904	-0.364537	-0.116126	-0.209532	-0.349885	0.179579	0.148624	0.203828	-0.218954	0.181379	-0.298072	0.180731	0.438497	0.0586595	0.0550916	-0.216477	-0.313428	0.424395	-0.159384	-0.269713	-0.395304	0.264738	-0.394546	0.847049	-0.177667	-0.130891	-0.0367483	-0.0778485	0.118778	-0.254345	0.314419	0.828324	-0.0255497	-0.542061	-0.222378	-0.351853	-0.0391722	#DIV/0!	-0.227387	-0.32104	-0.215228
glycerophospholipids	PC ae C44:4	-0.272762	0.225154	-0.276042	-0.3417	-0.0879154	-0.388155	-0.217984	0.384642	-0.425066	-0.0689308	-0.299948	-0.376284	0.184138	0.0353799	0.176946	-0.280575	0.141661	-0.192145	0.0996561	0.388785	-0.00196643	0.056115	-0.16796	-0.303438	0.365097	-0.0458801	-0.270033	-0.364414	0.415743	-0.313182	0.843366	-0.0941029	-0.0720163	0.0156968	0.124254	0.073356	-0.180717	0.185252	0.815208	0.0266552	-0.48239	-0.118663	-0.215179	-0.0527515	#DIV/0!	-0.0631595	-0.336083	-0.148316
glycerophospholipids	PC ae C44:5	-0.358862	-0.128834	0.00754373	0.0533607	-0.259821	-0.168564	0.0255524	0.116448	-0.238468	-0.131631	-0.459181	-0.544905	-0.246648	-0.18298	-0.0278018	-0.475407	-0.235796	-0.146846	-0.110341	-0.0105137	-0.00813608	-0.0199007	-0.330558	-0.340447	0.0691117	-0.310053	-0.00514866	-0.486603	0.41731	-0.602377	0.308588	-0.276084	0.17878	-0.368371	-0.142621	-0.324087	-0.203922	0.0158036	0.289107	-0.14422	-0.485689	-0.172552	-0.439006	0.0654862	#DIV/0!	-0.233754	-0.12971	0.0671985
glycerophospholipids	PC ae C44:6	-0.163863	-0.0809978	-0.210417	0.00826333	-0.103062	-0.296126	0.287737	0.36039	-0.315741	-0.133403	-0.4114	-0.393184	0.138692	0.0143569	0.383557	-0.379517	-0.0488952	0.161901	-0.115053	-0.0804295	-0.151612	0.0091084	-0.207621	-0.245328	0.0329229	-0.0359943	0.272175	-0.353927	0.399302	-0.256073	0.572713	-0.179128	0.0225996	-0.473392	-0.06571	-0.263364	-0.194667	0.286744	0.517258	-0.251274	-0.353888	-0.170178	-0.354078	-0.0259432	#DIV/0!	-0.256028	-0.0988838	-0.00178853
metabolite	Anserine	0.0472172	0.617355	-0.310589	0.132654	0.385737	-0.181445	0.253822	0.286827	0.43367	0.45688	0.285979	0.4494	0.420314	0.203276	0.532144	0.455709	0.134617	0.416721	0.734641	0.524131	0.787503	0.557274	0.160009	0.0578938	0.454469	0.144133	0.283464	0.0130542	-0.0555657	0.146714	0.159152	-0.137567	0.161966	0.401885	0.0337073	0.257834	0.563643	0.223252	-0.0321078	0.320385	0.430456	-0.0267018	-0.0175818	-0.110462	#DIV/0!	-0.0809285	-0.0161075	-0.2011
metabolite	N-Acetyl-Aspartic Acid	0.106444	-0.24391	-0.32373	-0.178846	-0.456988	-0.393906	0.147377	-0.158159	-0.137037	-0.437864	-0.16034	-0.3317	-0.208948	-0.125241	-0.178493	-0.103007	-0.132164	-0.302637	-0.24417	-0.288454	0.00301205	-0.318619	-0.115577	0.114067	-0.0798535	-0.246518	-0.0234074	-0.101055	0.0640092	-0.114473	0.156592	-0.166614	-0.0671183	-0.476136	-0.25842	0.105693	-0.291999	0.0128887	-0.0767165	-0.378605	-0.273308	-0.390097	-0.355692	0.428692	#DIV/0!	-0.529774	0.0538161	0.319912
sphingolipids	SM (OH) C14:1	0.115417	0.0582857	-0.20534	-0.286652	0.0240204	-0.164996	0.0291775	-0.0312394	-0.195982	0.110827	-0.28673	-0.0216863	0.151881	0.0781632	0.151463	-0.20698	0.049549	-0.121506	0.125979	0.209325	-0.0157152	-0.0344967	-0.0101925	0.0476995	0.340332	0.0331406	-0.0883562	-0.133847	0.387526	-0.11015	0.654246	-0.100448	-0.132029	0.144358	0.224517	0.179618	0.195932	0.0381568	0.457867	-0.0296213	-0.206979	0.143693	-0.063832	0.252915	#DIV/0!	-0.0475439	0.160723	0.294678
sphingolipids	SM (OH) C16:1	0.541494	0.228889	-0.0504242	-0.368123	0.32475	-0.0030199	-0.201734	-0.216213	-0.0850448	0.116241	-0.384419	0.182431	0.0268074	-0.156614	0.113314	-0.270369	-0.252619	0.152724	0.15622	0.034281	0.0994821	-0.167629	0.579088	0.609561	0.217298	0.564798	-0.147942	0.484962	0.381656	0.381297	0.359352	-0.0230821	-0.28283	0.265973	0.624546	0.255793	0.587337	0.0193236	-0.0964089	0.0276614	0.46537	0.316816	0.306879	0.205689	#DIV/0!	0.135852	0.216407	0.502361
sphingolipids	SM (OH) C22:1	0.323021	0.159383	0.299996	0.127083	-5.7202e-17	0.360193	0.196479	-0.302669	0.250593	0.168394	-0.18598	0.13515	-0.0601015	-0.200643	-0.108393	-0.0161643	-0.0935734	-5.01667e-17	0.212267	0.0922286	0.30333	-0.0484929	0.312659	0.248874	0.28148	0.0832611	0.153374	0.0869818	0.104168	0.0198228	0.0471	-0.284623	0.214916	0.193324	0.176336	0.112816	0.288204	-0.467888	-0.169715	-0.167444	0.335665	0.39183	0.2264	0.339431	#DIV/0!	0.0831079	0.457497	0.704941
sphingolipids	SM (OH) C22:2	0.182377	0.25568	0.142609	-0.0386842	0.0597561	0.203875	0.110865	0.00978736	0.0942939	0.091274	-0.213784	0.047509	0.135503	0.0100665	0.0927255	-0.125068	0.119761	-0.104639	0.253395	0.234614	0.126727	-0.0303357	0.310418	0.252641	0.248835	0.226053	0.0272627	0.133117	0.137888	0.0232428	0.479103	-0.175009	0.0767255	0.154904	0.251693	0.279645	0.135091	-0.127968	0.246708	-0.137389	0.0878017	0.300582	0.155438	0.206914	#DIV/0!	0.0408684	0.320937	0.566212
sphingolipids	SM (OH) C24:1	-0.0102753	0.100627	-0.117425	0.0778573	0.0169422	0.0716956	0.209598	-0.0343504	-0.0499818	0.291219	0.0104045	-0.0326312	0.216741	-0.276132	-0.198122	0.313605	0.202394	-0.053066	0.00892616	0.148377	0.16257	0.227093	-0.268072	-0.378061	0.120022	-0.291772	0.0352517	-0.411928	0.0156443	-0.114211	0.0232179	-0.113753	0.4021	0.321394	0.0652622	0.0539102	-0.085482	-0.64591	0.171381	-0.029635	-0.0322383	0.17499	0.157394	0.171075	#DIV/0!	0.24013	0.189771	0.0732497
sphingolipids	SM C16:0	0.576634	0.0111493	0.162447	-0.286264	0.0730199	0.174209	-0.11817	-0.372349	-0.142844	-0.0638697	-0.505183	-0.00376039	-0.133428	-0.318506	-0.136063	-0.385073	-0.286198	-0.0118229	-0.0937561	-0.177252	-0.0902135	-0.386867	0.54147	0.570362	0.0806029	0.434681	-0.114269	0.413374	0.352406	0.285676	0.272836	-0.117797	-0.182165	0.0665297	0.531296	0.146534	0.304589	-0.266105	-0.128768	-0.244768	0.354168	0.366812	0.324619	0.363201	#DIV/0!	0.116767	0.35416	0.782965
sphingolipids	SM C16:1	0.48645	-0.0338763	0.112743	-0.28428	0.0672755	0.162206	-0.0698763	-0.284212	-0.1586	-0.0371699	-0.46664	0.0381783	-0.0351907	-0.198521	-0.0545414	-0.404872	-0.164608	-0.0722464	-0.0787149	-0.124379	-0.201209	-0.320217	0.393448	0.488683	0.0352164	0.369019	-0.118376	0.318627	0.285599	0.202541	0.390891	-0.0959515	-0.159501	0.0803376	0.456067	0.133336	0.22306	-0.144448	0.0401028	-0.248635	0.1788	0.348438	0.23078	0.395274	#DIV/0!	0.108739	0.373683	0.651742
sphingolipids	SM C18:0	0.443534	-0.131537	0.0196346	-0.385739	0.185884	0.0226413	-0.26551	-0.35603	-0.354898	-0.173898	-0.5194	-0.157933	-0.193838	-0.265506	-0.139751	-0.450784	-0.303682	0.0315148	-0.355954	-0.346123	-0.318167	-0.416707	0.420713	0.536231	-0.0793152	0.508056	-0.200617	0.437633	0.541947	0.375518	0.230271	0.216811	-0.286395	-0.0770681	0.658369	0.13655	0.318729	-0.115107	-0.11732	-0.0816916	0.212227	0.30475	0.331545	0.27389	#DIV/0!	0.204031	0.205387	0.638814
sphingolipids	SM C18:1	0.520126	-0.0362141	0.178361	-0.288137	0.258673	0.172336	-0.237781	-0.435532	-0.196066	-0.0954931	-0.45356	-0.0269813	-0.182114	-0.267554	-0.106822	-0.370555	-0.316816	0.168409	-0.238271	-0.282886	-0.167497	-0.385527	0.583617	0.615863	0.0240343	0.609201	-0.0952878	0.529116	0.561017	0.480716	0.153455	0.204853	-0.234396	0.0229588	0.731191	0.151683	0.476249	-0.219744	-0.228379	-0.0253016	0.409953	0.412386	0.467338	0.250392	#DIV/0!	0.273366	0.226644	0.764624
sphingolipids	SM C20:2	-0.0280555	-0.279885	0.0201975	0.190754	0.0332226	0.0756971	0.129359	-0.0440619	0.0577566	-0.0863035	0.31697	0.189678	0.00128727	0.198757	0.0642067	0.190849	0.0727836	0.203361	-0.268692	-0.308654	-0.265605	0.0436227	-0.206385	-0.0655085	-0.265501	-0.0438398	0.21796	0.0293006	-0.286855	0.201634	-0.49896	0.318385	-0.00730903	-0.187795	-0.237975	-0.219282	-0.0478928	0.173982	-0.259252	0.0368598	0.0603585	0.00759577	0.0251616	-0.0302964	#DIV/0!	0.114748	0.0341694	-0.35204
sphingolipids	SM C24:0	0.320081	0.120169	0.218032	-0.04166	-0.054057	0.292923	0.134291	-0.141864	0.0690751	0.0658504	-0.237979	0.0641642	0.00801284	-0.0506544	-0.0795582	-0.125176	0.0364622	-0.207117	0.135658	0.0886233	0.0225232	-0.166099	0.315468	0.286287	0.225103	0.132852	0.00476437	0.165856	0.00174125	0.0106938	0.259898	-0.244633	-0.00440751	0.128365	0.153896	0.220493	0.0896464	-0.255122	0.093468	-0.268362	0.171166	0.40347	0.202894	0.271572	#DIV/0!	0.0603847	0.507335	0.65507
sphingolipids	SM C24:1	0.555463	0.199146	0.327521	-0.251568	-0.0165421	0.283865	-0.201839	-0.312016	-0.0356171	-0.137585	-0.386854	0.00102776	-0.10797	-0.333751	-0.203598	-0.277928	-0.1666	-0.084438	0.0290597	-0.0088839	0.0607996	-0.399726	0.699107	0.580084	0.193314	0.477906	-0.163927	0.473389	0.221665	0.325336	0.299301	-0.173937	-0.105642	0.14424	0.505019	0.250756	0.173567	-0.384601	-0.0813725	-0.271392	0.42569	0.374848	0.434189	0.313556	#DIV/0!	0.144522	0.251836	0.835407
sphingolipids	SM C26:0	-0.0874373	-0.304353	0.145983	0.385633	0.0333861	0.214933	0.500536	0.0448894	0.0689454	0.211427	-0.373155	0.0375099	0.0401449	-0.0705368	0.317947	-0.438982	-0.189585	0.267423	-0.0335804	-0.198593	-0.197591	0.207131	-0.385238	-0.195246	-0.247389	-0.185381	0.458478	-0.399806	0.109862	-0.408421	0.0849696	-0.308367	0.378283	-0.243749	-0.184464	-0.608796	0.0471659	0.124889	0.0641669	-0.258354	-0.202506	0.102526	-0.377935	0.263129	#DIV/0!	-0.0616541	0.332115	-0.0369305
sphingolipids	SM C26:1	-0.0076055	0.0668456	0.0702181	-0.0522831	-0.2103	0.108699	0.0287253	-0.0654536	-0.030159	-8.46049e-17	-0.188343	-0.118138	-0.144183	0.0185131	-0.187524	-0.134231	0.0545298	-0.450841	0.0822595	0.170196	0.0493903	-0.0402694	-0.0941903	-0.00966874	0.319653	-0.217668	-0.161485	-0.170696	-0.0411918	-0.340983	0.185271	-0.200544	0.088431	0.0504645	-0.120807	0.135322	-0.0275092	-0.143905	0.177276	-0.171665	-0.156385	0.29853	-0.0728768	0.34665	#DIV/0!	0.0175187	0.435066	0.344871
sugars	H1	0.172009	0.206923	-0.0983197	-0.103008	0.445843	-0.0473541	-0.025989	-0.151208	-0.14245	0.261539	-0.268317	-0.00792195	0.173456	-0.238117	0.184964	-0.027537	-0.1211	0.499651	0.0288336	0.078988	0.232707	0.136545	0.202829	0.0558296	0.282252	0.368598	0.142899	-0.0126114	0.774581	0.306145	0.317255	0.194006	0.121071	0.243215	0.695081	0.0598139	0.588522	-0.322253	0.0866105	0.284963	0.270526	0.263857	0.343278	0.0615369	#DIV/0!	0.32524	-0.076766	0.341789
Postexercise GWI STOPP (STOPP)		acylcarnitines	acylcarnitines	acylcarnitines	acylcarnitines	acylcarnitines	acylcarnitines	acylcarnitines	acylcarnitines	acylcarnitines	acylcarnitines	acylcarnitines	acylcarnitines	acylcarnitines	acylcarnitines	acylcarnitines	acylcarnitines	acylcarnitines	acylcarnitines	acylcarnitines	acylcarnitines	acylcarnitines	acylcarnitines	acylcarnitines	acylcarnitines	acylcarnitines	acylcarnitines	acylcarnitines	acylcarnitines	acylcarnitines	acylcarnitines	acylcarnitines	acylcarnitines	acylcarnitines	acylcarnitines	acylcarnitines	acylcarnitines	acylcarnitines	acylcarnitines	acylcarnitines	acylcarnitines	aminoacids	aminoacids	aminoacids	aminoacids	aminoacids	aminoacids	aminoacids	aminoacids
	Pearson	C0	C10	C10:1	C10:2	C12	C12:1	C12-DC	C14	C14:1	C14:1-OH	C14:2	C14:2-OH	C16	C16:1	C16:1-OH	C16:2	C16:2-OH	C16-OH	C18	C18:1	C18:1-OH	C18:2	C2	C3	C3:1	C3-DC (C4-OH)	C3-OH	C4	C4:1	C5	C5:1	C5:1-DC	C5-DC (C6-OH)	C5-M-DC	C5-OH (C3-DC-M)	C6 (C4:1-DC)	C6:1	C7-DC	C8	C9	Ala	Arg	Asn	Asp	Cit	Gln	Glu	Gly
[truncated: 141 more columns]
